# Supplementary material for: Identification of microRNAs as potential markers of ovarian toxicity
Source: J Appl Toxicol. 2018 Jan 29;38(5):744–52. doi: 10.1002/jat.3583 (PMC5901046; doi:10.1002/jat.3583)
Supplement: Supplementary file 1 — Supporting Information [file JAT-38-744-s001.xlsx]

## Sheet: Overview
Gene Functional Classification Result
Gene(s) not in the ouput: Any genes in user?s list are NOT mapped to any of the functional groups, i.e. orphan genes or irrelevant genes. The possible reasons are: 1. it does not have relationship with any of other genes above similarity threshold. 2. it has relationship with a few other genes. But they do not have enough members to form a functional group based on minimum final cluster members. …
Enriched Term in Group (T): It submits the gene members in the group to our functional annotation engine. The result of DAVID chart report tries to highlight the most likely biology associated with the group.
2-D View: It allows user to see gene members and their associated annotation term in a heatmap type of view so that user can further explore the gene-gene and term-term relationships within a group. The terms displayed in the map have to pass the term frequency setting in option session, i.e. 50% of gene associates it as default.
Group Enrichment Score: It ranks the biological significance of gene groups based on overall EASE scores of all enriched annotation terms. In another words, step 1, run user's gene list with DAVID functional annotation chart to get p-value(EASE score) for each enriched annotation terms; step 2, calculate geometric mean of EASE scores of those terms involved in this gene group.
Search Related Genes (RG): It summarizes the common (consensus) annotation term profile of the functional group based on term frequency and ask the question ? which other genes have similar annotation terms profile??. The function allows user to search within user?s list or defined genomes, e.g. homo sapiens.

## Sheet: upreg miRNA
Gene Functional Classification Result
	miRNA
Gene Group 1		Enrichment Score: 2.8715980145537268
GENBANK_ACCESSION		Gene Name
NM_133834	mmu-miR-101a-3p	predicted gene 5242; predicted gene 7803; predicted gene 7446; predicted gene 11793; heterogeneous nuclear ribonucleoprotein F
NM_019796	mmu-miR-101a-3p	synaptotagmin binding, cytoplasmic RNA interacting protein
NM_019711	mmu-let-7e-5p	RNA binding motif, single stranded interacting protein 2
NM_001038696	mmu-miR-208b-5p	RNA-binding region (RNP1, RRM) containing 3
NM_183029	mmu-let-7e-5p	insulin-like growth factor 2 mRNA binding protein 2
NM_010485	mmu-miR-324-5p	ELAV (embryonic lethal, abnormal vision, Drosophila)-like 1 (Hu antigen R)
NM_198300	mmu-miR-101a-3p	cytoplasmic polyadenylation element binding protein 3
NM_025845	mmu-let-7e-5p	PRP38 pre-mRNA processing factor 38 (yeast) domain containing B; similar to PRP38 pre-mRNA processing factor 38 (yeast) domain containing B
Gene Group 2		Enrichment Score: 2.6289872078665857
GENBANK_ACCESSION		Gene Name
NM_030708	mmu-miR-101a-3p	zinc finger homeodomain 4
NM_016686	mmu-miR-222-3p	vascular endothelial zinc finger 1
NM_177360		doublesex and mab-3 related transcription factor 3
NM_172586		zinc finger protein 322A
NM_172298		teashirt zinc finger family member 3
NM_010264		nuclear receptor subfamily 6, group A, member 1
NM_011546		zinc finger E-box binding homeobox 1
NM_178922		hypermethylated in cancer 2
NM_181322		CCCTC-binding factor
NM_025283		MOB1, Mps One Binder kinase activator-like 3 (yeast)
NM_001038993, NM_175201		ring finger protein 38
NM_007520		BTB and CNC homology 1
NM_172153		ligand dependent nuclear receptor corepressor-like
NM_178803, NM_001005605		AE binding protein 2
NM_001003909		ankyrin repeat and IBR domain containing 1
NM_013827		metal response element binding transcription factor 2
NM_007892		E2F transcription factor 5
NM_011584		nuclear receptor subfamily 1, group D, member 2; predicted gene 5827
NM_001029912		similar to mKIAA1511 protein; zinc finger, SWIM domain containing 5
NM_007872		DNA methyltransferase 3A
NM_011808, NM_001038642		E26 avian leukemia oncogene 1, 5' domain
NM_008391		interferon regulatory factor 2
NM_199025		zinc finger and BTB domain containing 26
NM_021899		forkhead box J2
Gene Group 3		Enrichment Score: 2.443487465570665
GENBANK_ACCESSION		Gene Name
NM_011546		zinc finger E-box binding homeobox 1
NM_022309		core binding factor beta
NM_010894		neurogenic differentiation 1; neurogenic differentiation 5
NM_183355, NM_008783		pre B-cell leukemia transcription factor 1; region containing RIKEN cDNA 2310056B04 gene; pre B-cell leukemia transcription factor 1
NM_008213		heart and neural crest derivatives expressed transcript 1
NM_011808, NM_001038642		E26 avian leukemia oncogene 1, 5' domain
NM_001080931		mediator complex subunit 13
NM_023794		ets variant gene 5
Gene Group 4		Enrichment Score: 2.1608144580694515
GENBANK_ACCESSION		Gene Name
NM_053124		predicted gene 13034; SWI/SNF related, matrix associated, actin dependent regulator of chromatin, subfamily a, member 5
NM_177224		chromodomain helicase DNA binding protein 9
NM_053123		SWI/SNF related, matrix associated, actin dependent regulator of chromatin, subfamily a, member 1
NM_007916		DEAD (Asp-Glu-Ala-Asp) box polypeptide 19a
NM_172284		DEAD (Asp-Glu-Ala-Asp) box polypeptide 19b
NM_007958		SWI/SNF-related, matrix-associated actin-dependent regulator of chromatin, subfamily a, containing DEAD/H box 1
Gene Group 5		Enrichment Score: 1.7673785767214103
GENBANK_ACCESSION		Gene Name
NM_028800		serine/threonine kinase 40
NM_145587		SH3-binding kinase 1
NM_008702		nemo like kinase; similar to nemo-like kinase
NM_013830		PRP4 pre-mRNA processing factor 4 homolog B (yeast)
NM_172516		dual serine/threonine and tyrosine protein kinase
NM_009274		serine/arginine-rich protein specific kinase 2
NM_173437		neuron navigator 1
NM_153599		predicted gene 7107; cyclin-dependent kinase 8
NM_198703		WNK lysine deficient protein kinase 1
NM_145962		pantothenate kinase 3
Gene Group 6		Enrichment Score: 0.8032962119920395
GENBANK_ACCESSION		Gene Name
NM_026331		solute carrier family 25, member 37
NM_172653		solute carrier family 39 (zinc transporter), member 10
NM_016984		transient receptor potential cation channel, subfamily C, member 4
NM_134135		solute carrier family 39 (zinc transporter), member 3
NM_012035		transient receptor potential cation channel, subfamily C, member 7
NM_010595		potassium voltage-gated channel, shaker-related subfamily, member 1
Gene Group 7		Enrichment Score: 0.7512717125857983
GENBANK_ACCESSION		Gene Name
NM_008516		leucine rich repeat protein 1, neuronal
NM_001005868		Erbb2 interacting protein
NM_001025067		leucine-rich repeats and immunoglobulin-like domains 2
NM_177152		leucine-rich repeats and immunoglobulin-like domains 3
Gene Group 8		Enrichment Score: 0.5816734545502733
GENBANK_ACCESSION		Gene Name
NM_026893		WD repeat domain 40A
NM_054040		similar to mKIAA1397 protein; tubby like protein 4
NM_134015		F-box and WD-40 domain protein 11
NM_172445		WD repeat domain 37
Gene Group 9		Enrichment Score: 0.46413037859734063
GENBANK_ACCESSION		Gene Name
NM_172637		HECT domain containing 2
NM_027554		ubiquitin specific peptidase 38
NM_054040		similar to mKIAA1397 protein; tubby like protein 4
NM_033623		similar to RP42; DCN1, defective in cullin neddylation 1, domain containing 1 (S. cerevisiae)
NM_019912		ubiquitin-conjugating enzyme E2D 2; predicted gene 9762
Gene Group 10		Enrichment Score: 0.1700361415923833
GENBANK_ACCESSION		Gene Name
NM_172537		sema domain, transmembrane domain (TM), and cytoplasmic domain, (semaphorin) 6D
NM_025872		golgi transport 1 homolog B (S. cerevisiae)
NM_015747		solute carrier family 20, member 1
NM_028876		transmembrane emp24 protein transport domain containing 5; similar to Transmembrane emp24 protein transport domain containing 5
NM_028711		solute carrier family 25, member 27
NM_028523		discoidin, CUB and LCCL domain containing 2
NM_001034874		predicted gene 879
NM_031997, NM_001033759		transmembrane protein 2
NM_145066		G protein-coupled receptor 85
NM_175187		transmembrane protein 161B
NM_007719		chemokine (C-C motif) receptor 7
NM_172987		Na+/K+ transporting ATPase interacting 3
NM_022890		claudin 12
NM_026170		endoplasmic reticulum-golgi intermediate compartment (ERGIC) 1
NM_008216		hyaluronan synthase 2
NM_011344, NM_001039089		sel-1 suppressor of lin-12-like (C. elegans)
NM_009866		cadherin 11
NM_172694		multiple EGF-like-domains 9

## Sheet: upreg miRNA II
Functional Annotation Clustering
Annotation Cluster 1	Enrichment Score: 3.4057227899174696
Category	Term	Count	%	PValue	Genes	List Total	Pop Hits	Pop Total	Fold Enrichment	Bonferroni	Benjamini	FDR
GOTERM_MF_FAT	GO:0003677~DNA binding	36	20.1117	3.55685e-05	NM_018826, NM_029789, NM_172298, NM_023794, NM_001005605, NM_181322, NM_010234, NM_177360, NM_011264, NM_178922, NM_010264, NM_001038642, NM_172153, NM_011808, NM_007892, NM_007971, NM_172586, NM_198010, NM_008391, NM_001031772, NM_007520, NM_053123, NM_007872, NM_053124, NM_007958, NM_178803, NM_008213, NM_177224, NM_010894, NM_183355, NM_011546, NM_021899, NM_145711, NM_030708, NM_013827, NM_00…	132	1781	13288	2.03481	0.00906436	0.00906436	0.0463693
SP_PIR_KEYWORDS	dna-binding	30	16.7598	6.55583e-05	NM_018826, NM_029789, NM_172298, NM_023794, NM_001005605, NM_181322, NM_010234, NM_177360, NM_011264, NM_178922, NM_010264, NM_001038642, NM_172153, NM_011808, NM_007892, NM_172586, NM_008391, NM_053123, NM_007520, NM_007872, NM_178803, NM_008213, NM_177224, NM_010894, NM_183355, NM_011546, NM_021899, NM_145711, NM_030708, NM_013827, NM_008783, NM_011584, NM_008709	172	1404	17854	2.218	0.0132206	0.0066323	0.0823397
SP_PIR_KEYWORDS	repressor	14	7.82123	0.000103594	NM_008391, NM_007520, NM_007872, NM_001005605, NM_178803, NM_181322, NM_153599, NM_178922, NM_001080931, NM_011546, NM_030708, NM_013507, NM_011584, NM_172593, NM_007971	172	391	17854	3.71671	0.0208111	0.00698572	0.130083
GOTERM_MF_FAT	GO:0030528~transcription regulator activity	27	15.0838	0.000105262	NM_018826, NM_029789, NM_172298, NM_023794, NM_001005605, NM_009124, NM_010234, NM_177360, NM_010264, NM_001038642, NM_172153, NM_011808, NM_007971, NM_007892, NM_008391, NM_053123, NM_007520, NM_053124, NM_178803, NM_008213, NM_010894, NM_022309, NM_183355, NM_001080931, NM_011546, NM_021899, NM_030708, NM_008783, NM_011584, NM_008709	132	1206	13288	2.25373	0.0265887	0.0133839	0.137169
GOTERM_BP_FAT	GO:0045449~regulation of transcription	39	21.7877	0.000140948	NM_018826, NM_029789, NM_172298, NM_023794, NM_001005605, NM_009124, NM_181322, NM_010234, NM_177360, NM_001017966, NM_178922, NM_010264, NM_001038642, NM_172153, NM_001003719, NM_010164, NM_011808, NM_007971, NM_007892, NM_172586, NM_008391, NM_001031772, NM_007520, NM_053123, NM_019994, NM_007872, NM_053124, NM_178803, NM_008213, NM_177224, NM_022309, NM_153599, NM_010894, NM_183355, NM_0010809…	130	2227	13588	1.83044	0.122862	0.122862	0.220406
SP_PIR_KEYWORDS	nucleus	58	32.4022	0.000174369	NM_029789, NM_172298, NM_194342, NM_181322, NM_011274, NM_011264, NM_178922, NM_172153, NM_001003719, NM_001038696, NM_009274, NM_010164, NM_019796, NM_007971, NM_198010, NM_001031772, NM_007520, NM_019994, NM_007872, NM_007958, NM_178803, NM_177224, NM_019711, NM_007916, NM_153599, NM_001080931, NM_011546, NM_021899, NM_145711, NM_013827, NM_008783, NM_011584, NM_172593, NM_018826, NM_133834, NM…	172	3808	17854	1.58102	0.0347807	0.00881093	0.218865
SP_PIR_KEYWORDS	activator	15	8.37989	0.000240249	NM_008391, NM_053123, NM_007520, NM_008213, NM_181322, NM_153599, NM_010894, NM_183355, NM_001080931, NM_011546, NM_172153, NM_021899, NM_010164, NM_008783, NM_007892, NM_172586	172	484	17854	3.21701	0.047606	0.00970786	0.301442
GOTERM_BP_FAT	GO:0051252~regulation of RNA metabolic process	29	16.2011	0.000286976	NM_018826, NM_029789, NM_172298, NM_010485, NM_023794, NM_001005605, NM_009124, NM_181322, NM_010234, NM_177360, NM_010264, NM_001038642, NM_011808, NM_007892, NM_008391, NM_001031772, NM_007520, NM_053123, NM_053124, NM_007872, NM_178803, NM_008213, NM_010894, NM_022309, NM_183355, NM_001080931, NM_011546, NM_021899, NM_030708, NM_008783, NM_011584, NM_008709	130	1488	13588	2.03708	0.234271	0.12494	0.448276
GOTERM_BP_FAT	GO:0006355~regulation of transcription, DNA-dependent	28	15.6425	0.000523825	NM_018826, NM_029789, NM_172298, NM_023794, NM_001005605, NM_009124, NM_181322, NM_010234, NM_177360, NM_010264, NM_001038642, NM_011808, NM_007892, NM_008391, NM_001031772, NM_053123, NM_007520, NM_053124, NM_007872, NM_178803, NM_008213, NM_010894, NM_022309, NM_183355, NM_001080931, NM_011546, NM_021899, NM_030708, NM_008783, NM_011584, NM_008709	130	1465	13588	1.99771	0.385708	0.149923	0.816832
SP_PIR_KEYWORDS	transcription regulation	29	16.2011	0.000764942	NM_172298, NM_001005605, NM_181322, NM_177360, NM_001017966, NM_178922, NM_010264, NM_001038642, NM_172153, NM_010164, NM_011808, NM_007971, NM_007892, NM_172586, NM_008391, NM_053123, NM_007520, NM_007872, NM_178803, NM_008213, NM_177224, NM_010894, NM_153599, NM_183355, NM_001080931, NM_011546, NM_008702, NM_021899, NM_030708, NM_008783, NM_172593, NM_011584	172	1546	17854	1.94713	0.143878	0.0255582	0.956874
GOTERM_MF_FAT	GO:0003700~transcription factor activity	18	10.0559	0.0015969	NM_018826, NM_008391, NM_007520, NM_029789, NM_172298, NM_023794, NM_008213, NM_010234, NM_177360, NM_183355, NM_010264, NM_011546, NM_001038642, NM_021899, NM_030708, NM_008783, NM_011584, NM_011808, NM_007892, NM_008709	132	776	13288	2.33505	0.335774	0.0972263	2.06237
GOTERM_MF_FAT	GO:0043565~sequence-specific DNA binding	14	7.82123	0.00332585	NM_018826, NM_007520, NM_029789, NM_172298, NM_023794, NM_010234, NM_010894, NM_183355, NM_010264, NM_011546, NM_001038642, NM_021899, NM_030708, NM_008783, NM_011584, NM_011808	132	556	13288	2.53477	0.573796	0.156814	4.25095
GOTERM_BP_FAT	GO:0006350~transcription	29	16.2011	0.0041966	NM_172298, NM_001005605, NM_181322, NM_177360, NM_001017966, NM_178922, NM_010264, NM_001038642, NM_172153, NM_010164, NM_011808, NM_007971, NM_007892, NM_172586, NM_008391, NM_053123, NM_007520, NM_007872, NM_178803, NM_008213, NM_177224, NM_010894, NM_153599, NM_183355, NM_001080931, NM_011546, NM_008702, NM_021899, NM_030708, NM_008783, NM_172593, NM_011584	130	1772	13588	1.71059	0.979981	0.386688	6.37099
SP_PIR_KEYWORDS	Transcription	29	16.2011	0.00542813	NM_172298, NM_001005605, NM_181322, NM_177360, NM_001017966, NM_178922, NM_010264, NM_001038642, NM_172153, NM_010164, NM_011808, NM_007971, NM_007892, NM_172586, NM_008391, NM_053123, NM_007520, NM_007872, NM_178803, NM_008213, NM_177224, NM_010894, NM_153599, NM_183355, NM_001080931, NM_011546, NM_008702, NM_021899, NM_030708, NM_008783, NM_172593, NM_011584	172	1769	17854	1.70168	0.66876	0.0955666	6.61016
Annotation Cluster 2	Enrichment Score: 2.3640557921505803
Category	Term	Count	%	PValue	Genes	List Total	Pop Hits	Pop Total	Fold Enrichment	Bonferroni	Benjamini	FDR
UP_SEQ_FEATURE	domain:RRM 1	7	3.91061	0.000334407	NM_010485, NM_133834, NM_001038696, NM_019796, NM_198300, NM_019711, NM_183029	170	88	16021	7.49646	0.182371	0.182371	0.492982
UP_SEQ_FEATURE	domain:RRM 2	7	3.91061	0.000334407	NM_010485, NM_133834, NM_001038696, NM_019796, NM_198300, NM_019711, NM_183029	170	88	16021	7.49646	0.182371	0.182371	0.492982
SP_PIR_KEYWORDS	rna-binding	14	7.82123	0.000816857	NM_001031772, NM_010485, NM_133834, NM_009124, NM_144812, NM_021881, NM_019711, NM_183029, NM_007916, NM_001038696, NM_019796, NM_198300, NM_172407, NM_198010	172	485	17854	2.99636	0.15286	0.0234199	1.02151
INTERPRO	IPR012677:Nucleotide-binding, alpha-beta plait	8	4.46927	0.00406896	NM_010485, NM_133834, NM_144812, NM_001038696, NM_019796, NM_198300, NM_019711, NM_183029	168	213	17763	3.97116	0.777874	0.25985	5.46518
GOTERM_MF_FAT	GO:0003723~RNA binding	15	8.37989	0.00644876	NM_001031772, NM_026420, NM_010485, NM_133834, NM_009124, NM_144812, NM_021881, NM_019711, NM_183029, NM_007916, NM_001038696, NM_019796, NM_198300, NM_172407, NM_198010	132	672	13288	2.24702	0.809142	0.210696	8.09
INTERPRO	IPR000504:RNA recognition motif, RNP-1	7	3.91061	0.0152377	NM_010485, NM_133834, NM_001038696, NM_019796, NM_198300, NM_019711, NM_183029	168	212	17763	3.49116	0.996538	0.554888	19.0758
SMART	SM00360:RRM	7	3.91061	0.0426817	NM_010485, NM_133834, NM_001038696, NM_019796, NM_198300, NM_019711, NM_183029	111	212	9131	2.71617	0.988312	0.671195	38.4888
UP_SEQ_FEATURE	domain:RRM 3	3	1.67598	0.0784758	NM_010485, NM_133834, NM_019796	170	44	16021	6.42553	1	0.977281	70.1081
Annotation Cluster 3	Enrichment Score: 2.041386252622061
Category	Term	Count	%	PValue	Genes	List Total	Pop Hits	Pop Total	Fold Enrichment	Bonferroni	Benjamini	FDR
GOTERM_BP_FAT	GO:0010608~posttranscriptional regulation of gene expression	7	3.91061	0.00286272	NM_001031772, NM_026420, NM_010485, NM_144812, NM_013507, NM_021881, NM_183029	130	148	13588	4.94366	0.93048	0.358764	4.38839
SP_PIR_KEYWORDS	translation regulation	5	2.7933	0.00311822	NM_026420, NM_144812, NM_013507, NM_021881, NM_183029	172	63	17854	8.23828	0.469528	0.0614309	3.84803
GOTERM_BP_FAT	GO:0006417~regulation of translation	5	2.7933	0.0150946	NM_026420, NM_144812, NM_013507, NM_021881, NM_183029	130	100	13588	5.22615	0.999999	0.610542	21.1865
GOTERM_BP_FAT	GO:0032268~regulation of cellular protein metabolic process	7	3.91061	0.0506929	NM_026420, NM_145420, NM_144812, NM_013507, NM_181322, NM_021881, NM_183029	130	280	13588	2.61308	1	0.769176	55.707
Annotation Cluster 4	Enrichment Score: 2.0327595335990147
Category	Term	Count	%	PValue	Genes	List Total	Pop Hits	Pop Total	Fold Enrichment	Bonferroni	Benjamini	FDR
GOTERM_MF_FAT	GO:0003677~DNA binding	36	20.1117	3.55685e-05	NM_018826, NM_029789, NM_172298, NM_023794, NM_001005605, NM_181322, NM_010234, NM_177360, NM_011264, NM_178922, NM_010264, NM_001038642, NM_172153, NM_011808, NM_007892, NM_007971, NM_172586, NM_198010, NM_008391, NM_001031772, NM_007520, NM_053123, NM_007872, NM_053124, NM_007958, NM_178803, NM_008213, NM_177224, NM_010894, NM_183355, NM_011546, NM_021899, NM_145711, NM_030708, NM_013827, NM_00…	132	1781	13288	2.03481	0.00906436	0.00906436	0.0463693
SP_PIR_KEYWORDS	dna-binding	30	16.7598	6.55583e-05	NM_018826, NM_029789, NM_172298, NM_023794, NM_001005605, NM_181322, NM_010234, NM_177360, NM_011264, NM_178922, NM_010264, NM_001038642, NM_172153, NM_011808, NM_007892, NM_172586, NM_008391, NM_053123, NM_007520, NM_007872, NM_178803, NM_008213, NM_177224, NM_010894, NM_183355, NM_011546, NM_021899, NM_145711, NM_030708, NM_013827, NM_008783, NM_011584, NM_008709	172	1404	17854	2.218	0.0132206	0.0066323	0.0823397
GOTERM_MF_FAT	GO:0030528~transcription regulator activity	27	15.0838	0.000105262	NM_018826, NM_029789, NM_172298, NM_023794, NM_001005605, NM_009124, NM_010234, NM_177360, NM_010264, NM_001038642, NM_172153, NM_011808, NM_007971, NM_007892, NM_008391, NM_053123, NM_007520, NM_053124, NM_178803, NM_008213, NM_010894, NM_022309, NM_183355, NM_001080931, NM_011546, NM_021899, NM_030708, NM_008783, NM_011584, NM_008709	132	1206	13288	2.25373	0.0265887	0.0133839	0.137169
GOTERM_BP_FAT	GO:0051252~regulation of RNA metabolic process	29	16.2011	0.000286976	NM_018826, NM_029789, NM_172298, NM_010485, NM_023794, NM_001005605, NM_009124, NM_181322, NM_010234, NM_177360, NM_010264, NM_001038642, NM_011808, NM_007892, NM_008391, NM_001031772, NM_007520, NM_053123, NM_053124, NM_007872, NM_178803, NM_008213, NM_010894, NM_022309, NM_183355, NM_001080931, NM_011546, NM_021899, NM_030708, NM_008783, NM_011584, NM_008709	130	1488	13588	2.03708	0.234271	0.12494	0.448276
GOTERM_BP_FAT	GO:0006355~regulation of transcription, DNA-dependent	28	15.6425	0.000523825	NM_018826, NM_029789, NM_172298, NM_023794, NM_001005605, NM_009124, NM_181322, NM_010234, NM_177360, NM_010264, NM_001038642, NM_011808, NM_007892, NM_008391, NM_001031772, NM_053123, NM_007520, NM_053124, NM_007872, NM_178803, NM_008213, NM_010894, NM_022309, NM_183355, NM_001080931, NM_011546, NM_021899, NM_030708, NM_008783, NM_011584, NM_008709	130	1465	13588	1.99771	0.385708	0.149923	0.816832
GOTERM_CC_FAT	GO:0005654~nucleoplasm	14	7.82123	0.00227531	NM_133834, NM_009124, NM_008213, NM_181322, NM_010234, NM_153599, NM_183355, NM_001080931, NM_010264, NM_011546, NM_001038642, NM_008783, NM_172407, NM_011808, NM_007892, NM_007971	111	599	12504	2.63286	0.346863	0.346863	2.78418
GOTERM_BP_FAT	GO:0010628~positive regulation of gene expression	13	7.26257	0.00233762	NM_053123, NM_023794, NM_009124, NM_008213, NM_181322, NM_010894, NM_022309, NM_010234, NM_183355, NM_001080931, NM_011546, NM_001038642, NM_008783, NM_011808, NM_021099	130	488	13588	2.78443	0.886566	0.419656	3.5972
GOTERM_BP_FAT	GO:0010604~positive regulation of macromolecule metabolic process	15	8.37989	0.00272774	NM_053123, NM_023794, NM_009124, NM_008213, NM_181322, NM_010894, NM_010234, NM_022309, NM_183355, NM_001080931, NM_011546, NM_001038642, NM_145420, NM_010164, NM_008783, NM_011808, NM_021099	130	633	13588	2.47685	0.921155	0.398334	4.18559
GOTERM_BP_FAT	GO:0045935~positive regulation of nucleobase, nucleoside, nucleotide and nucleic acid metabolic process	12	6.70391	0.00924483	NM_183355, NM_001080931, NM_053123, NM_011546, NM_001038642, NM_023794, NM_009124, NM_008213, NM_010164, NM_008783, NM_011808, NM_010894, NM_010234, NM_022309	130	510	13588	2.45937	0.999823	0.513154	13.5313
GOTERM_BP_FAT	GO:0051173~positive regulation of nitrogen compound metabolic process	12	6.70391	0.0114733	NM_183355, NM_001080931, NM_053123, NM_011546, NM_001038642, NM_023794, NM_009124, NM_008213, NM_010164, NM_008783, NM_011808, NM_010894, NM_010234, NM_022309	130	526	13588	2.38456	0.999978	0.561995	16.526
GOTERM_BP_FAT	GO:0045941~positive regulation of transcription	11	6.14525	0.015032	NM_183355, NM_001080931, NM_053123, NM_011546, NM_001038642, NM_023794, NM_009124, NM_008213, NM_008783, NM_011808, NM_010894, NM_010234, NM_022309	130	475	13588	2.42053	0.999999	0.63437	21.108
GOTERM_BP_FAT	GO:0045893~positive regulation of transcription, DNA-dependent	10	5.58659	0.0176363	NM_183355, NM_001080931, NM_053123, NM_011546, NM_001038642, NM_009124, NM_008213, NM_008783, NM_011808, NM_010894, NM_010234, NM_022309	130	416	13588	2.51257	1	0.622211	24.3108
GOTERM_BP_FAT	GO:0051254~positive regulation of RNA metabolic process	10	5.58659	0.0183888	NM_183355, NM_001080931, NM_053123, NM_011546, NM_001038642, NM_009124, NM_008213, NM_008783, NM_011808, NM_010894, NM_010234, NM_022309	130	419	13588	2.49458	1	0.616698	25.2132
GOTERM_BP_FAT	GO:0045944~positive regulation of transcription from RNA polymerase II promoter	9	5.02793	0.0208171	NM_183355, NM_001080931, NM_011546, NM_001038642, NM_009124, NM_008213, NM_008783, NM_011808, NM_010894, NM_010234, NM_022309	130	358	13588	2.62768	1	0.606089	28.0573
GOTERM_CC_FAT	GO:0031981~nuclear lumen	15	8.37989	0.0225821	NM_007872, NM_133834, NM_009124, NM_008213, NM_181322, NM_010234, NM_153599, NM_183355, NM_001080931, NM_010264, NM_011546, NM_001038642, NM_008783, NM_172407, NM_011808, NM_007892, NM_007971	111	883	12504	1.91362	0.986036	0.759192	24.6582
GOTERM_BP_FAT	GO:0010557~positive regulation of macromolecule biosynthetic process	11	6.14525	0.0294354	NM_183355, NM_001080931, NM_053123, NM_011546, NM_001038642, NM_023794, NM_009124, NM_008213, NM_008783, NM_011808, NM_010894, NM_010234, NM_022309	130	530	13588	2.16935	1	0.685807	37.355
GOTERM_CC_FAT	GO:0044451~nucleoplasm part	10	5.58659	0.0367946	NM_183355, NM_001080931, NM_010264, NM_011546, NM_001038642, NM_009124, NM_008783, NM_011808, NM_007971, NM_007892, NM_010234, NM_153599	111	513	12504	2.19588	0.999098	0.632665	37.168
GOTERM_BP_FAT	GO:0031328~positive regulation of cellular biosynthetic process	11	6.14525	0.0373152	NM_183355, NM_001080931, NM_053123, NM_011546, NM_001038642, NM_023794, NM_009124, NM_008213, NM_008783, NM_011808, NM_010894, NM_010234, NM_022309	130	552	13588	2.08289	1	0.717228	44.8598
GOTERM_BP_FAT	GO:0009891~positive regulation of biosynthetic process	11	6.14525	0.0392932	NM_183355, NM_001080931, NM_053123, NM_011546, NM_001038642, NM_023794, NM_009124, NM_008213, NM_008783, NM_011808, NM_010894, NM_010234, NM_022309	130	557	13588	2.06419	1	0.723493	46.6069
GOTERM_CC_FAT	GO:0005667~transcription factor complex	6	3.35196	0.0555239	NM_183355, NM_010264, NM_011546, NM_001038642, NM_008783, NM_011808, NM_007892, NM_010234	111	234	12504	2.88843	0.999977	0.560325	50.7429
GOTERM_BP_FAT	GO:0006357~regulation of transcription from RNA polymerase II promoter	11	6.14525	0.0682853	NM_183355, NM_001080931, NM_007872, NM_010264, NM_011546, NM_001038642, NM_009124, NM_008213, NM_008783, NM_011808, NM_010894, NM_010234, NM_022309	130	616	13588	1.86648	1	0.783402	66.9501
GOTERM_CC_FAT	GO:0031974~membrane-enclosed lumen	16	8.93855	0.0900444	NM_007872, NM_133834, NM_009124, NM_008213, NM_181322, NM_010234, NM_153599, NM_183355, NM_001080931, NM_010264, NM_011546, NM_001038642, NM_025961, NM_008783, NM_172407, NM_011808, NM_007892, NM_007971	111	1174	12504	1.53525	1	0.691597	68.9532
GOTERM_MF_FAT	GO:0016563~transcription activator activity	6	3.35196	0.113091	NM_001080931, NM_053124, NM_023794, NM_008213, NM_010894, NM_022309	132	259	13288	2.33205	1	0.737052	79.0892
GOTERM_MF_FAT	GO:0046982~protein heterodimerization activity	4	2.23464	0.117296	NM_183355, NM_008213, NM_008783, NM_010894, NM_010234	132	121	13288	3.32782	1	0.721294	80.3456
GOTERM_CC_FAT	GO:0070013~intracellular organelle lumen	15	8.37989	0.121671	NM_007872, NM_133834, NM_009124, NM_008213, NM_181322, NM_010234, NM_153599, NM_183355, NM_001080931, NM_010264, NM_011546, NM_001038642, NM_008783, NM_172407, NM_011808, NM_007892, NM_007971	111	1133	12504	1.49138	1	0.7027	79.9747
GOTERM_CC_FAT	GO:0043233~organelle lumen	15	8.37989	0.123557	NM_007872, NM_133834, NM_009124, NM_008213, NM_181322, NM_010234, NM_153599, NM_183355, NM_001080931, NM_010264, NM_011546, NM_001038642, NM_008783, NM_172407, NM_011808, NM_007892, NM_007971	111	1136	12504	1.48744	1	0.690993	80.5012
Annotation Cluster 5	Enrichment Score: 1.9424547589032484
Category	Term	Count	%	PValue	Genes	List Total	Pop Hits	Pop Total	Fold Enrichment	Bonferroni	Benjamini	FDR
UP_SEQ_FEATURE	cross-link:Glycyl lysine isopeptide (Lys-Gly) (interchain with G-Cter in SUMO)	6	3.35196	0.00238263	NM_008391, NM_011546, NM_001038642, NM_133834, NM_181322, NM_011808, NM_010234	170	88	16021	6.42553	0.762136	0.512287	3.46337
SP_PIR_KEYWORDS	ubl conjugation	12	6.70391	0.0122921	NM_008391, NM_007872, NM_133834, NM_181322, NM_010234, NM_011546, NM_001038642, NM_153526, NM_153789, NM_019796, NM_172407, NM_011808, NM_007865	172	524	17854	2.37715	0.918794	0.154125	14.3929
SP_PIR_KEYWORDS	isopeptide bond	7	3.91061	0.0508104	NM_008391, NM_011546, NM_001038642, NM_133834, NM_019796, NM_181322, NM_011808, NM_010234	172	277	17854	2.62316	0.999975	0.381941	48.0661
Annotation Cluster 6	Enrichment Score: 1.769365204665977
Category	Term	Count	%	PValue	Genes	List Total	Pop Hits	Pop Total	Fold Enrichment	Bonferroni	Benjamini	FDR
INTERPRO	IPR001005:SANT, DNA-binding	4	2.23464	0.010958	NM_053123, NM_053124, NM_172593, NM_007971	168	49	17763	8.6312	0.982851	0.492185	14.091
GOTERM_MF_FAT	GO:0003682~chromatin binding	6	3.35196	0.01863	NM_053123, NM_007872, NM_053124, NM_011546, NM_177224, NM_007971	132	155	13288	3.89677	0.991887	0.259842	21.7465
INTERPRO	IPR017884:SANT, eukarya	3	1.67598	0.0195299	NM_053123, NM_053124, NM_172593	168	23	17763	13.7911	0.999309	0.597366	23.8045
SMART	SM00717:SANT	4	2.23464	0.0209843	NM_053123, NM_053124, NM_172593, NM_007971	111	49	9131	6.71521	0.88504	0.513762	21.0431
Annotation Cluster 7	Enrichment Score: 1.7638906271675385
Category	Term	Count	%	PValue	Genes	List Total	Pop Hits	Pop Total	Fold Enrichment	Bonferroni	Benjamini	FDR
INTERPRO	IPR014021:Helicase, superfamily 1 and 2, ATP-binding	6	3.35196	0.00242982	NM_053123, NM_053124, NM_007958, NM_177224, NM_172284, NM_007916	168	99	17763	6.40801	0.592491	0.592491	3.29779
INTERPRO	IPR001650:DNA/RNA helicase, C-terminal	6	3.35196	0.0025386	NM_053123, NM_053124, NM_007958, NM_177224, NM_172284, NM_007916	168	100	17763	6.34393	0.608565	0.374352	3.44305
INTERPRO	IPR014001:DEAD-like helicase, N-terminal	6	3.35196	0.00288618	NM_053123, NM_053124, NM_007958, NM_177224, NM_172284, NM_007916	168	103	17763	6.15915	0.655803	0.299187	3.90581
INTERPRO	IPR000330:SNF2-related	4	2.23464	0.00302371	NM_053123, NM_053124, NM_007958, NM_177224	168	31	17763	13.6429	0.672884	0.243733	4.08835
SP_PIR_KEYWORDS	helicase	6	3.35196	0.00597941	NM_053123, NM_053124, NM_007958, NM_177224, NM_172284, NM_007916	172	120	17854	5.19012	0.70402	0.0893995	7.25848
SMART	SM00490:HELICc	6	3.35196	0.00675622	NM_053123, NM_053124, NM_007958, NM_177224, NM_172284, NM_007916	111	99	9131	4.98553	0.499162	0.499162	7.2743
SMART	SM00487:DEXDc	6	3.35196	0.00796306	NM_053123, NM_053124, NM_007958, NM_177224, NM_172284, NM_007916	111	103	9131	4.79192	0.557574	0.334849	8.52178
GOTERM_MF_FAT	GO:0004386~helicase activity	6	3.35196	0.00897337	NM_053123, NM_053124, NM_007958, NM_177224, NM_172284, NM_007916	132	129	13288	4.68217	0.900495	0.250571	11.0891
UP_SEQ_FEATURE	domain:Helicase C-terminal	5	2.7933	0.012988	NM_053123, NM_053124, NM_007958, NM_177224, NM_007916	170	86	16021	5.47914	0.999618	0.927439	17.5656
UP_SEQ_FEATURE	domain:Helicase ATP-binding	5	2.7933	0.0145769	NM_053123, NM_053124, NM_007958, NM_177224, NM_007916	170	89	16021	5.29445	0.999855	0.890297	19.5049
GOTERM_MF_FAT	GO:0003682~chromatin binding	6	3.35196	0.01863	NM_053123, NM_007872, NM_053124, NM_011546, NM_177224, NM_007971	132	155	13288	3.89677	0.991887	0.259842	21.7465
UP_SEQ_FEATURE	short sequence motif:DEAH box	3	1.67598	0.0471814	NM_053123, NM_053124, NM_177224	170	33	16021	8.56738	1	0.992165	51.0384
GOTERM_MF_FAT	GO:0042623~ATPase activity, coupled	5	2.7933	0.178196	NM_053123, NM_053124, NM_013790, NM_172284, NM_007916	132	223	13288	2.2571	1	0.791961	92.262
GOTERM_MF_FAT	GO:0070035~purine NTP-dependent helicase activity	3	1.67598	0.208024	NM_053124, NM_172284, NM_007916	132	86	13288	3.51163	1	0.818385	95.2218
GOTERM_MF_FAT	GO:0008026~ATP-dependent helicase activity	3	1.67598	0.208024	NM_053124, NM_172284, NM_007916	132	86	13288	3.51163	1	0.818385	95.2218
GOTERM_MF_FAT	GO:0016887~ATPase activity	5	2.7933	0.300611	NM_053123, NM_053124, NM_013790, NM_172284, NM_007916	132	281	13288	1.79122	1	0.89274	99.0555
Annotation Cluster 8	Enrichment Score: 1.4047775424274778
Category	Term	Count	%	PValue	Genes	List Total	Pop Hits	Pop Total	Fold Enrichment	Bonferroni	Benjamini	FDR
SP_PIR_KEYWORDS	differentiation	11	6.14525	0.0133401	NM_183355, NM_025840, NM_010264, NM_008088, NM_172537, NM_173437, NM_009274, NM_008783, NM_021881, NM_007865, NM_010894, NM_177360	172	460	17854	2.48223	0.934537	0.156665	15.5271
SP_PIR_KEYWORDS	neurogenesis	5	2.7933	0.0498665	NM_025840, NM_008088, NM_172537, NM_173437, NM_010894	172	144	17854	3.60425	0.999969	0.39011	47.4135
SP_PIR_KEYWORDS	developmental protein	13	7.26257	0.0917697	NM_025840, NM_010264, NM_172298, NM_008088, NM_172537, NM_008213, NM_173437, NM_010164, NM_021881, NM_007865, NM_177360, NM_010894, NM_178118	172	814	17854	1.65778	1	0.456993	70.1632
Annotation Cluster 9	Enrichment Score: 1.3655257293710752
Category	Term	Count	%	PValue	Genes	List Total	Pop Hits	Pop Total	Fold Enrichment	Bonferroni	Benjamini	FDR
GOTERM_BP_FAT	GO:0035295~tube development	9	5.02793	0.00368486	NM_183355, NM_010104, NM_011058, NM_007604, NM_008213, NM_010164, NM_008783, NM_010288, NM_024459, NM_008709	130	264	13588	3.56329	0.967718	0.387658	5.61496
GOTERM_BP_FAT	GO:0030324~lung development	4	2.23464	0.0888224	NM_011058, NM_007604, NM_024459, NM_008709	130	111	13588	3.7666	1	0.835067	76.6845
GOTERM_BP_FAT	GO:0030323~respiratory tube development	4	2.23464	0.0925202	NM_011058, NM_007604, NM_024459, NM_008709	130	113	13588	3.69993	1	0.829728	78.1224
GOTERM_BP_FAT	GO:0060541~respiratory system development	4	2.23464	0.113951	NM_011058, NM_007604, NM_024459, NM_008709	130	124	13588	3.37171	1	0.86109	84.9502
Annotation Cluster 10	Enrichment Score: 1.3571030055422293
Category	Term	Count	%	PValue	Genes	List Total	Pop Hits	Pop Total	Fold Enrichment	Bonferroni	Benjamini	FDR
GOTERM_MF_FAT	GO:0000166~nucleotide binding	39	21.7877	0.00020991	NM_145962, NM_010485, NM_133834, NM_172516, NM_183029, NM_001081453, NM_011264, NM_011694, NM_028800, NM_145420, NM_001033600, NM_011058, NM_001038696, NM_009274, NM_013790, NM_019796, NM_013830, NM_024457, NM_021099, NM_198010, NM_053123, NM_053124, NM_007958, NM_008996, NM_198703, NM_172666, NM_144812, NM_145587, NM_019477, NM_177224, NM_019912, NM_019711, NM_007916, NM_153599, NM_007479, NM_00…	132	2183	13288	1.79844	0.0523241	0.0177547	0.273365
SP_PIR_KEYWORDS	atp-binding	23	12.8492	0.00579823	NM_145962, NM_053123, NM_053124, NM_007958, NM_198703, NM_172516, NM_177224, NM_145587, NM_019477, NM_019912, NM_007916, NM_153599, NM_008702, NM_028800, NM_011058, NM_145420, NM_001033600, NM_173437, NM_009274, NM_013790, NM_013830, NM_172284, NM_021099, NM_007981	172	1287	17854	1.85505	0.692865	0.0936885	7.04587
SP_PIR_KEYWORDS	nucleotide-binding	27	15.0838	0.00675756	NM_145962, NM_172516, NM_001081453, NM_011694, NM_028800, NM_001033600, NM_145420, NM_011058, NM_013790, NM_009274, NM_024457, NM_013830, NM_021099, NM_053123, NM_053124, NM_007958, NM_008996, NM_198703, NM_177224, NM_145587, NM_019477, NM_019912, NM_153599, NM_007916, NM_007479, NM_008702, NM_173437, NM_007981	172	1631	17854	1.71837	0.747524	0.0936386	8.16656
GOTERM_MF_FAT	GO:0005524~ATP binding	24	13.4078	0.0135911	NM_145962, NM_172516, NM_028800, NM_001033600, NM_145420, NM_011058, NM_013790, NM_009274, NM_013830, NM_021099, NM_198010, NM_053123, NM_053124, NM_007958, NM_198703, NM_019477, NM_145587, NM_177224, NM_019912, NM_153599, NM_007916, NM_008702, NM_173437, NM_172284, NM_007981	132	1443	13288	1.67429	0.969899	0.322431	16.3422
GOTERM_MF_FAT	GO:0017076~purine nucleotide binding	29	16.2011	0.0144544	NM_145962, NM_172516, NM_001081453, NM_028800, NM_011058, NM_001033600, NM_145420, NM_013790, NM_009274, NM_013830, NM_024457, NM_021099, NM_198010, NM_053123, NM_053124, NM_007958, NM_008996, NM_198703, NM_172666, NM_145587, NM_019477, NM_177224, NM_019912, NM_007916, NM_153599, NM_007479, NM_008702, NM_173437, NM_172284, NM_007981	132	1871	13288	1.56031	0.975943	0.311151	17.2919
GOTERM_MF_FAT	GO:0030554~adenyl nucleotide binding	25	13.9665	0.014578	NM_145962, NM_172516, NM_028800, NM_001033600, NM_145420, NM_011058, NM_013790, NM_009274, NM_013830, NM_021099, NM_198010, NM_053123, NM_053124, NM_007958, NM_198703, NM_172666, NM_177224, NM_019477, NM_145587, NM_019912, NM_153599, NM_007916, NM_008702, NM_173437, NM_172284, NM_007981	132	1535	13288	1.63952	0.976703	0.289486	17.427
GOTERM_MF_FAT	GO:0032559~adenyl ribonucleotide binding	24	13.4078	0.0154634	NM_145962, NM_172516, NM_028800, NM_001033600, NM_145420, NM_011058, NM_013790, NM_009274, NM_013830, NM_021099, NM_198010, NM_053123, NM_053124, NM_007958, NM_198703, NM_019477, NM_145587, NM_177224, NM_019912, NM_153599, NM_007916, NM_008702, NM_173437, NM_172284, NM_007981	132	1460	13288	1.65479	0.981492	0.282845	18.3892
GOTERM_MF_FAT	GO:0032555~purine ribonucleotide binding	28	15.6425	0.0154902	NM_145962, NM_172516, NM_001081453, NM_028800, NM_011058, NM_001033600, NM_145420, NM_013790, NM_009274, NM_024457, NM_013830, NM_021099, NM_198010, NM_053123, NM_053124, NM_007958, NM_008996, NM_198703, NM_145587, NM_019477, NM_177224, NM_019912, NM_007916, NM_153599, NM_007479, NM_008702, NM_173437, NM_172284, NM_007981	132	1796	13288	1.56941	0.98162	0.264661	18.4182
GOTERM_MF_FAT	GO:0032553~ribonucleotide binding	28	15.6425	0.0154902	NM_145962, NM_172516, NM_001081453, NM_028800, NM_011058, NM_001033600, NM_145420, NM_013790, NM_009274, NM_024457, NM_013830, NM_021099, NM_198010, NM_053123, NM_053124, NM_007958, NM_008996, NM_198703, NM_145587, NM_019477, NM_177224, NM_019912, NM_007916, NM_153599, NM_007479, NM_008702, NM_173437, NM_172284, NM_007981	132	1796	13288	1.56941	0.98162	0.264661	18.4182
GOTERM_MF_FAT	GO:0001883~purine nucleoside binding	25	13.9665	0.0160319	NM_145962, NM_172516, NM_028800, NM_001033600, NM_145420, NM_011058, NM_013790, NM_009274, NM_013830, NM_021099, NM_198010, NM_053123, NM_053124, NM_007958, NM_198703, NM_172666, NM_177224, NM_019477, NM_145587, NM_019912, NM_153599, NM_007916, NM_008702, NM_173437, NM_172284, NM_007981	132	1548	13288	1.62575	0.984036	0.255863	19.0016
GOTERM_MF_FAT	GO:0001882~nucleoside binding	25	13.9665	0.0172277	NM_145962, NM_172516, NM_028800, NM_001033600, NM_145420, NM_011058, NM_013790, NM_009274, NM_013830, NM_021099, NM_198010, NM_053123, NM_053124, NM_007958, NM_198703, NM_172666, NM_177224, NM_019477, NM_145587, NM_019912, NM_153599, NM_007916, NM_008702, NM_173437, NM_172284, NM_007981	132	1558	13288	1.61532	0.988306	0.256644	20.2757
INTERPRO	IPR017441:Protein kinase, ATP binding site	10	5.58659	0.0326784	NM_198703, NM_008702, NM_172516, NM_028800, NM_011058, NM_145587, NM_009274, NM_013830, NM_021099, NM_153599	168	467	17763	2.26407	0.999995	0.671928	36.7434
INTERPRO	IPR000719:Protein kinase, core	10	5.58659	0.0427145	NM_198703, NM_008702, NM_172516, NM_028800, NM_011058, NM_145587, NM_009274, NM_013830, NM_021099, NM_153599	168	491	17763	2.1534	1	0.710352	45.2138
INTERPRO	IPR008271:Serine/threonine protein kinase, active site	8	4.46927	0.0539995	NM_198703, NM_008702, NM_172516, NM_028800, NM_145587, NM_009274, NM_013830, NM_153599	168	360	17763	2.3496	1	0.722032	53.4756
GOTERM_MF_FAT	GO:0004672~protein kinase activity	11	6.14525	0.0623167	NM_198703, NM_008702, NM_172516, NM_028800, NM_011058, NM_007604, NM_145587, NM_009274, NM_013830, NM_021099, NM_153599	132	583	13288	1.89937	1	0.579763	56.7856
INTERPRO	IPR017442:Serine/threonine protein kinase-related	8	4.46927	0.0635753	NM_198703, NM_008702, NM_172516, NM_028800, NM_145587, NM_009274, NM_013830, NM_153599	168	374	17763	2.26165	1	0.739868	59.5634
UP_SEQ_FEATURE	domain:Protein kinase	10	5.58659	0.0654879	NM_198703, NM_008702, NM_172516, NM_028800, NM_011058, NM_145587, NM_009274, NM_013830, NM_021099, NM_153599	170	476	16021	1.97986	1	0.983048	63.241
SP_PIR_KEYWORDS	serine/threonine-protein kinase	8	4.46927	0.0767056	NM_198703, NM_008702, NM_172516, NM_028800, NM_145587, NM_009274, NM_013830, NM_153599	172	384	17854	2.16255	1	0.439318	63.3127
GOTERM_MF_FAT	GO:0004713~protein tyrosine kinase activity	5	2.7933	0.0789782	NM_198703, NM_172516, NM_011058, NM_007604, NM_021099	132	164	13288	3.06911	1	0.616088	65.7941
GOTERM_BP_FAT	GO:0006468~protein amino acid phosphorylation	11	6.14525	0.0832186	NM_198703, NM_008702, NM_172516, NM_028800, NM_011058, NM_007604, NM_145587, NM_009274, NM_013830, NM_021099, NM_153599	130	640	13588	1.79649	1	0.820797	74.3359
UP_SEQ_FEATURE	nucleotide phosphate-binding region:ATP	15	8.37989	0.0986048	NM_053123, NM_053124, NM_007958, NM_198703, NM_172516, NM_177224, NM_145587, NM_153599, NM_007916, NM_008702, NM_028800, NM_011058, NM_009274, NM_013830, NM_021099	170	907	16021	1.55856	1	0.968943	78.4311
GOTERM_BP_FAT	GO:0006796~phosphate metabolic process	13	7.26257	0.120325	NM_198703, NM_008702, NM_172516, NM_028800, NM_013642, NM_011058, NM_007604, NM_145587, NM_009274, NM_010164, NM_013830, NM_021099, NM_153599	130	866	13588	1.56905	1	0.853837	86.5585
GOTERM_BP_FAT	GO:0006793~phosphorus metabolic process	13	7.26257	0.120325	NM_198703, NM_008702, NM_172516, NM_028800, NM_013642, NM_011058, NM_007604, NM_145587, NM_009274, NM_010164, NM_013830, NM_021099, NM_153599	130	866	13588	1.56905	1	0.853837	86.5585
GOTERM_MF_FAT	GO:0004674~protein serine/threonine kinase activity	8	4.46927	0.122538	NM_198703, NM_008702, NM_172516, NM_028800, NM_145587, NM_009274, NM_013830, NM_153599	132	421	13288	1.91291	1	0.710451	81.8142
UP_SEQ_FEATURE	binding site:ATP	10	5.58659	0.123127	NM_198703, NM_008702, NM_172516, NM_028800, NM_011058, NM_145587, NM_009274, NM_013830, NM_021099, NM_153599	170	545	16021	1.7292	1	0.97255	85.6507
SP_PIR_KEYWORDS	kinase	11	6.14525	0.141782	NM_145962, NM_198703, NM_008702, NM_172516, NM_028800, NM_011058, NM_145587, NM_009274, NM_013830, NM_021099, NM_153599	172	707	17854	1.61503	1	0.558153	85.3551
GOTERM_BP_FAT	GO:0016310~phosphorylation	11	6.14525	0.14462	NM_198703, NM_008702, NM_172516, NM_028800, NM_011058, NM_007604, NM_145587, NM_009274, NM_013830, NM_021099, NM_153599	130	718	13588	1.60133	1	0.870765	91.3294
UP_SEQ_FEATURE	active site:Proton acceptor	11	6.14525	0.162363	NM_198703, NM_008702, NM_172516, NM_011198, NM_028800, NM_011058, NM_145587, NM_009274, NM_013830, NM_021099, NM_153599	170	662	16021	1.56594	1	0.964315	92.7041
SP_PIR_KEYWORDS	transferase	18	10.0559	0.174552	NM_145962, NM_007872, NM_172666, NM_198703, NM_011081, NM_172516, NM_008216, NM_145587, NM_153599, NM_011264, NM_008702, NM_028800, NM_025961, NM_011058, NM_009274, NM_013830, NM_021099, NM_007971	172	1385	17854	1.34906	1	0.595706	91.0207
INTERPRO	IPR002290:Serine/threonine protein kinase	4	2.23464	0.457945	NM_008702, NM_145587, NM_013830, NM_153599	168	265	17763	1.59596	1	0.994117	99.9784
SMART	SM00220:S_TKc	4	2.23464	0.623686	NM_008702, NM_145587, NM_013830, NM_153599	111	265	9131	1.24168	1	0.994735	99.9981
Annotation Cluster 11	Enrichment Score: 1.3097712405214377
Category	Term	Count	%	PValue	Genes	List Total	Pop Hits	Pop Total	Fold Enrichment	Bonferroni	Benjamini	FDR
SP_PIR_KEYWORDS	chromatin regulator	8	4.46927	0.00254344	NM_053123, NM_007872, NM_053124, NM_001005605, NM_178803, NM_177224, NM_181322, NM_010164, NM_007971	172	192	17854	4.3251	0.403679	0.0558232	3.14913
GOTERM_BP_FAT	GO:0016568~chromatin modification	8	4.46927	0.00727614	NM_053123, NM_007872, NM_053124, NM_001005605, NM_178803, NM_177224, NM_181322, NM_010164, NM_007971	130	236	13588	3.54316	0.998877	0.529809	10.8022
GOTERM_MF_FAT	GO:0003682~chromatin binding	6	3.35196	0.01863	NM_053123, NM_007872, NM_053124, NM_011546, NM_177224, NM_007971	132	155	13288	3.89677	0.991887	0.259842	21.7465
GOTERM_BP_FAT	GO:0006325~chromatin organization	8	4.46927	0.0305893	NM_053123, NM_007872, NM_053124, NM_001005605, NM_178803, NM_177224, NM_181322, NM_010164, NM_007971	130	315	13588	2.65455	1	0.685159	38.5107
UP_SEQ_FEATURE	short sequence motif:DEAH box	3	1.67598	0.0471814	NM_053123, NM_053124, NM_177224	170	33	16021	8.56738	1	0.992165	51.0384
GOTERM_BP_FAT	GO:0051276~chromosome organization	8	4.46927	0.0901259	NM_053123, NM_007872, NM_053124, NM_001005605, NM_178803, NM_177224, NM_181322, NM_010164, NM_007971	130	404	13588	2.06976	1	0.827396	77.2012
GOTERM_BP_FAT	GO:0043414~biopolymer methylation	3	1.67598	0.145994	NM_007872, NM_181322, NM_007971	130	71	13588	4.41647	1	0.869772	91.5448
GOTERM_BP_FAT	GO:0032259~methylation	3	1.67598	0.172661	NM_007872, NM_181322, NM_007971	130	79	13588	3.96923	1	0.89564	94.8542
GOTERM_BP_FAT	GO:0016569~covalent chromatin modification	3	1.67598	0.231401	NM_007872, NM_010164, NM_007971	130	96	13588	3.26635	1	0.934098	98.3752
GOTERM_BP_FAT	GO:0006730~one-carbon metabolic process	3	1.67598	0.305259	NM_007872, NM_181322, NM_007971	130	117	13588	2.68008	1	0.961494	99.6658
Annotation Cluster 12	Enrichment Score: 1.2399604695789919
Category	Term	Count	%	PValue	Genes	List Total	Pop Hits	Pop Total	Fold Enrichment	Bonferroni	Benjamini	FDR
INTERPRO	IPR000210:BTB/POZ-like	6	3.35196	0.0276771	NM_199025, NM_145534, NM_178922, NM_007520, NM_001008785, NM_010595	168	180	17763	3.5244	0.999968	0.683604	32.0832
INTERPRO	IPR011333:BTB/POZ fold	6	3.35196	0.0276771	NM_199025, NM_145534, NM_178922, NM_007520, NM_001008785, NM_010595	168	180	17763	3.5244	0.999968	0.683604	32.0832
INTERPRO	IPR013069:BTB/POZ	5	2.7933	0.0327649	NM_199025, NM_145534, NM_178922, NM_007520, NM_001008785	168	128	17763	4.13016	0.999995	0.640987	36.8214
SMART	SM00225:BTB	6	3.35196	0.0660362	NM_199025, NM_145534, NM_178922, NM_007520, NM_001008785, NM_010595	111	180	9131	2.74204	0.999059	0.751839	53.2851
UP_SEQ_FEATURE	domain:BTB	4	2.23464	0.117227	NM_145534, NM_178922, NM_007520, NM_001008785	170	113	16021	3.33597	1	0.971967	84.1559
INTERPRO	IPR013089:Kelch related	3	1.67598	0.186973	NM_145534, NM_007520, NM_001008785	168	84	17763	3.77615	1	0.921604	94.2341
Annotation Cluster 13	Enrichment Score: 1.1437600098658585
Category	Term	Count	%	PValue	Genes	List Total	Pop Hits	Pop Total	Fold Enrichment	Bonferroni	Benjamini	FDR
GOTERM_CC_FAT	GO:0042598~vesicular fraction	6	3.35196	0.0222071	NM_016783, NM_198703, NM_011198, NM_207636, NM_001033600, NM_019477, NM_007981	111	182	12504	3.71369	0.984997	0.877515	24.2991
GOTERM_CC_FAT	GO:0005624~membrane fraction	10	5.58659	0.0356471	NM_001017966, NM_016783, NM_198703, NM_009497, NM_011198, NM_207636, NM_001033600, NM_007604, NM_013790, NM_019477, NM_007981	111	510	12504	2.2088	0.998872	0.677382	36.2338
GOTERM_CC_FAT	GO:0005626~insoluble fraction	10	5.58659	0.0429152	NM_001017966, NM_016783, NM_198703, NM_009497, NM_011198, NM_207636, NM_001033600, NM_007604, NM_013790, NM_019477, NM_007981	111	528	12504	2.1335	0.999726	0.598031	41.9419
SP_PIR_KEYWORDS	microsome	4	2.23464	0.0712958	NM_016783, NM_011198, NM_001033600, NM_019477, NM_007981	172	100	17854	4.15209	1	0.438698	60.5183
GOTERM_CC_FAT	GO:0000267~cell fraction	10	5.58659	0.0791799	NM_001017966, NM_016783, NM_198703, NM_009497, NM_011198, NM_207636, NM_001033600, NM_007604, NM_013790, NM_019477, NM_007981	111	596	12504	1.89008	1	0.66774	64.0322
GOTERM_CC_FAT	GO:0005792~microsome	4	2.23464	0.202019	NM_016783, NM_011198, NM_001033600, NM_019477, NM_007981	111	176	12504	2.5602	1	0.815113	93.9031
GOTERM_BP_FAT	GO:0006631~fatty acid metabolic process	4	2.23464	0.25438	NM_011198, NM_001033600, NM_019477, NM_021881, NM_007981	130	184	13588	2.27224	1	0.940056	98.9897
Annotation Cluster 14	Enrichment Score: 1.1151109860107853
Category	Term	Count	%	PValue	Genes	List Total	Pop Hits	Pop Total	Fold Enrichment	Bonferroni	Benjamini	FDR
GOTERM_CC_FAT	GO:0005681~spliceosome	5	2.7933	0.0237792	NM_133834, NM_025845, NM_001038696, NM_019796, NM_013830	111	124	12504	4.54228	0.988896	0.675383	25.7941
SP_PIR_KEYWORDS	mrna splicing	6	3.35196	0.0369152	NM_133834, NM_025845, NM_019796, NM_009274, NM_013830, NM_021881	172	191	17854	3.26081	0.999517	0.330935	37.662
GOTERM_BP_FAT	GO:0008380~RNA splicing	6	3.35196	0.0426687	NM_133834, NM_025845, NM_019796, NM_009274, NM_013830, NM_021881	130	201	13588	3.12009	1	0.729687	49.4691
GOTERM_BP_FAT	GO:0016071~mRNA metabolic process	7	3.91061	0.0679832	NM_010485, NM_133834, NM_025845, NM_019796, NM_009274, NM_013830, NM_021881	130	302	13588	2.42272	1	0.789644	66.782
SP_PIR_KEYWORDS	mrna processing	6	3.35196	0.0813212	NM_133834, NM_025845, NM_019796, NM_009274, NM_013830, NM_021881	172	240	17854	2.59506	1	0.447737	65.5515
SP_PIR_KEYWORDS	Spliceosome	4	2.23464	0.0908116	NM_133834, NM_025845, NM_019796, NM_013830	172	111	17854	3.74062	1	0.463895	69.7653
GOTERM_BP_FAT	GO:0006397~mRNA processing	6	3.35196	0.10421	NM_133834, NM_025845, NM_019796, NM_009274, NM_013830, NM_021881	130	262	13588	2.39366	1	0.849725	82.1409
GOTERM_BP_FAT	GO:0006396~RNA processing	8	4.46927	0.122334	NM_001031772, NM_133834, NM_025845, NM_019796, NM_009274, NM_053255, NM_013830, NM_021881	130	437	13588	1.91347	1	0.854308	87.031
GOTERM_CC_FAT	GO:0030529~ribonucleoprotein complex	6	3.35196	0.383962	NM_133834, NM_025845, NM_144812, NM_001038696, NM_019796, NM_013830	111	462	12504	1.46297	1	0.935764	99.7534
Annotation Cluster 15	Enrichment Score: 1.0965270808760148
Category	Term	Count	%	PValue	Genes	List Total	Pop Hits	Pop Total	Fold Enrichment	Bonferroni	Benjamini	FDR
GOTERM_MF_FAT	GO:0043565~sequence-specific DNA binding	14	7.82123	0.00332585	NM_018826, NM_007520, NM_029789, NM_172298, NM_023794, NM_010234, NM_010894, NM_183355, NM_010264, NM_011546, NM_001038642, NM_021899, NM_030708, NM_008783, NM_011584, NM_011808	132	556	13288	2.53477	0.573796	0.156814	4.25095
INTERPRO	IPR017970:Homeobox, conserved site	6	3.35196	0.0587538	NM_183355, NM_018826, NM_029789, NM_011546, NM_172298, NM_030708, NM_008783	168	222	17763	2.85763	1	0.731338	56.5971
INTERPRO	IPR001356:Homeobox	6	3.35196	0.0919423	NM_183355, NM_018826, NM_029789, NM_011546, NM_172298, NM_030708, NM_008783	168	254	17763	2.49761	1	0.801643	73.5378
SP_PIR_KEYWORDS	Homeobox	6	3.35196	0.108942	NM_183355, NM_018826, NM_029789, NM_011546, NM_172298, NM_030708, NM_008783	172	263	17854	2.36811	1	0.508134	76.5256
SMART	SM00389:HOX	6	3.35196	0.191587	NM_183355, NM_018826, NM_029789, NM_011546, NM_172298, NM_030708, NM_008783	111	254	9131	1.94318	1	0.91022	90.6466
INTERPRO	IPR012287:Homeodomain-related	3	1.67598	0.702787	NM_183355, NM_018826, NM_030708, NM_008783	168	259	17763	1.2247	1	0.999892	100
Annotation Cluster 16	Enrichment Score: 1.020990922795984
Category	Term	Count	%	PValue	Genes	List Total	Pop Hits	Pop Total	Fold Enrichment	Bonferroni	Benjamini	FDR
GOTERM_BP_FAT	GO:0042474~middle ear morphogenesis	3	1.67598	0.00755291	NM_010104, NM_153526, NM_010164	130	14	13588	22.3978	0.999133	0.505934	11.1907
GOTERM_BP_FAT	GO:0048568~embryonic organ development	8	4.46927	0.00812205	NM_183355, NM_011546, NM_010104, NM_153526, NM_008213, NM_010164, NM_008783, NM_007865, NM_010894	130	241	13588	3.46965	0.999492	0.498166	11.9846
GOTERM_BP_FAT	GO:0048562~embryonic organ morphogenesis	6	3.35196	0.0186603	NM_011546, NM_010104, NM_153526, NM_010164, NM_007865, NM_010894	130	161	13588	3.89527	1	0.602279	25.5364
GOTERM_BP_FAT	GO:0001501~skeletal system development	8	4.46927	0.0189726	NM_183355, NM_011546, NM_010104, NM_011198, NM_153526, NM_011058, NM_010164, NM_008783, NM_022309	130	285	13588	2.93398	1	0.589633	25.9065
GOTERM_BP_FAT	GO:0035239~tube morphogenesis	6	3.35196	0.0235088	NM_183355, NM_010104, NM_008213, NM_010164, NM_008783, NM_010288, NM_008709	130	171	13588	3.66748	1	0.634192	31.0915
GOTERM_BP_FAT	GO:0042471~ear morphogenesis	4	2.23464	0.0355884	NM_010104, NM_153526, NM_010164, NM_007865	130	76	13588	5.50121	1	0.726423	43.2911
GOTERM_BP_FAT	GO:0007423~sensory organ development	7	3.91061	0.0358451	NM_018826, NM_011546, NM_010104, NM_153526, NM_010164, NM_007865, NM_010894	130	257	13588	2.84693	1	0.715589	43.5269
GOTERM_BP_FAT	GO:0009792~embryonic development ending in birth or egg hatching	9	5.02793	0.0495234	NM_183355, NM_011546, NM_010104, NM_001033600, NM_011058, NM_008213, NM_019477, NM_010164, NM_008783, NM_010288, NM_007865	130	425	13588	2.21343	1	0.77148	54.845
GOTERM_BP_FAT	GO:0048598~embryonic morphogenesis	8	4.46927	0.0550713	NM_183355, NM_011546, NM_010104, NM_153526, NM_008213, NM_010164, NM_008783, NM_007865, NM_010894	130	359	13588	2.32921	1	0.750009	58.799
GOTERM_BP_FAT	GO:0043583~ear development	4	2.23464	0.0763958	NM_010104, NM_153526, NM_010164, NM_007865	130	104	13588	4.02012	1	0.799454	71.1775
GOTERM_BP_FAT	GO:0045596~negative regulation of cell differentiation	5	2.7933	0.095149	NM_183355, NM_011546, NM_153526, NM_008783, NM_007971, NM_007865	130	182	13588	2.87151	1	0.832738	79.0937
GOTERM_BP_FAT	GO:0043009~chordate embryonic development	8	4.46927	0.106046	NM_183355, NM_011546, NM_010104, NM_011058, NM_008213, NM_010164, NM_008783, NM_010288, NM_007865	130	421	13588	1.98619	1	0.849762	82.7055
GOTERM_BP_FAT	GO:0048705~skeletal system morphogenesis	4	2.23464	0.126364	NM_011546, NM_153526, NM_011058, NM_010164	130	130	13588	3.21609	1	0.85957	87.9326
GOTERM_BP_FAT	GO:0042472~inner ear morphogenesis	3	1.67598	0.133015	NM_153526, NM_010164, NM_007865	130	67	13588	4.68014	1	0.862101	89.2932
GOTERM_BP_FAT	GO:0007389~pattern specification process	6	3.35196	0.133528	NM_183355, NM_011546, NM_010104, NM_010164, NM_008783, NM_007865, NM_010894	130	284	13588	2.20823	1	0.859169	89.392
GOTERM_BP_FAT	GO:0045165~cell fate commitment	4	2.23464	0.163921	NM_008213, NM_010164, NM_007865, NM_010894	130	147	13588	2.84417	1	0.884945	93.9341
GOTERM_BP_FAT	GO:0048706~embryonic skeletal system development	3	1.67598	0.186279	NM_183355, NM_011546, NM_010164, NM_008783	130	83	13588	3.77794	1	0.906217	96.0315
GOTERM_BP_FAT	GO:0048839~inner ear development	3	1.67598	0.203505	NM_153526, NM_010164, NM_007865	130	88	13588	3.56329	1	0.914612	97.161
GOTERM_BP_FAT	GO:0045664~regulation of neuron differentiation	3	1.67598	0.252484	NM_183355, NM_010164, NM_008783, NM_007865	130	102	13588	3.07421	1	0.940338	98.9487
GOTERM_BP_FAT	GO:0003002~regionalization	4	2.23464	0.33197	NM_183355, NM_010104, NM_008783, NM_007865, NM_010894	130	214	13588	1.9537	1	0.969004	99.8191
GOTERM_BP_FAT	GO:0050767~regulation of neurogenesis	3	1.67598	0.357355	NM_183355, NM_010164, NM_008783, NM_007865	130	132	13588	2.37552	1	0.972006	99.9014
GOTERM_BP_FAT	GO:0051960~regulation of nervous system development	3	1.67598	0.41133	NM_183355, NM_010164, NM_008783, NM_007865	130	148	13588	2.11871	1	0.978075	99.975
GOTERM_BP_FAT	GO:0009952~anterior/posterior pattern formation	3	1.67598	0.427753	NM_183355, NM_008783, NM_007865, NM_010894	130	153	13588	2.04947	1	0.980409	99.984
GOTERM_BP_FAT	GO:0060284~regulation of cell development	3	1.67598	0.447144	NM_183355, NM_010164, NM_008783, NM_007865	130	159	13588	1.97213	1	0.981574	99.9906
GOTERM_BP_FAT	GO:0048729~tissue morphogenesis	3	1.67598	0.663729	NM_183355, NM_008213, NM_010164, NM_008783	130	238	13588	1.31752	1	0.99793	100
Annotation Cluster 17	Enrichment Score: 0.9807740340324532
Category	Term	Count	%	PValue	Genes	List Total	Pop Hits	Pop Total	Fold Enrichment	Bonferroni	Benjamini	FDR
GOTERM_BP_FAT	GO:0035295~tube development	9	5.02793	0.00368486	NM_183355, NM_010104, NM_011058, NM_007604, NM_008213, NM_010164, NM_008783, NM_010288, NM_024459, NM_008709	130	264	13588	3.56329	0.967718	0.387658	5.61496
GOTERM_BP_FAT	GO:0035239~tube morphogenesis	6	3.35196	0.0235088	NM_183355, NM_010104, NM_008213, NM_010164, NM_008783, NM_010288, NM_008709	130	171	13588	3.66748	1	0.634192	31.0915
GOTERM_BP_FAT	GO:0048514~blood vessel morphogenesis	5	2.7933	0.119543	NM_016686, NM_010104, NM_008213, NM_010288, NM_021881	130	198	13588	2.63947	1	0.856442	86.3702
GOTERM_BP_FAT	GO:0001568~blood vessel development	5	2.7933	0.202039	NM_016686, NM_010104, NM_008213, NM_010288, NM_021881	130	244	13588	2.14187	1	0.915362	97.0781
GOTERM_BP_FAT	GO:0001944~vasculature development	5	2.7933	0.213874	NM_016686, NM_010104, NM_008213, NM_010288, NM_021881	130	250	13588	2.09046	1	0.921378	97.6875
GOTERM_BP_FAT	GO:0001701~in utero embryonic development	5	2.7933	0.248379	NM_010104, NM_011058, NM_008213, NM_010288, NM_007865	130	267	13588	1.95736	1	0.938893	98.8546
GOTERM_BP_FAT	GO:0007507~heart development	4	2.23464	0.355367	NM_010104, NM_008213, NM_010288, NM_024459	130	223	13588	1.87485	1	0.972178	99.8965
GOTERM_BP_FAT	GO:0001525~angiogenesis	3	1.67598	0.360784	NM_016686, NM_010104, NM_008213	130	133	13588	2.35766	1	0.97148	99.9093
Annotation Cluster 18	Enrichment Score: 0.9711139340682954
Category	Term	Count	%	PValue	Genes	List Total	Pop Hits	Pop Total	Fold Enrichment	Bonferroni	Benjamini	FDR
GOTERM_BP_FAT	GO:0016458~gene silencing	4	2.23464	0.0168517	NM_001031772, NM_007872, NM_053124, NM_144812	130	57	13588	7.33495	1	0.627624	23.3589
GOTERM_BP_FAT	GO:0040029~regulation of gene expression, epigenetic	4	2.23464	0.0288597	NM_001031772, NM_007872, NM_053124, NM_181322	130	70	13588	5.97275	1	0.69398	36.7708
GOTERM_BP_FAT	GO:0010629~negative regulation of gene expression	9	5.02793	0.0416046	NM_001031772, NM_007872, NM_053124, NM_010264, NM_011546, NM_009124, NM_008213, NM_144812, NM_181322	130	410	13588	2.29441	1	0.732154	48.5827
GOTERM_BP_FAT	GO:0010605~negative regulation of macromolecule metabolic process	10	5.58659	0.0517015	NM_001031772, NM_026420, NM_007872, NM_053124, NM_010264, NM_011546, NM_009124, NM_008213, NM_144812, NM_181322	130	506	13588	2.06567	1	0.765912	56.4379
GOTERM_BP_FAT	GO:0031327~negative regulation of cellular biosynthetic process	9	5.02793	0.0523674	NM_026420, NM_007872, NM_053124, NM_010264, NM_011546, NM_009124, NM_010104, NM_153526, NM_008213	130	430	13588	2.18769	1	0.760508	56.9143
GOTERM_BP_FAT	GO:0009890~negative regulation of biosynthetic process	9	5.02793	0.0547173	NM_026420, NM_007872, NM_053124, NM_010264, NM_011546, NM_009124, NM_010104, NM_153526, NM_008213	130	434	13588	2.16753	1	0.756925	58.5567
GOTERM_BP_FAT	GO:0045934~negative regulation of nucleobase, nucleoside, nucleotide and nucleic acid metabolic process	7	3.91061	0.176303	NM_007872, NM_053124, NM_010264, NM_011546, NM_009124, NM_010104, NM_008213	130	397	13588	1.84298	1	0.898046	95.1975
GOTERM_BP_FAT	GO:0051172~negative regulation of nitrogen compound metabolic process	7	3.91061	0.181929	NM_007872, NM_053124, NM_010264, NM_011546, NM_009124, NM_010104, NM_008213	130	401	13588	1.82459	1	0.903129	95.6861
GOTERM_BP_FAT	GO:0010558~negative regulation of macromolecule biosynthetic process	7	3.91061	0.206619	NM_026420, NM_007872, NM_053124, NM_010264, NM_011546, NM_009124, NM_008213	130	418	13588	1.75039	1	0.915764	97.3298
GOTERM_BP_FAT	GO:0016481~negative regulation of transcription	6	3.35196	0.278832	NM_007872, NM_053124, NM_010264, NM_011546, NM_009124, NM_008213	130	372	13588	1.68586	1	0.952166	99.4005
GOTERM_BP_FAT	GO:0045892~negative regulation of transcription, DNA-dependent	5	2.7933	0.335443	NM_007872, NM_053124, NM_010264, NM_011546, NM_008213	130	308	13588	1.6968	1	0.969393	99.8333
GOTERM_BP_FAT	GO:0051253~negative regulation of RNA metabolic process	5	2.7933	0.339762	NM_007872, NM_053124, NM_010264, NM_011546, NM_008213	130	310	13588	1.68586	1	0.970102	99.8495
GOTERM_BP_FAT	GO:0000122~negative regulation of transcription from RNA polymerase II promoter	4	2.23464	0.376085	NM_007872, NM_010264, NM_011546, NM_008213	130	231	13588	1.80992	1	0.974946	99.9379
Annotation Cluster 19	Enrichment Score: 0.8969938318314699
Category	Term	Count	%	PValue	Genes	List Total	Pop Hits	Pop Total	Fold Enrichment	Bonferroni	Benjamini	FDR
GOTERM_BP_FAT	GO:0035239~tube morphogenesis	6	3.35196	0.0235088	NM_183355, NM_010104, NM_008213, NM_010164, NM_008783, NM_010288, NM_008709	130	171	13588	3.66748	1	0.634192	31.0915
GOTERM_BP_FAT	GO:0048754~branching morphogenesis of a tube	4	2.23464	0.0585911	NM_183355, NM_010104, NM_010164, NM_008783, NM_008709	130	93	13588	4.49562	1	0.754334	61.1369
GOTERM_BP_FAT	GO:0001763~morphogenesis of a branching structure	4	2.23464	0.115986	NM_183355, NM_010104, NM_010164, NM_008783, NM_008709	130	125	13588	3.34474	1	0.856764	85.4823
GOTERM_BP_FAT	GO:0042127~regulation of cell proliferation	7	3.91061	0.40333	NM_183355, NM_011546, NM_010104, NM_011198, NM_007604, NM_008783, NM_021099, NM_008709	130	538	13588	1.35997	1	0.976527	99.9691
GOTERM_BP_FAT	GO:0008284~positive regulation of cell proliferation	4	2.23464	0.508047	NM_183355, NM_010104, NM_008783, NM_021099, NM_008709	130	284	13588	1.47216	1	0.988409	99.9985
Annotation Cluster 20	Enrichment Score: 0.8486881779941888
Category	Term	Count	%	PValue	Genes	List Total	Pop Hits	Pop Total	Fold Enrichment	Bonferroni	Benjamini	FDR
GOTERM_BP_FAT	GO:0003013~circulatory system process	4	2.23464	0.0888224	NM_198703, NM_010104, NM_011198, NM_007604	130	111	13588	3.7666	1	0.835067	76.6845
GOTERM_BP_FAT	GO:0008015~blood circulation	4	2.23464	0.0888224	NM_198703, NM_010104, NM_011198, NM_007604	130	111	13588	3.7666	1	0.835067	76.6845
GOTERM_BP_FAT	GO:0008217~regulation of blood pressure	3	1.67598	0.126632	NM_198703, NM_010104, NM_011198	130	65	13588	4.82414	1	0.855897	87.9903
GOTERM_BP_FAT	GO:0042127~regulation of cell proliferation	7	3.91061	0.40333	NM_183355, NM_011546, NM_010104, NM_011198, NM_007604, NM_008783, NM_021099, NM_008709	130	538	13588	1.35997	1	0.976527	99.9691
Annotation Cluster 21	Enrichment Score: 0.812668072466929
Category	Term	Count	%	PValue	Genes	List Total	Pop Hits	Pop Total	Fold Enrichment	Bonferroni	Benjamini	FDR
GOTERM_CC_FAT	GO:0005741~mitochondrial outer membrane	4	2.23464	0.0333936	NM_011694, NM_031877, NM_001033600, NM_019477, NM_007981	111	80	12504	5.63243	0.998255	0.719238	34.3619
GOTERM_CC_FAT	GO:0031968~organelle outer membrane	4	2.23464	0.0412413	NM_011694, NM_031877, NM_001033600, NM_019477, NM_007981	111	87	12504	5.17925	0.99962	0.626359	40.6706
GOTERM_CC_FAT	GO:0019867~outer membrane	4	2.23464	0.0448648	NM_011694, NM_031877, NM_001033600, NM_019477, NM_007981	111	90	12504	5.00661	0.999813	0.576149	43.391
GOTERM_CC_FAT	GO:0031967~organelle envelope	10	5.58659	0.0482835	NM_026331, NM_011694, NM_025961, NM_031877, NM_001033600, NM_194342, NM_019477, NM_172685, NM_007892, NM_007981, NM_007916	111	540	12504	2.08609	0.999904	0.56885	45.8521
GOTERM_CC_FAT	GO:0031975~envelope	10	5.58659	0.04922	NM_026331, NM_011694, NM_025961, NM_031877, NM_001033600, NM_194342, NM_019477, NM_172685, NM_007892, NM_007981, NM_007916	111	542	12504	2.07839	0.99992	0.544578	46.5089
GOTERM_CC_FAT	GO:0031090~organelle membrane	12	6.70391	0.0988609	NM_026331, NM_026343, NM_011081, NM_009497, NM_007604, NM_031877, NM_019477, NM_172685, NM_011694, NM_025961, NM_207636, NM_001033600, NM_007981	111	809	12504	1.67093	1	0.703769	72.4829
GOTERM_CC_FAT	GO:0031966~mitochondrial membrane	7	3.91061	0.105715	NM_026331, NM_011694, NM_025961, NM_031877, NM_001033600, NM_019477, NM_172685, NM_007981	111	368	12504	2.14277	1	0.707425	74.9676
GOTERM_CC_FAT	GO:0005740~mitochondrial envelope	7	3.91061	0.1304	NM_026331, NM_011694, NM_025961, NM_031877, NM_001033600, NM_019477, NM_172685, NM_007981	111	391	12504	2.01673	1	0.695059	82.3067
SP_PIR_KEYWORDS	mitochondrion outer membrane	3	1.67598	0.141526	NM_011694, NM_001033600, NM_019477, NM_007981	172	69	17854	4.51314	1	0.567094	85.3002
GOTERM_CC_FAT	GO:0044429~mitochondrial part	7	3.91061	0.314095	NM_026331, NM_011694, NM_025961, NM_031877, NM_001033600, NM_019477, NM_172685, NM_007981	111	524	12504	1.50485	1	0.904637	99.066
GOTERM_CC_FAT	GO:0005743~mitochondrial inner membrane	4	2.23464	0.485031	NM_026331, NM_011694, NM_025961, NM_172685	111	296	12504	1.52228	1	0.958502	99.9733
GOTERM_CC_FAT	GO:0019866~organelle inner membrane	4	2.23464	0.520325	NM_026331, NM_011694, NM_025961, NM_172685	111	312	12504	1.44421	1	0.955942	99.9889
SP_PIR_KEYWORDS	mitochondrion inner membrane	3	1.67598	0.524146	NM_026331, NM_025961, NM_172685	172	183	17854	1.70168	1	0.905161	99.9911
GOTERM_CC_FAT	GO:0005739~mitochondrion	12	6.70391	0.623811	NM_026331, NM_172298, NM_028711, NM_172666, NM_007604, NM_031877, NM_019477, NM_172685, NM_178668, NM_011694, NM_025961, NM_001033600, NM_007981	111	1322	12504	1.02253	1	0.974176	99.9995
SP_PIR_KEYWORDS	mitochondrion	6	3.35196	0.879535	NM_026331, NM_011694, NM_025961, NM_001033600, NM_019477, NM_172685, NM_007981	172	790	17854	0.788372	1	0.995348	100
Annotation Cluster 22	Enrichment Score: 0.8077267692672607
Category	Term	Count	%	PValue	Genes	List Total	Pop Hits	Pop Total	Fold Enrichment	Bonferroni	Benjamini	FDR
SP_PIR_KEYWORDS	endoplasmic reticulum	11	6.14525	0.116859	NM_011344, NM_001039089, NM_029789, NM_008996, NM_016783, NM_028876, NM_011081, NM_011198, NM_019477, NM_026170, NM_153526, NM_001033600, NM_007981	172	678	17854	1.68411	1	0.523823	79.0156
GOTERM_CC_FAT	GO:0005783~endoplasmic reticulum	12	6.70391	0.118498	NM_011344, NM_001039089, NM_026343, NM_029789, NM_008996, NM_016783, NM_028876, NM_011081, NM_011198, NM_019477, NM_026170, NM_153526, NM_001033600, NM_007981	111	838	12504	1.61311	1	0.711011	79.0593
UP_SEQ_FEATURE	topological domain:Lumenal	7	3.91061	0.272551	NM_011344, NM_001039089, NM_029789, NM_025872, NM_011081, NM_028876, NM_153526, NM_026170	170	414	16021	1.59345	1	0.990649	99.0922
Annotation Cluster 23	Enrichment Score: 0.8043022764324315
Category	Term	Count	%	PValue	Genes	List Total	Pop Hits	Pop Total	Fold Enrichment	Bonferroni	Benjamini	FDR
GOTERM_BP_FAT	GO:0007267~cell-cell signaling	7	3.91061	0.0581734	NM_009124, NM_011694, NM_009497, NM_007604, NM_010288, NM_146123, NM_001037099, NM_016984	130	290	13588	2.52297	1	0.760499	60.8661
GOTERM_BP_FAT	GO:0003001~generation of a signal involved in cell-cell signaling	3	1.67598	0.189708	NM_009497, NM_146123, NM_001037099, NM_016984	130	84	13588	3.73297	1	0.907985	96.2854
GOTERM_BP_FAT	GO:0046903~secretion	4	2.23464	0.350173	NM_009497, NM_010104, NM_146123, NM_001037099, NM_016984	130	221	13588	1.89182	1	0.972988	99.8826
Annotation Cluster 24	Enrichment Score: 0.7836847549212228
Category	Term	Count	%	PValue	Genes	List Total	Pop Hits	Pop Total	Fold Enrichment	Bonferroni	Benjamini	FDR
SP_PIR_KEYWORDS	zinc	26	14.5251	0.0585939	NM_001038993, NM_199025, NM_172298, NM_001005605, NM_172653, NM_001003909, NM_181322, NM_177360, NM_011264, NM_175201, NM_178922, NM_010264, NM_025283, NM_134135, NM_053255, NM_172586, NM_001031772, NM_144557, NM_007872, NM_178803, NM_013906, NM_011546, NM_001024139, NM_153789, NM_030708, NM_013827, NM_011584, NM_001029912	172	1886	17854	1.431	0.999995	0.413114	53.1704
SP_PIR_KEYWORDS	zinc-finger	18	10.0559	0.0697793	NM_001031772, NM_001038993, NM_144557, NM_007872, NM_172298, NM_001005605, NM_178803, NM_001003909, NM_181322, NM_011264, NM_178922, NM_175201, NM_010264, NM_011546, NM_153789, NM_030708, NM_013827, NM_011584, NM_001029912, NM_172586	172	1204	17854	1.55186	1	0.4442	59.7006
GOTERM_MF_FAT	GO:0008270~zinc ion binding	27	15.0838	0.128078	NM_001038993, NM_016686, NM_199025, NM_172298, NM_001005605, NM_172653, NM_001003909, NM_181322, NM_177360, NM_011264, NM_175201, NM_178922, NM_010264, NM_025283, NM_134135, NM_053255, NM_172586, NM_001031772, NM_144557, NM_007872, NM_178803, NM_013906, NM_011546, NM_001024139, NM_153789, NM_030708, NM_013827, NM_011584, NM_001029912	132	2105	13288	1.29121	1	0.714377	83.256
GOTERM_MF_FAT	GO:0046872~metal ion binding	44	24.581	0.188697	NM_026331, NM_001038993, NM_199025, NM_016686, NM_172298, NM_016783, NM_172653, NM_001005605, NM_181322, NM_001003909, NM_008555, NM_001037099, NM_016984, NM_177360, NM_011264, NM_178922, NM_175201, NM_010264, NM_025283, NM_001033600, NM_009274, NM_010164, NM_053255, NM_134135, NM_010595, NM_024459, NM_172586, NM_001031772, NM_144557, NM_007872, NM_011198, NM_178803, NM_012035, NM_019477, NM_1726…	132	3850	13288	1.15048	1	0.802539	93.4566
GOTERM_MF_FAT	GO:0043169~cation binding	44	24.581	0.207496	NM_026331, NM_001038993, NM_199025, NM_016686, NM_172298, NM_016783, NM_172653, NM_001005605, NM_181322, NM_001003909, NM_008555, NM_001037099, NM_016984, NM_177360, NM_011264, NM_178922, NM_175201, NM_010264, NM_025283, NM_001033600, NM_009274, NM_010164, NM_053255, NM_134135, NM_010595, NM_024459, NM_172586, NM_001031772, NM_144557, NM_007872, NM_011198, NM_178803, NM_012035, NM_019477, NM_1726…	132	3885	13288	1.14011	1	0.826404	95.1801
GOTERM_MF_FAT	GO:0043167~ion binding	44	24.581	0.235469	NM_026331, NM_001038993, NM_199025, NM_016686, NM_172298, NM_016783, NM_172653, NM_001005605, NM_181322, NM_001003909, NM_008555, NM_001037099, NM_016984, NM_177360, NM_011264, NM_178922, NM_175201, NM_010264, NM_025283, NM_001033600, NM_009274, NM_010164, NM_053255, NM_134135, NM_010595, NM_024459, NM_172586, NM_001031772, NM_144557, NM_007872, NM_011198, NM_178803, NM_012035, NM_019477, NM_1726…	132	3934	13288	1.12591	1	0.851813	96.9832
GOTERM_MF_FAT	GO:0046914~transition metal ion binding	30	16.7598	0.264342	NM_026331, NM_001038993, NM_199025, NM_016686, NM_172298, NM_001005605, NM_172653, NM_016783, NM_181322, NM_001003909, NM_177360, NM_011264, NM_175201, NM_178922, NM_010264, NM_025283, NM_053255, NM_134135, NM_172586, NM_001031772, NM_144557, NM_007872, NM_011198, NM_178803, NM_013906, NM_011546, NM_001024139, NM_153789, NM_030708, NM_013827, NM_011584, NM_001029912	132	2608	13288	1.15798	1	0.866694	98.1739
SP_PIR_KEYWORDS	metal-binding	28	15.6425	0.421302	NM_001038993, NM_199025, NM_172298, NM_001005605, NM_001003909, NM_181322, NM_008555, NM_177360, NM_011264, NM_175201, NM_178922, NM_010264, NM_025283, NM_010164, NM_053255, NM_172586, NM_001031772, NM_144557, NM_007872, NM_178803, NM_011198, NM_013906, NM_011546, NM_008702, NM_001024139, NM_153789, NM_030708, NM_013827, NM_011584, NM_001029912	172	2682	17854	1.08369	1	0.857441	99.8964
Annotation Cluster 25	Enrichment Score: 0.7522491766868771
Category	Term	Count	%	PValue	Genes	List Total	Pop Hits	Pop Total	Fold Enrichment	Bonferroni	Benjamini	FDR
GOTERM_BP_FAT	GO:0007423~sensory organ development	7	3.91061	0.0358451	NM_018826, NM_011546, NM_010104, NM_153526, NM_010164, NM_007865, NM_010894	130	257	13588	2.84693	1	0.715589	43.5269
GOTERM_BP_FAT	GO:0043010~camera-type eye development	3	1.67598	0.350477	NM_018826, NM_011546, NM_010894	130	130	13588	2.41207	1	0.972212	99.8835
GOTERM_BP_FAT	GO:0001654~eye development	3	1.67598	0.44072	NM_018826, NM_011546, NM_010894	130	157	13588	1.99726	1	0.980644	99.9888
Annotation Cluster 26	Enrichment Score: 0.7308722319006292
Category	Term	Count	%	PValue	Genes	List Total	Pop Hits	Pop Total	Fold Enrichment	Bonferroni	Benjamini	FDR
GOTERM_MF_FAT	GO:0016563~transcription activator activity	6	3.35196	0.113091	NM_001080931, NM_053124, NM_023794, NM_008213, NM_010894, NM_022309	132	259	13288	2.33205	1	0.737052	79.0892
GOTERM_MF_FAT	GO:0008134~transcription factor binding	6	3.35196	0.155527	NM_001080931, NM_011546, NM_001005605, NM_008702, NM_178803, NM_008213, NM_022309	132	288	13288	2.09722	1	0.763663	88.9663
GOTERM_MF_FAT	GO:0003713~transcription coactivator activity	3	1.67598	0.258972	NM_001080931, NM_008213, NM_022309	132	100	13288	3.02	1	0.874283	97.9922
GOTERM_MF_FAT	GO:0003712~transcription cofactor activity	4	2.23464	0.261832	NM_001080931, NM_001005605, NM_178803, NM_008213, NM_022309	132	180	13288	2.23704	1	0.870645	98.0909
Annotation Cluster 27	Enrichment Score: 0.7018038547788997
Category	Term	Count	%	PValue	Genes	List Total	Pop Hits	Pop Total	Fold Enrichment	Bonferroni	Benjamini	FDR
INTERPRO	IPR013098:Immunoglobulin I-set	5	2.7933	0.0319672	NM_177152, NM_001025067, NM_008516, NM_011058, NM_021099	168	127	17763	4.16268	0.999994	0.698461	36.0993
INTERPRO	IPR000483:Cysteine-rich flanking region, C-terminal	4	2.23464	0.0434333	NM_177152, NM_178382, NM_001025067, NM_008516	168	83	17763	5.09552	1	0.689752	45.7782
UP_SEQ_FEATURE	domain:Ig-like C2-type 3	4	2.23464	0.0643419	NM_177152, NM_001025067, NM_011058, NM_021099	170	87	16021	4.33293	1	0.988303	62.5693
UP_SEQ_FEATURE	repeat:LRR 11	4	2.23464	0.0661175	NM_177152, NM_001025067, NM_008516, NM_001005868	170	88	16021	4.28369	1	0.976331	63.6052
UP_SEQ_FEATURE	repeat:LRR 16	3	1.67598	0.0694118	NM_177152, NM_001025067, NM_001005868	170	41	16021	6.8957	1	0.972919	65.4568
SMART	SM00082:LRRCT	4	2.23464	0.0783133	NM_177152, NM_178382, NM_001025067, NM_008516	111	83	9131	3.9644	0.999756	0.750013	59.6882
UP_SEQ_FEATURE	repeat:LRR 15	3	1.67598	0.0910943	NM_177152, NM_001025067, NM_001005868	170	48	16021	5.89007	1	0.972504	75.6176
UP_SEQ_FEATURE	repeat:LRR 10	4	2.23464	0.0953199	NM_177152, NM_001025067, NM_008516, NM_001005868	170	103	16021	3.65985	1	0.971199	77.24
INTERPRO	IPR003598:Immunoglobulin subtype 2	5	2.7933	0.100625	NM_177152, NM_001025067, NM_008516, NM_011058, NM_021099	168	187	17763	2.82706	1	0.817588	76.8201
UP_SEQ_FEATURE	repeat:LRR 14	3	1.67598	0.114447	NM_177152, NM_001025067, NM_001005868	170	55	16021	5.14043	1	0.974227	83.4024
INTERPRO	IPR003591:Leucine-rich repeat, typical subtype	4	2.23464	0.121847	NM_177152, NM_178382, NM_001025067, NM_008516	168	129	17763	3.27852	1	0.864359	83.3215
INTERPRO	IPR001611:Leucine-rich repeat	5	2.7933	0.123198	NM_177152, NM_178382, NM_001025067, NM_008516, NM_001005868	168	202	17763	2.61713	1	0.856377	83.6718
UP_SEQ_FEATURE	repeat:LRR 9	4	2.23464	0.138385	NM_177152, NM_001025067, NM_008516, NM_001005868	170	122	16021	3.08987	1	0.972309	88.9289
UP_SEQ_FEATURE	repeat:LRR 13	3	1.67598	0.150025	NM_177152, NM_001025067, NM_001005868	170	65	16021	4.34959	1	0.969645	90.9447
UP_SEQ_FEATURE	domain:Ig-like C2-type 1	4	2.23464	0.15819	NM_177152, NM_001025067, NM_011058, NM_021099	170	130	16021	2.89973	1	0.968429	92.1483
UP_SEQ_FEATURE	domain:Ig-like C2-type 2	4	2.23464	0.160725	NM_177152, NM_001025067, NM_011058, NM_021099	170	131	16021	2.87759	1	0.966714	92.4905
UP_SEQ_FEATURE	repeat:LRR 8	4	2.23464	0.165833	NM_177152, NM_001025067, NM_008516, NM_001005868	170	133	16021	2.83432	1	0.963401	93.1382
SMART	SM00408:IGc2	5	2.7933	0.188614	NM_177152, NM_001025067, NM_008516, NM_011058, NM_021099	111	187	9131	2.1995	1	0.930394	90.2562
UP_SEQ_FEATURE	repeat:LRR 12	3	1.67598	0.202755	NM_177152, NM_001025067, NM_001005868	170	79	16021	3.57878	1	0.979705	96.485
SMART	SM00369:LRR_TYP	4	2.23464	0.203298	NM_177152, NM_178382, NM_001025067, NM_008516	111	129	9131	2.55074	1	0.90155	92.0501
INTERPRO	IPR000372:Leucine-rich repeat, cysteine-rich flanking region, N-terminal	3	1.67598	0.217794	NM_177152, NM_178382, NM_008516	168	93	17763	3.41071	1	0.941135	96.6154
UP_SEQ_FEATURE	repeat:LRR 7	4	2.23464	0.230307	NM_177152, NM_001025067, NM_008516, NM_001005868	170	157	16021	2.40105	1	0.980543	97.9096
SP_PIR_KEYWORDS	leucine-rich repeat	5	2.7933	0.26938	NM_177152, NM_178382, NM_001025067, NM_008516, NM_001005868	172	275	17854	1.88732	1	0.713293	98.062
UP_SEQ_FEATURE	repeat:LRR 6	4	2.23464	0.307812	NM_177152, NM_001025067, NM_008516, NM_001005868	170	185	16021	2.03765	1	0.994873	99.5643
SMART	SM00013:LRRNT	3	1.67598	0.308883	NM_177152, NM_178382, NM_008516	111	93	9131	2.65359	1	0.967476	98.3689
UP_SEQ_FEATURE	repeat:LRR 5	4	2.23464	0.361939	NM_177152, NM_001025067, NM_008516, NM_001005868	170	203	16021	1.85697	1	0.99643	99.8692
UP_SEQ_FEATURE	repeat:LRR 4	4	2.23464	0.411885	NM_177152, NM_001025067, NM_008516, NM_001005868	170	221	16021	1.70572	1	0.997593	99.9608
UP_SEQ_FEATURE	repeat:LRR 3	4	2.23464	0.47964	NM_177152, NM_001025067, NM_008516, NM_001005868	170	245	16021	1.53863	1	0.998864	99.9936
UP_SEQ_FEATURE	repeat:LRR 1	4	2.23464	0.539887	NM_177152, NM_001025067, NM_008516, NM_001005868	170	266	16021	1.41716	1	0.999467	99.999
UP_SEQ_FEATURE	repeat:LRR 2	4	2.23464	0.539887	NM_177152, NM_001025067, NM_008516, NM_001005868	170	266	16021	1.41716	1	0.999467	99.999
SP_PIR_KEYWORDS	Immunoglobulin domain	5	2.7933	0.616437	NM_177152, NM_001025067, NM_008516, NM_011058, NM_021099	172	443	17854	1.17158	1	0.942769	99.9994
INTERPRO	IPR003599:Immunoglobulin subtype	3	1.67598	0.796212	NM_001025067, NM_011058, NM_021099	168	313	17763	1.01341	1	0.99999	100
INTERPRO	IPR007110:Immunoglobulin-like	5	2.7933	0.823841	NM_177152, NM_001025067, NM_008516, NM_011058, NM_021099	168	604	17763	0.875266	1	0.999996	100
INTERPRO	IPR013783:Immunoglobulin-like fold	5	2.7933	0.859697	NM_177152, NM_001025067, NM_008516, NM_011058, NM_021099	168	644	17763	0.820902	1	0.999999	100
SMART	SM00409:IG	3	1.67598	0.895675	NM_001025067, NM_011058, NM_021099	111	313	9131	0.788447	1	0.999983	100
Annotation Cluster 28	Enrichment Score: 0.695443176650685
Category	Term	Count	%	PValue	Genes	List Total	Pop Hits	Pop Total	Fold Enrichment	Bonferroni	Benjamini	FDR
UP_SEQ_FEATURE	zinc finger region:C2H2-type 5	6	3.35196	0.0480962	NM_178922, NM_011546, NM_172298, NM_030708, NM_181322, NM_172586	170	187	16021	3.02378	1	0.985579	51.7284
UP_SEQ_FEATURE	zinc finger region:C2H2-type 1	7	3.91061	0.0526658	NM_178922, NM_011546, NM_172298, NM_001005605, NM_178803, NM_030708, NM_181322, NM_172586	170	254	16021	2.5972	1	0.982944	55.0415
UP_SEQ_FEATURE	zinc finger region:C2H2-type 3	6	3.35196	0.128853	NM_178922, NM_011546, NM_001005605, NM_178803, NM_030708, NM_181322, NM_172586	170	252	16021	2.24384	1	0.972963	86.9746
UP_SEQ_FEATURE	zinc finger region:C2H2-type 2	6	3.35196	0.139779	NM_178922, NM_011546, NM_172298, NM_030708, NM_181322, NM_172586	170	259	16021	2.18319	1	0.969383	89.1907
UP_SEQ_FEATURE	zinc finger region:C2H2-type 4	5	2.7933	0.173718	NM_178922, NM_172298, NM_030708, NM_181322, NM_172586	170	206	16021	2.28741	1	0.965906	94.0367
UP_SEQ_FEATURE	zinc finger region:C2H2-type 6	4	2.23464	0.213724	NM_011546, NM_030708, NM_181322, NM_172586	170	151	16021	2.49646	1	0.977834	97.1357
INTERPRO	IPR015880:Zinc finger, C2H2-like	9	5.02793	0.303917	NM_199025, NM_016686, NM_178922, NM_011546, NM_172298, NM_001005605, NM_178803, NM_030708, NM_181322, NM_172586	168	676	17763	1.40768	1	0.975607	99.322
INTERPRO	IPR007087:Zinc finger, C2H2-type	9	5.02793	0.310861	NM_199025, NM_016686, NM_178922, NM_011546, NM_172298, NM_001005605, NM_178803, NM_030708, NM_181322, NM_172586	168	681	17763	1.39734	1	0.975597	99.4096
INTERPRO	IPR013087:Zinc finger, C2H2-type/integrase, DNA-binding	7	3.91061	0.354047	NM_199025, NM_016686, NM_178922, NM_011546, NM_030708, NM_181322, NM_172586	168	514	17763	1.43993	1	0.982254	99.758
UP_SEQ_FEATURE	zinc finger region:C2H2-type 8	3	1.67598	0.354255	NM_030708, NM_181322, NM_172586	170	118	16021	2.39596	1	0.996309	99.8439
UP_SEQ_FEATURE	zinc finger region:C2H2-type 7	3	1.67598	0.391993	NM_030708, NM_181322, NM_172586	170	128	16021	2.20878	1	0.997186	99.9359
SMART	SM00355:ZnF_C2H2	9	5.02793	0.57389	NM_199025, NM_016686, NM_178922, NM_011546, NM_172298, NM_001005605, NM_178803, NM_030708, NM_181322, NM_172586	111	676	9131	1.09519	1	0.994014	99.9925
Annotation Cluster 29	Enrichment Score: 0.6781674050613421
Category	Term	Count	%	PValue	Genes	List Total	Pop Hits	Pop Total	Fold Enrichment	Bonferroni	Benjamini	FDR
GOTERM_BP_FAT	GO:0046907~intracellular transport	8	4.46927	0.11608	NM_026331, NM_026343, NM_144557, NM_009681, NM_008996, NM_009124, NM_001005868, NM_026170	130	431	13588	1.9401	1	0.852294	85.5066
SP_PIR_KEYWORDS	nucleotide binding	3	1.67598	0.12533	NM_008996, NM_007479, NM_007916	172	64	17854	4.86573	1	0.540064	81.409
SP_PIR_KEYWORDS	P-loop	3	1.67598	0.128532	NM_008996, NM_007479, NM_007916	172	65	17854	4.79088	1	0.539654	82.2463
GOTERM_CC_FAT	GO:0005794~Golgi apparatus	10	5.58659	0.145929	NM_001039179, NM_001017966, NM_009681, NM_008996, NM_025872, NM_007479, NM_025283, NM_009497, NM_207636, NM_029791, NM_026170	111	682	12504	1.65174	1	0.722657	85.8484
GOTERM_BP_FAT	GO:0016192~vesicle-mediated transport	8	4.46927	0.154916	NM_026343, NM_009681, NM_008996, NM_025872, NM_007479, NM_009497, NM_028724, NM_026170	130	466	13588	1.79439	1	0.882855	92.8266
GOTERM_BP_FAT	GO:0034613~cellular protein localization	6	3.35196	0.155427	NM_026343, NM_144557, NM_009681, NM_008996, NM_001005868, NM_024459	130	299	13588	2.09745	1	0.880323	92.8942
GOTERM_BP_FAT	GO:0070727~cellular macromolecule localization	6	3.35196	0.158455	NM_026343, NM_144557, NM_009681, NM_008996, NM_001005868, NM_024459	130	301	13588	2.08352	1	0.88225	93.2827
SP_PIR_KEYWORDS	golgi apparatus	9	5.02793	0.161997	NM_001039179, NM_001017966, NM_009681, NM_008996, NM_025872, NM_007479, NM_025283, NM_207636, NM_029791, NM_026170	172	553	17854	1.68937	1	0.574382	89.1453
GOTERM_BP_FAT	GO:0006886~intracellular protein transport	5	2.7933	0.267126	NM_026343, NM_144557, NM_009681, NM_008996, NM_001005868	130	276	13588	1.89353	1	0.947621	99.2287
GOTERM_BP_FAT	GO:0008104~protein localization	10	5.58659	0.286596	NM_026343, NM_144557, NM_009681, NM_008996, NM_025872, NM_007479, NM_009041, NM_001005868, NM_024459, NM_007916	130	753	13588	1.38809	1	0.953999	99.494
GOTERM_BP_FAT	GO:0015031~protein transport	8	4.46927	0.423434	NM_026343, NM_144557, NM_009681, NM_008996, NM_025872, NM_007479, NM_001005868, NM_007916	130	651	13588	1.28446	1	0.98054	99.982
GOTERM_BP_FAT	GO:0045184~establishment of protein localization	8	4.46927	0.431264	NM_026343, NM_144557, NM_009681, NM_008996, NM_025872, NM_007479, NM_001005868, NM_007916	130	656	13588	1.27467	1	0.979507	99.9854
SP_PIR_KEYWORDS	protein transport	5	2.7933	0.647602	NM_009681, NM_008996, NM_025872, NM_007479, NM_007916	172	461	17854	1.12584	1	0.951427	99.9998
Annotation Cluster 30	Enrichment Score: 0.6550046596845136
Category	Term	Count	%	PValue	Genes	List Total	Pop Hits	Pop Total	Fold Enrichment	Bonferroni	Benjamini	FDR
UP_SEQ_FEATURE	DNA-binding region:Basic motif	5	2.7933	0.0802584	NM_007520, NM_008213, NM_010894, NM_010234, NM_008709	170	154	16021	3.05978	1	0.972608	70.9512
INTERPRO	IPR011598:Helix-loop-helix DNA-binding	3	1.67598	0.190368	NM_008213, NM_010894, NM_008709	168	85	17763	3.73172	1	0.91903	94.5573
INTERPRO	IPR001092:Basic helix-loop-helix dimerisation region bHLH	3	1.67598	0.280378	NM_008213, NM_010894, NM_008709	168	111	17763	2.85763	1	0.968849	98.9278
UP_SEQ_FEATURE	domain:Helix-loop-helix motif	3	1.67598	0.31962	NM_008213, NM_010894, NM_008709	170	109	16021	2.59379	1	0.995445	99.6621
SMART	SM00353:HLH	3	1.67598	0.387717	NM_008213, NM_010894, NM_008709	111	111	9131	2.22328	1	0.978699	99.5769
Annotation Cluster 31	Enrichment Score: 0.6481210490550859
Category	Term	Count	%	PValue	Genes	List Total	Pop Hits	Pop Total	Fold Enrichment	Bonferroni	Benjamini	FDR
GOTERM_MF_FAT	GO:0004713~protein tyrosine kinase activity	5	2.7933	0.0789782	NM_198703, NM_172516, NM_011058, NM_007604, NM_021099	132	164	13288	3.06911	1	0.616088	65.7941
INTERPRO	IPR001245:Tyrosine protein kinase	3	1.67598	0.325458	NM_198703, NM_011058, NM_021099	168	124	17763	2.55804	1	0.978143	99.5604
SMART	SM00219:TyrKc	3	1.67598	0.442216	NM_198703, NM_011058, NM_021099	111	124	9131	1.99019	1	0.981122	99.8502
Annotation Cluster 32	Enrichment Score: 0.6321581003144754
Category	Term	Count	%	PValue	Genes	List Total	Pop Hits	Pop Total	Fold Enrichment	Bonferroni	Benjamini	FDR
GOTERM_CC_FAT	GO:0005777~peroxisome	3	1.67598	0.232689	NM_172666, NM_001033600, NM_019477, NM_007981	111	104	12504	3.24948	1	0.840294	96.2493
GOTERM_CC_FAT	GO:0042579~microbody	3	1.67598	0.232689	NM_172666, NM_001033600, NM_019477, NM_007981	111	104	12504	3.24948	1	0.840294	96.2493
SP_PIR_KEYWORDS	peroxisome	3	1.67598	0.234409	NM_172666, NM_001033600, NM_019477, NM_007981	172	96	17854	3.24382	1	0.692338	96.5128
Annotation Cluster 33	Enrichment Score: 0.6168762330320664
Category	Term	Count	%	PValue	Genes	List Total	Pop Hits	Pop Total	Fold Enrichment	Bonferroni	Benjamini	FDR
GOTERM_BP_FAT	GO:0000041~transition metal ion transport	4	2.23464	0.0288597	NM_026331, NM_172653, NM_012035, NM_134135	130	70	13588	5.97275	1	0.69398	36.7708
GOTERM_MF_FAT	GO:0046873~metal ion transmembrane transporter activity	7	3.91061	0.067252	NM_026331, NM_172653, NM_012035, NM_134135, NM_010595, NM_146123, NM_001037099, NM_016984	132	290	13288	2.42989	1	0.57203	59.6592
GOTERM_BP_FAT	GO:0055085~transmembrane transport	9	5.02793	0.0716381	NM_026331, NM_172653, NM_011694, NM_012035, NM_013790, NM_172685, NM_010595, NM_016984, NM_007916	130	460	13588	2.04502	1	0.784809	68.7635
SP_PIR_KEYWORDS	transport	22	12.2905	0.0743571	NM_026331, NM_026343, NM_015747, NM_008996, NM_025872, NM_028711, NM_172653, NM_012035, NM_026170, NM_172685, NM_021881, NM_016984, NM_001037099, NM_146123, NM_007916, NM_009681, NM_007479, NM_025283, NM_011694, NM_013790, NM_009199, NM_134135, NM_010595	172	1571	17854	1.45363	1	0.440623	62.1228
SP_PIR_KEYWORDS	calcium channel	3	1.67598	0.0886471	NM_012035, NM_146123, NM_001037099, NM_016984	172	52	17854	5.9886	1	0.466404	68.8483
GOTERM_BP_FAT	GO:0006811~ion transport	11	6.14525	0.139214	NM_026331, NM_015747, NM_172653, NM_198703, NM_011694, NM_012035, NM_007604, NM_134135, NM_010595, NM_146123, NM_001037099, NM_016984	130	712	13588	1.61482	1	0.867413	90.4307
GOTERM_MF_FAT	GO:0005262~calcium channel activity	3	1.67598	0.144711	NM_012035, NM_146123, NM_001037099, NM_016984	132	68	13288	4.44118	1	0.748393	86.9745
SP_PIR_KEYWORDS	calcium transport	3	1.67598	0.144818	NM_012035, NM_146123, NM_001037099, NM_016984	172	70	17854	4.44867	1	0.557049	85.9929
GOTERM_BP_FAT	GO:0015674~di-, tri-valent inorganic cation transport	4	2.23464	0.197028	NM_026331, NM_012035, NM_146123, NM_001037099, NM_016984	130	161	13588	2.59685	1	0.911916	96.7773
GOTERM_BP_FAT	GO:0030001~metal ion transport	7	3.91061	0.243373	NM_026331, NM_172653, NM_012035, NM_134135, NM_010595, NM_146123, NM_001037099, NM_016984	130	442	13588	1.65534	1	0.938508	98.7292
SP_PIR_KEYWORDS	ion transport	8	4.46927	0.265199	NM_026331, NM_172653, NM_011694, NM_012035, NM_134135, NM_010595, NM_146123, NM_001037099, NM_016984	172	543	17854	1.52932	1	0.721028	97.918
INTERPRO	IPR005821:Ion transport	3	1.67598	0.280378	NM_012035, NM_010595, NM_016984	168	111	17763	2.85763	1	0.968849	98.9278
GOTERM_MF_FAT	GO:0015267~channel activity	6	3.35196	0.291743	NM_011694, NM_012035, NM_010288, NM_010595, NM_146123, NM_001037099, NM_016984	132	365	13288	1.65479	1	0.890044	98.8868
GOTERM_MF_FAT	GO:0022803~passive transmembrane transporter activity	6	3.35196	0.291743	NM_011694, NM_012035, NM_010288, NM_010595, NM_146123, NM_001037099, NM_016984	132	365	13288	1.65479	1	0.890044	98.8868
GOTERM_BP_FAT	GO:0006816~calcium ion transport	3	1.67598	0.319253	NM_012035, NM_146123, NM_001037099, NM_016984	130	121	13588	2.59148	1	0.965748	99.757
GOTERM_BP_FAT	GO:0006812~cation transport	7	3.91061	0.364084	NM_026331, NM_172653, NM_012035, NM_134135, NM_010595, NM_146123, NM_001037099, NM_016984	130	515	13588	1.4207	1	0.971782	99.9163
GOTERM_MF_FAT	GO:0005261~cation channel activity	4	2.23464	0.443617	NM_012035, NM_010595, NM_146123, NM_001037099, NM_016984	132	248	13288	1.62366	1	0.961722	99.9522
GOTERM_MF_FAT	GO:0005216~ion channel activity	5	2.7933	0.452226	NM_011694, NM_012035, NM_010595, NM_146123, NM_001037099, NM_016984	132	349	13288	1.44222	1	0.962311	99.961
GOTERM_MF_FAT	GO:0022838~substrate specific channel activity	5	2.7933	0.476093	NM_011694, NM_012035, NM_010595, NM_146123, NM_001037099, NM_016984	132	360	13288	1.39815	1	0.968181	99.9782
GOTERM_MF_FAT	GO:0022836~gated channel activity	4	2.23464	0.526305	NM_011694, NM_010595, NM_146123, NM_001037099, NM_016984	132	281	13288	1.43298	1	0.978195	99.9941
GOTERM_MF_FAT	GO:0022832~voltage-gated channel activity	3	1.67598	0.52927	NM_011694, NM_010595, NM_146123, NM_001037099	132	179	13288	1.68715	1	0.977226	99.9946
GOTERM_MF_FAT	GO:0005244~voltage-gated ion channel activity	3	1.67598	0.52927	NM_011694, NM_010595, NM_146123, NM_001037099	132	179	13288	1.68715	1	0.977226	99.9946
SP_PIR_KEYWORDS	ionic channel	4	2.23464	0.553383	NM_012035, NM_010595, NM_146123, NM_001037099, NM_016984	172	301	17854	1.37943	1	0.916192	99.996
SP_PIR_KEYWORDS	calcium	7	3.91061	0.706025	NM_009866, NM_012035, NM_172685, NM_008555, NM_024459, NM_146123, NM_001037099, NM_016984	172	731	17854	0.994003	1	0.969813	100
GOTERM_MF_FAT	GO:0005509~calcium ion binding	8	4.46927	0.729477	NM_009866, NM_012035, NM_172685, NM_008555, NM_024459, NM_007865, NM_146123, NM_001037099, NM_016984	132	840	13288	0.95873	1	0.994196	100
Annotation Cluster 34	Enrichment Score: 0.5983333931596062
Category	Term	Count	%	PValue	Genes	List Total	Pop Hits	Pop Total	Fold Enrichment	Bonferroni	Benjamini	FDR
GOTERM_MF_FAT	GO:0003779~actin binding	7	3.91061	0.0655	NM_198625, NM_144557, NM_008088, NM_009041, NM_031877, NM_007604, NM_178118	132	288	13288	2.44676	1	0.57984	58.6599
SP_PIR_KEYWORDS	actin-binding	6	3.35196	0.0665625	NM_198625, NM_144557, NM_009041, NM_031877, NM_007604, NM_178118	172	226	17854	2.75581	0.999999	0.441567	57.9142
GOTERM_MF_FAT	GO:0008092~cytoskeletal protein binding	8	4.46927	0.114977	NM_198625, NM_144557, NM_008088, NM_009041, NM_153789, NM_031877, NM_007604, NM_178118	132	414	13288	1.94525	1	0.728243	79.6616
GOTERM_CC_FAT	GO:0031252~cell leading edge	3	1.67598	0.25876	NM_008088, NM_009041, NM_031877	111	112	12504	3.01737	1	0.864633	97.5565
GOTERM_BP_FAT	GO:0030029~actin filament-based process	3	1.67598	0.500027	NM_144557, NM_008088, NM_007604	130	176	13588	1.78164	1	0.988275	99.9981
GOTERM_CC_FAT	GO:0015629~actin cytoskeleton	3	1.67598	0.541196	NM_144557, NM_008088, NM_007604	111	205	12504	1.64852	1	0.954949	99.9936
GOTERM_CC_FAT	GO:0042995~cell projection	6	3.35196	0.574815	NM_001017966, NM_144557, NM_008088, NM_009041, NM_031877, NM_007604	111	575	12504	1.17546	1	0.964272	99.9975
GOTERM_BP_FAT	GO:0030030~cell projection organization	3	1.67598	0.809986	NM_198625, NM_008088, NM_009041	130	319	13588	0.982976	1	0.999821	100
Annotation Cluster 35	Enrichment Score: 0.5978234606823611
Category	Term	Count	%	PValue	Genes	List Total	Pop Hits	Pop Total	Fold Enrichment	Bonferroni	Benjamini	FDR
GOTERM_CC_FAT	GO:0030055~cell-substrate junction	3	1.67598	0.114583	NM_001005868, NM_007604, NM_178118	111	66	12504	5.12039	1	0.717562	77.8769
GOTERM_CC_FAT	GO:0016323~basolateral plasma membrane	3	1.67598	0.352776	NM_001005868, NM_007604, NM_178118	111	141	12504	2.39678	1	0.927517	99.5452
GOTERM_CC_FAT	GO:0030054~cell junction	6	3.35196	0.398024	NM_009497, NM_001005868, NM_022890, NM_007604, NM_010288, NM_178118	111	470	12504	1.43807	1	0.933576	99.8148
Annotation Cluster 36	Enrichment Score: 0.5357875063631731
Category	Term	Count	%	PValue	Genes	List Total	Pop Hits	Pop Total	Fold Enrichment	Bonferroni	Benjamini	FDR
GOTERM_BP_FAT	GO:0048609~reproductive process in a multicellular organism	7	3.91061	0.193395	NM_007872, NM_010264, NM_207636, NM_001033600, NM_007604, NM_019477, NM_021881, NM_021099	130	409	13588	1.7889	1	0.910019	96.5413
GOTERM_BP_FAT	GO:0032504~multicellular organism reproduction	7	3.91061	0.193395	NM_007872, NM_010264, NM_207636, NM_001033600, NM_007604, NM_019477, NM_021881, NM_021099	130	409	13588	1.7889	1	0.910019	96.5413
GOTERM_BP_FAT	GO:0048232~male gamete generation	5	2.7933	0.223883	NM_007872, NM_010264, NM_207636, NM_021881, NM_021099	130	255	13588	2.04947	1	0.929237	98.1078
GOTERM_BP_FAT	GO:0007283~spermatogenesis	5	2.7933	0.223883	NM_007872, NM_010264, NM_207636, NM_021881, NM_021099	130	255	13588	2.04947	1	0.929237	98.1078
GOTERM_BP_FAT	GO:0007276~gamete generation	5	2.7933	0.385147	NM_007872, NM_010264, NM_207636, NM_021881, NM_021099	130	331	13588	1.5789	1	0.976934	99.9506
GOTERM_BP_FAT	GO:0048610~reproductive cellular process	3	1.67598	0.490927	NM_007872, NM_207636, NM_021099	130	173	13588	1.81254	1	0.987227	99.9974
GOTERM_BP_FAT	GO:0019953~sexual reproduction	5	2.7933	0.501084	NM_007872, NM_010264, NM_207636, NM_021881, NM_021099	130	386	13588	1.35393	1	0.98771	99.9981
Annotation Cluster 37	Enrichment Score: 0.5187692126538062
Category	Term	Count	%	PValue	Genes	List Total	Pop Hits	Pop Total	Fold Enrichment	Bonferroni	Benjamini	FDR
GOTERM_BP_FAT	GO:0007267~cell-cell signaling	7	3.91061	0.0581734	NM_009124, NM_011694, NM_009497, NM_007604, NM_010288, NM_146123, NM_001037099, NM_016984	130	290	13588	2.52297	1	0.760499	60.8661
GOTERM_BP_FAT	GO:0019226~transmission of nerve impulse	6	3.35196	0.0642212	NM_009124, NM_011694, NM_009497, NM_007604, NM_021881, NM_146123, NM_001037099	130	226	13588	2.77495	1	0.778117	64.6199
GOTERM_BP_FAT	GO:0007268~synaptic transmission	5	2.7933	0.0894595	NM_009124, NM_011694, NM_009497, NM_007604, NM_146123, NM_001037099	130	178	13588	2.93604	1	0.831144	76.9384
GOTERM_BP_FAT	GO:0042391~regulation of membrane potential	4	2.23464	0.103987	NM_009124, NM_010104, NM_021881, NM_146123, NM_001037099	130	119	13588	3.51338	1	0.85437	82.0713
UP_SEQ_FEATURE	short sequence motif:Nuclear localization signal	5	2.7933	0.36315	NM_007958, NM_009124, NM_145711, NM_021881, NM_010894	170	289	16021	1.63047	1	0.996087	99.8728
GOTERM_BP_FAT	GO:0006873~cellular ion homeostasis	4	2.23464	0.452254	NM_009124, NM_010104, NM_021881, NM_146123, NM_001037099	130	261	13588	1.60189	1	0.982179	99.9919
GOTERM_BP_FAT	GO:0048878~chemical homeostasis	5	2.7933	0.457667	NM_009124, NM_010104, NM_021881, NM_146123, NM_001037099, NM_010894	130	365	13588	1.43182	1	0.982328	99.9931
GOTERM_BP_FAT	GO:0055082~cellular chemical homeostasis	4	2.23464	0.46952	NM_009124, NM_010104, NM_021881, NM_146123, NM_001037099	130	268	13588	1.56005	1	0.984268	99.9951
GOTERM_BP_FAT	GO:0050801~ion homeostasis	4	2.23464	0.529081	NM_009124, NM_010104, NM_021881, NM_146123, NM_001037099	130	293	13588	1.42694	1	0.990908	99.9992
GOTERM_BP_FAT	GO:0007610~behavior	5	2.7933	0.539058	NM_009124, NM_011694, NM_007719, NM_146123, NM_001037099, NM_021099	130	405	13588	1.29041	1	0.991249	99.9995
GOTERM_BP_FAT	GO:0019725~cellular homeostasis	4	2.23464	0.636223	NM_009124, NM_010104, NM_021881, NM_146123, NM_001037099	130	343	13588	1.21893	1	0.997199	100
GOTERM_BP_FAT	GO:0042592~homeostatic process	5	2.7933	0.810777	NM_009124, NM_010104, NM_021881, NM_146123, NM_001037099, NM_010894	130	584	13588	0.894889	1	0.999816	100
GOTERM_BP_FAT	GO:0050877~neurological system process	7	3.91061	0.999196	NM_018826, NM_009124, NM_011694, NM_009497, NM_007604, NM_021881, NM_146123, NM_001037099	130	1681	13588	0.435254	1	1	100
Annotation Cluster 38	Enrichment Score: 0.5122931283569184
Category	Term	Count	%	PValue	Genes	List Total	Pop Hits	Pop Total	Fold Enrichment	Bonferroni	Benjamini	FDR
INTERPRO	IPR019782:WD40 repeat 2	5	2.7933	0.143206	NM_172445, NM_026893, NM_054040, NM_134015, NM_024459	168	214	17763	2.47038	1	0.888478	88.1217
INTERPRO	IPR015943:WD40/YVTN repeat-like	6	3.35196	0.160531	NM_172445, NM_026893, NM_054040, NM_134015, NM_172537, NM_024459	168	305	17763	2.07998	1	0.908505	91.0368
INTERPRO	IPR017986:WD40 repeat, region	5	2.7933	0.168015	NM_172445, NM_026893, NM_054040, NM_134015, NM_024459	168	228	17763	2.31869	1	0.91144	92.0776
INTERPRO	IPR019781:WD40 repeat, subgroup	5	2.7933	0.180779	NM_172445, NM_026893, NM_054040, NM_134015, NM_024459	168	235	17763	2.24962	1	0.920914	93.5983
INTERPRO	IPR001680:WD40 repeat	5	2.7933	0.226874	NM_172445, NM_026893, NM_054040, NM_134015, NM_024459	168	259	17763	2.04116	1	0.94371	97.1185
SP_PIR_KEYWORDS	wd repeat	5	2.7933	0.245287	NM_172445, NM_026893, NM_054040, NM_134015, NM_024459	172	263	17854	1.97343	1	0.695829	97.0867
SMART	SM00320:WD40	5	2.7933	0.380162	NM_172445, NM_026893, NM_054040, NM_134015, NM_024459	111	259	9131	1.58806	1	0.982846	99.5149
INTERPRO	IPR019775:WD40 repeat, conserved site	4	2.23464	0.439471	NM_172445, NM_026893, NM_054040, NM_134015	168	258	17763	1.63926	1	0.994538	99.9658
UP_SEQ_FEATURE	repeat:WD 3	3	1.67598	0.703308	NM_172445, NM_026893, NM_054040	170	231	16021	1.22391	1	0.999987	100
UP_SEQ_FEATURE	repeat:WD 2	3	1.67598	0.712242	NM_172445, NM_026893, NM_054040	170	235	16021	1.20308	1	0.999988	100
UP_SEQ_FEATURE	repeat:WD 1	3	1.67598	0.712242	NM_172445, NM_026893, NM_054040	170	235	16021	1.20308	1	0.999988	100
Annotation Cluster 39	Enrichment Score: 0.495004371567839
Category	Term	Count	%	PValue	Genes	List Total	Pop Hits	Pop Total	Fold Enrichment	Bonferroni	Benjamini	FDR
UP_SEQ_FEATURE	active site:Glycyl thioester intermediate	3	1.67598	0.135528	NM_145420, NM_019912, NM_172637	170	61	16021	4.63481	1	0.974088	88.3739
SP_PIR_KEYWORDS	ligase	6	3.35196	0.146132	NM_153789, NM_145420, NM_001033600, NM_019477, NM_019912, NM_172637, NM_007981	172	290	17854	2.14763	1	0.551454	86.261
SP_PIR_KEYWORDS	ubl conjugation pathway	8	4.46927	0.183274	NM_027554, NM_026893, NM_054040, NM_153789, NM_145420, NM_033623, NM_019912, NM_172637	172	484	17854	1.71574	1	0.598795	92.1426
GOTERM_BP_FAT	GO:0006508~proteolysis	13	7.26257	0.276481	NM_019912, NM_008555, NM_172637, NM_013906, NM_001017966, NM_027554, NM_054040, NM_030127, NM_001024139, NM_153789, NM_145420, NM_178730, NM_033623	130	1034	13588	1.31412	1	0.952172	99.3692
GOTERM_BP_FAT	GO:0019941~modification-dependent protein catabolic process	7	3.91061	0.352175	NM_027554, NM_054040, NM_153789, NM_145420, NM_033623, NM_019912, NM_172637	130	508	13588	1.44028	1	0.971927	99.8881
GOTERM_BP_FAT	GO:0043632~modification-dependent macromolecule catabolic process	7	3.91061	0.352175	NM_027554, NM_054040, NM_153789, NM_145420, NM_033623, NM_019912, NM_172637	130	508	13588	1.44028	1	0.971927	99.8881
GOTERM_BP_FAT	GO:0044265~cellular macromolecule catabolic process	8	4.46927	0.357626	NM_001031772, NM_027554, NM_054040, NM_153789, NM_145420, NM_033623, NM_019912, NM_172637	130	609	13588	1.37305	1	0.971227	99.902
GOTERM_BP_FAT	GO:0051603~proteolysis involved in cellular protein catabolic process	7	3.91061	0.396502	NM_027554, NM_054040, NM_153789, NM_145420, NM_033623, NM_019912, NM_172637	130	534	13588	1.37015	1	0.97735	99.9631
GOTERM_BP_FAT	GO:0044257~cellular protein catabolic process	7	3.91061	0.401623	NM_027554, NM_054040, NM_153789, NM_145420, NM_033623, NM_019912, NM_172637	130	537	13588	1.3625	1	0.976729	99.9677
GOTERM_BP_FAT	GO:0009057~macromolecule catabolic process	8	4.46927	0.428133	NM_001031772, NM_027554, NM_054040, NM_153789, NM_145420, NM_033623, NM_019912, NM_172637	130	654	13588	1.27857	1	0.979914	99.9841
GOTERM_BP_FAT	GO:0030163~protein catabolic process	7	3.91061	0.433981	NM_027554, NM_054040, NM_153789, NM_145420, NM_033623, NM_019912, NM_172637	130	556	13588	1.31594	1	0.979592	99.9865
GOTERM_MF_FAT	GO:0016881~acid-amino acid ligase activity	3	1.67598	0.489049	NM_145420, NM_019912, NM_172637	132	166	13288	1.81928	1	0.970048	99.9842
GOTERM_MF_FAT	GO:0016879~ligase activity, forming carbon-nitrogen bonds	3	1.67598	0.570149	NM_145420, NM_019912, NM_172637	132	193	13288	1.56477	1	0.978926	99.9983
Annotation Cluster 40	Enrichment Score: 0.489765810589665
Category	Term	Count	%	PValue	Genes	List Total	Pop Hits	Pop Total	Fold Enrichment	Bonferroni	Benjamini	FDR
UP_SEQ_FEATURE	domain:EF-hand 4	3	1.67598	0.114447	NM_001081453, NM_172685, NM_024459	170	55	16021	5.14043	1	0.974227	83.4024
UP_SEQ_FEATURE	domain:EF-hand 3	3	1.67598	0.214332	NM_001081453, NM_172685, NM_024459	170	82	16021	3.44785	1	0.97585	97.1682
UP_SEQ_FEATURE	domain:EF-hand 2	3	1.67598	0.505167	NM_001081453, NM_172685, NM_024459	170	160	16021	1.76702	1	0.99914	99.9969
UP_SEQ_FEATURE	domain:EF-hand 1	3	1.67598	0.508491	NM_001081453, NM_172685, NM_024459	170	161	16021	1.75605	1	0.999097	99.9972
INTERPRO	IPR018249:EF-HAND 2	3	1.67598	0.564628	NM_001081453, NM_172685, NM_024459	168	205	17763	1.5473	1	0.998539	99.9989
Annotation Cluster 41	Enrichment Score: 0.47570576585646074
Category	Term	Count	%	PValue	Genes	List Total	Pop Hits	Pop Total	Fold Enrichment	Bonferroni	Benjamini	FDR
GOTERM_MF_FAT	GO:0046983~protein dimerization activity	7	3.91061	0.119774	NM_183355, NM_007520, NM_010264, NM_008213, NM_008783, NM_008555, NM_010894, NM_010234	132	340	13288	2.07255	1	0.715247	81.0529
GOTERM_MF_FAT	GO:0042802~identical protein binding	4	2.23464	0.547688	NM_010264, NM_022890, NM_008213, NM_008555	132	290	13288	1.38851	1	0.979877	99.9968
GOTERM_MF_FAT	GO:0042803~protein homodimerization activity	3	1.67598	0.570149	NM_010264, NM_008213, NM_008555	132	193	13288	1.56477	1	0.978926	99.9983
Annotation Cluster 42	Enrichment Score: 0.433862227587008
Category	Term	Count	%	PValue	Genes	List Total	Pop Hits	Pop Total	Fold Enrichment	Bonferroni	Benjamini	FDR
UP_SEQ_FEATURE	repeat:ANK 2	4	2.23464	0.327374	NM_012035, NM_001003909, NM_016984, NM_198010	170	191	16021	1.97364	1	0.995034	99.7148
UP_SEQ_FEATURE	repeat:ANK 1	4	2.23464	0.327374	NM_012035, NM_001003909, NM_016984, NM_198010	170	191	16021	1.97364	1	0.995034	99.7148
INTERPRO	IPR002110:Ankyrin	4	2.23464	0.348889	NM_012035, NM_001003909, NM_016984, NM_198010	168	223	17763	1.89654	1	0.982746	99.73
SP_PIR_KEYWORDS	ank repeat	4	2.23464	0.357803	NM_012035, NM_001003909, NM_016984, NM_198010	172	222	17854	1.87031	1	0.810776	99.6168
SMART	SM00248:ANK	4	2.23464	0.506137	NM_012035, NM_001003909, NM_016984, NM_198010	111	223	9131	1.47554	1	0.988864	99.9614
Annotation Cluster 43	Enrichment Score: 0.4135137714501065
Category	Term	Count	%	PValue	Genes	List Total	Pop Hits	Pop Total	Fold Enrichment	Bonferroni	Benjamini	FDR
INTERPRO	IPR003961:Fibronectin, type III	4	2.23464	0.26693	NM_178382, NM_008516, NM_207636, NM_181277	168	191	17763	2.21429	1	0.96561	98.616
SMART	SM00060:FN3	4	2.23464	0.405507	NM_178382, NM_008516, NM_207636, NM_181277	111	191	9131	1.72275	1	0.97738	99.6953
INTERPRO	IPR008957:Fibronectin, type III-like fold	3	1.67598	0.530961	NM_008516, NM_207636, NM_181277	168	187	17763	1.69624	1	0.997987	99.9971
Annotation Cluster 44	Enrichment Score: 0.3998243286113521
Category	Term	Count	%	PValue	Genes	List Total	Pop Hits	Pop Total	Fold Enrichment	Bonferroni	Benjamini	FDR
GOTERM_BP_FAT	GO:0001764~neuron migration	3	1.67598	0.142724	NM_007604, NM_173437, NM_010288	130	70	13588	4.47956	1	0.870742	91.0237
GOTERM_BP_FAT	GO:0016477~cell migration	4	2.23464	0.399236	NM_007604, NM_173437, NM_010288, NM_021099	130	240	13588	1.74205	1	0.976739	99.9656
GOTERM_BP_FAT	GO:0048870~cell motility	4	2.23464	0.508047	NM_007604, NM_173437, NM_010288, NM_021099	130	284	13588	1.47216	1	0.988409	99.9985
GOTERM_BP_FAT	GO:0051674~localization of cell	4	2.23464	0.508047	NM_007604, NM_173437, NM_010288, NM_021099	130	284	13588	1.47216	1	0.988409	99.9985
GOTERM_BP_FAT	GO:0006928~cell motion	4	2.23464	0.681307	NM_007604, NM_173437, NM_010288, NM_021099	130	367	13588	1.13922	1	0.998285	100
Annotation Cluster 45	Enrichment Score: 0.33743810215883746
Category	Term	Count	%	PValue	Genes	List Total	Pop Hits	Pop Total	Fold Enrichment	Bonferroni	Benjamini	FDR
GOTERM_BP_FAT	GO:0002521~leukocyte differentiation	3	1.67598	0.391326	NM_146123, NM_001037099, NM_021099, NM_022309	130	142	13588	2.20823	1	0.977282	99.9578
GOTERM_BP_FAT	GO:0030097~hemopoiesis	4	2.23464	0.427212	NM_183355, NM_008783, NM_146123, NM_001037099, NM_021099, NM_022309	130	251	13588	1.66571	1	0.98086	99.9837
GOTERM_BP_FAT	GO:0048534~hemopoietic or lymphoid organ development	4	2.23464	0.50093	NM_183355, NM_008783, NM_146123, NM_001037099, NM_021099, NM_022309	130	281	13588	1.48787	1	0.988051	99.9981
GOTERM_BP_FAT	GO:0002520~immune system development	4	2.23464	0.533688	NM_183355, NM_008783, NM_146123, NM_001037099, NM_021099, NM_022309	130	295	13588	1.41726	1	0.990893	99.9993
Annotation Cluster 46	Enrichment Score: 0.33618827099322396
Category	Term	Count	%	PValue	Genes	List Total	Pop Hits	Pop Total	Fold Enrichment	Bonferroni	Benjamini	FDR
GOTERM_CC_FAT	GO:0044459~plasma membrane part	17	9.49721	0.362061	NM_028523, NM_009497, NM_007604, NM_016984, NM_001037099, NM_146123, NM_007916, NM_009681, NM_009041, NM_145066, NM_178730, NM_011058, NM_022890, NM_001005868, NM_010288, NM_010595, NM_021099, NM_178118	111	1633	12504	1.1727	1	0.927694	99.6198
GOTERM_CC_FAT	GO:0005887~integral to plasma membrane	6	3.35196	0.503307	NM_028523, NM_145066, NM_178730, NM_011058, NM_010595, NM_016984	111	531	12504	1.27287	1	0.955652	99.9829
GOTERM_CC_FAT	GO:0031226~intrinsic to plasma membrane	6	3.35196	0.538047	NM_028523, NM_145066, NM_178730, NM_011058, NM_010595, NM_016984	111	552	12504	1.22444	1	0.956697	99.993
Annotation Cluster 47	Enrichment Score: 0.32362372677438195
Category	Term	Count	%	PValue	Genes	List Total	Pop Hits	Pop Total	Fold Enrichment	Bonferroni	Benjamini	FDR
GOTERM_CC_FAT	GO:0012506~vesicle membrane	3	1.67598	0.210029	NM_009497, NM_207636, NM_007604	111	97	12504	3.48398	1	0.816521	94.6199
GOTERM_CC_FAT	GO:0031410~cytoplasmic vesicle	6	3.35196	0.46421	NM_144557, NM_009681, NM_009497, NM_207636, NM_007604, NM_007865	111	508	12504	1.3305	1	0.95731	99.9563
GOTERM_CC_FAT	GO:0031982~vesicle	6	3.35196	0.483028	NM_144557, NM_009681, NM_009497, NM_207636, NM_007604, NM_007865	111	519	12504	1.3023	1	0.9611	99.9719
GOTERM_CC_FAT	GO:0016023~cytoplasmic membrane-bounded vesicle	4	2.23464	0.710674	NM_144557, NM_009497, NM_207636, NM_007604	111	414	12504	1.08839	1	0.987422	100
GOTERM_CC_FAT	GO:0031988~membrane-bounded vesicle	4	2.23464	0.719853	NM_144557, NM_009497, NM_207636, NM_007604	111	420	12504	1.07284	1	0.986784	100
Annotation Cluster 48	Enrichment Score: 0.2749135550661158
Category	Term	Count	%	PValue	Genes	List Total	Pop Hits	Pop Total	Fold Enrichment	Bonferroni	Benjamini	FDR
UP_SEQ_FEATURE	active site:Charge relay system	5	2.7933	0.157246	NM_133722, NM_030127, NM_146096, NM_178730, NM_008555	170	198	16021	2.37983	1	0.971315	92.0171
GOTERM_MF_FAT	GO:0004175~endopeptidase activity	6	3.35196	0.401101	NM_001017966, NM_030127, NM_001024139, NM_178730, NM_008555, NM_013906	132	421	13288	1.43468	1	0.945876	99.875
INTERPRO	IPR001254:Peptidase S1 and S6, chymotrypsin/Hap	3	1.67598	0.442274	NM_030127, NM_178730, NM_008555	168	159	17763	1.99495	1	0.994083	99.968
SP_PIR_KEYWORDS	Serine protease	3	1.67598	0.467175	NM_030127, NM_178730, NM_008555	172	164	17854	1.89882	1	0.885378	99.9633
SP_PIR_KEYWORDS	Protease	6	3.35196	0.540333	NM_027554, NM_030127, NM_001024139, NM_178730, NM_008555, NM_013906	172	509	17854	1.2236	1	0.911736	99.9943
GOTERM_MF_FAT	GO:0070011~peptidase activity, acting on L-amino acid peptides	7	3.91061	0.549699	NM_027554, NM_001017966, NM_030127, NM_001024139, NM_178730, NM_008555, NM_013906	132	603	13288	1.1686	1	0.978799	99.997
GOTERM_MF_FAT	GO:0004252~serine-type endopeptidase activity	3	1.67598	0.558733	NM_030127, NM_178730, NM_008555	132	189	13288	1.59788	1	0.979317	99.9977
SMART	SM00020:Tryp_SPc	3	1.67598	0.574444	NM_030127, NM_178730, NM_008555	111	159	9131	1.5521	1	0.992104	99.9926
GOTERM_MF_FAT	GO:0008233~peptidase activity	7	3.91061	0.591475	NM_027554, NM_001017966, NM_030127, NM_001024139, NM_178730, NM_008555, NM_013906	132	629	13288	1.1203	1	0.980769	99.9991
GOTERM_MF_FAT	GO:0008236~serine-type peptidase activity	3	1.67598	0.62146	NM_030127, NM_178730, NM_008555	132	212	13288	1.42453	1	0.985228	99.9997
GOTERM_MF_FAT	GO:0017171~serine hydrolase activity	3	1.67598	0.624027	NM_030127, NM_178730, NM_008555	132	213	13288	1.41784	1	0.984607	99.9997
SP_PIR_KEYWORDS	Secreted	9	5.02793	0.966811	NM_009925, NM_008751, NM_030127, NM_001024139, NM_146096, NM_010104, NM_008555, NM_181277, NM_013906	172	1420	17854	0.657902	1	0.999804	100
GOTERM_CC_FAT	GO:0005576~extracellular region	10	5.58659	0.96825	NM_009925, NM_008751, NM_030127, NM_001024139, NM_146096, NM_010104, NM_178730, NM_008555, NM_181277, NM_013906	111	1680	12504	0.670528	1	0.999964	100
Annotation Cluster 49	Enrichment Score: 0.2734706810746951
Category	Term	Count	%	PValue	Genes	List Total	Pop Hits	Pop Total	Fold Enrichment	Bonferroni	Benjamini	FDR
GOTERM_BP_FAT	GO:0000226~microtubule cytoskeleton organization	3	1.67598	0.28418	NM_007604, NM_178686, NM_173437	130	111	13588	2.82495	1	0.95397	99.4665
GOTERM_BP_FAT	GO:0007017~microtubule-based process	4	2.23464	0.324163	NM_001039179, NM_007604, NM_178686, NM_173437, NM_029791	130	211	13588	1.98148	1	0.966806	99.783
GOTERM_CC_FAT	GO:0005813~centrosome	3	1.67598	0.412279	NM_001081453, NM_026893, NM_178686	111	160	12504	2.11216	1	0.936763	99.8624
SP_PIR_KEYWORDS	cytoskeleton	7	3.91061	0.48749	NM_001081453, NM_001039179, NM_026893, NM_009041, NM_031877, NM_178686, NM_173437, NM_029791	172	583	17854	1.24634	1	0.891875	99.9775
GOTERM_CC_FAT	GO:0005815~microtubule organizing center	3	1.67598	0.497573	NM_001081453, NM_026893, NM_178686	111	189	12504	1.78807	1	0.956689	99.9803
GOTERM_CC_FAT	GO:0005856~cytoskeleton	11	6.14525	0.531426	NM_001081453, NM_001039179, NM_026893, NM_144557, NM_008088, NM_009041, NM_153789, NM_031877, NM_007604, NM_178686, NM_173437, NM_029791	111	1122	12504	1.1044	1	0.957155	99.9917
GOTERM_BP_FAT	GO:0007010~cytoskeleton organization	4	2.23464	0.601746	NM_008088, NM_007604, NM_178686, NM_173437	130	326	13588	1.28249	1	0.995866	99.9999
GOTERM_CC_FAT	GO:0043232~intracellular non-membrane-bounded organelle	16	8.93855	0.73045	NM_001039179, NM_144557, NM_007872, NM_026893, NM_008088, NM_178686, NM_031877, NM_007604, NM_008213, NM_194342, NM_177224, NM_001081453, NM_009041, NM_153789, NM_173437, NM_029791, NM_013830	111	1919	12504	0.939228	1	0.986445	100
GOTERM_CC_FAT	GO:0043228~non-membrane-bounded organelle	16	8.93855	0.73045	NM_001039179, NM_144557, NM_007872, NM_026893, NM_008088, NM_178686, NM_031877, NM_007604, NM_008213, NM_194342, NM_177224, NM_001081453, NM_009041, NM_153789, NM_173437, NM_029791, NM_013830	111	1919	12504	0.939228	1	0.986445	100
GOTERM_CC_FAT	GO:0015630~microtubule cytoskeleton	4	2.23464	0.762423	NM_001081453, NM_026893, NM_178686, NM_173437	111	450	12504	1.00132	1	0.990284	100
GOTERM_CC_FAT	GO:0044430~cytoskeletal part	6	3.35196	0.818878	NM_001081453, NM_026893, NM_008088, NM_007604, NM_178686, NM_173437	111	774	12504	0.873245	1	0.99422	100
Annotation Cluster 50	Enrichment Score: 0.19859191333456763
Category	Term	Count	%	PValue	Genes	List Total	Pop Hits	Pop Total	Fold Enrichment	Bonferroni	Benjamini	FDR
SP_PIR_KEYWORDS	extracellular matrix	4	2.23464	0.33522	NM_009925, NM_001024139, NM_181277, NM_013906	172	213	17854	1.94934	1	0.790675	99.4084
GOTERM_CC_FAT	GO:0005578~proteinaceous extracellular matrix	4	2.23464	0.487273	NM_009925, NM_001024139, NM_181277, NM_013906	111	297	12504	1.51715	1	0.955973	99.9747
GOTERM_CC_FAT	GO:0031012~extracellular matrix	4	2.23464	0.513804	NM_009925, NM_001024139, NM_181277, NM_013906	111	309	12504	1.45823	1	0.95655	99.9869
GOTERM_CC_FAT	GO:0044421~extracellular region part	6	3.35196	0.818878	NM_009925, NM_001024139, NM_010104, NM_008555, NM_181277, NM_013906	111	774	12504	0.873245	1	0.99422	100
SP_PIR_KEYWORDS	Secreted	9	5.02793	0.966811	NM_009925, NM_008751, NM_030127, NM_001024139, NM_146096, NM_010104, NM_008555, NM_181277, NM_013906	172	1420	17854	0.657902	1	0.999804	100
GOTERM_CC_FAT	GO:0005576~extracellular region	10	5.58659	0.96825	NM_009925, NM_008751, NM_030127, NM_001024139, NM_146096, NM_010104, NM_178730, NM_008555, NM_181277, NM_013906	111	1680	12504	0.670528	1	0.999964	100
Annotation Cluster 51	Enrichment Score: 0.19337741638929049
Category	Term	Count	%	PValue	Genes	List Total	Pop Hits	Pop Total	Fold Enrichment	Bonferroni	Benjamini	FDR
INTERPRO	IPR005225:Small GTP-binding protein	3	1.67598	0.457732	NM_008996, NM_007479, NM_024457	168	164	17763	1.93412	1	0.994762	99.9783
UP_SEQ_FEATURE	nucleotide phosphate-binding region:GTP	4	2.23464	0.554492	NM_001081453, NM_008996, NM_007479, NM_024457	170	274	16021	1.37578	1	0.999559	99.9994
SP_PIR_KEYWORDS	gtp-binding	4	2.23464	0.579367	NM_001081453, NM_008996, NM_007479, NM_024457	172	313	17854	1.32655	1	0.927476	99.9981
GOTERM_MF_FAT	GO:0005525~GTP binding	4	2.23464	0.68238	NM_001081453, NM_008996, NM_007479, NM_024457	132	354	13288	1.13748	1	0.991878	100
GOTERM_MF_FAT	GO:0032561~guanyl ribonucleotide binding	4	2.23464	0.698747	NM_001081453, NM_008996, NM_007479, NM_024457	132	363	13288	1.10927	1	0.992368	100
GOTERM_MF_FAT	GO:0019001~guanyl nucleotide binding	4	2.23464	0.698747	NM_001081453, NM_008996, NM_007479, NM_024457	132	363	13288	1.10927	1	0.992368	100
GOTERM_BP_FAT	GO:0007264~small GTPase mediated signal transduction	3	1.67598	0.70654	NM_008996, NM_007479, NM_024457	130	258	13588	1.21538	1	0.998778	100
SP_PIR_KEYWORDS	lipoprotein	5	2.7933	0.819819	NM_008996, NM_007479, NM_024457, NM_010595, NM_024459	172	589	17854	0.881174	1	0.989091	100
Annotation Cluster 52	Enrichment Score: 0.1530420375733359
Category	Term	Count	%	PValue	Genes	List Total	Pop Hits	Pop Total	Fold Enrichment	Bonferroni	Benjamini	FDR
GOTERM_BP_FAT	GO:0006259~DNA metabolic process	5	2.7933	0.569898	NM_011264, NM_007872, NM_181322, NM_010164, NM_198010	130	421	13588	1.24137	1	0.993874	99.9998
GOTERM_BP_FAT	GO:0006281~DNA repair	3	1.67598	0.626014	NM_011264, NM_010164, NM_198010	130	222	13588	1.41247	1	0.996939	100
GOTERM_BP_FAT	GO:0006974~response to DNA damage stimulus	3	1.67598	0.760523	NM_011264, NM_010164, NM_198010	130	287	13588	1.09258	1	0.999519	100
GOTERM_BP_FAT	GO:0033554~cellular response to stress	3	1.67598	0.900199	NM_011264, NM_010164, NM_198010	130	404	13588	0.776161	1	0.999991	100
Annotation Cluster 53	Enrichment Score: 0.13117441485513082
Category	Term	Count	%	PValue	Genes	List Total	Pop Hits	Pop Total	Fold Enrichment	Bonferroni	Benjamini	FDR
UP_SEQ_FEATURE	topological domain:Cytoplasmic	31	17.3184	0.477083	NM_011344, NM_001039089, NM_029789, NM_025872, NM_011081, NM_001034874, NM_172537, NM_026170, NM_016984, NM_153526, NM_145066, NM_007719, NM_178730, NM_022890, NM_001033600, NM_011058, NM_010288, NM_134135, NM_009199, NM_021099, NM_015747, NM_028523, NM_026343, NM_028876, NM_009497, NM_008216, NM_012035, NM_019477, NM_009866, NM_172694, NM_008516, NM_007865, NM_007981	170	2780	16021	1.05089	1	0.998938	99.9931
UP_SEQ_FEATURE	transmembrane region	45	25.1397	0.486377	NM_011344, NM_001039089, NM_026331, NM_172987, NM_029789, NM_025872, NM_016783, NM_172653, NM_011081, NM_001034874, NM_172537, NM_194342, NM_026170, NM_016984, NM_001033759, NM_011694, NM_153526, NM_007719, NM_145066, NM_207636, NM_178730, NM_022890, NM_001033600, NM_011058, NM_013790, NM_010288, NM_009199, NM_134135, NM_010595, NM_021099, NM_015747, NM_028523, NM_026343, NM_031997, NM_175187, NM…	170	4113	16021	1.03109	1	0.998884	99.9947
SP_PIR_KEYWORDS	membrane	54	30.1676	0.512042	NM_172987, NM_029789, NM_025872, NM_172653, NM_194342, NM_016984, NM_001033759, NM_009681, NM_007719, NM_145066, NM_025961, NM_178730, NM_011058, NM_013790, NM_010288, NM_134135, NM_024457, NM_021099, NM_028523, NM_028876, NM_009497, NM_011198, NM_019477, NM_007916, NM_001025067, NM_172694, NM_007865, NM_011344, NM_001039089, NM_026331, NM_028711, NM_016783, NM_011081, NM_001034874, NM_172537, NM…	172	5507	17854	1.01785	1	0.904566	99.9878
GOTERM_CC_FAT	GO:0016021~integral to membrane	49	27.3743	0.698911	NM_172987, NM_029789, NM_025872, NM_172653, NM_194342, NM_016984, NM_001037099, NM_001033759, NM_007719, NM_145066, NM_011058, NM_178730, NM_013790, NM_010288, NM_134135, NM_021099, NM_028523, NM_028876, NM_009497, NM_019477, NM_007916, NM_001025067, NM_172694, NM_007865, NM_011344, NM_001039089, NM_026331, NM_028711, NM_016783, NM_011081, NM_001034874, NM_172537, NM_026170, NM_153526, NM_178382,…	111	5709	12504	0.966857	1	0.986655	100
SP_PIR_KEYWORDS	glycoprotein	32	17.8771	0.774644	NM_011344, NM_001039089, NM_029789, NM_172653, NM_011081, NM_001034874, NM_172537, NM_194342, NM_026170, NM_008555, NM_001033759, NM_008751, NM_145066, NM_007719, NM_011058, NM_013790, NM_009199, NM_010595, NM_021099, NM_028523, NM_009925, NM_031997, NM_175187, NM_011198, NM_012035, NM_181277, NM_013906, NM_009866, NM_177152, NM_001024139, NM_001025067, NM_172694, NM_008516, NM_007865	172	3600	17854	0.922687	1	0.982281	100
UP_SEQ_FEATURE	topological domain:Extracellular	21	11.7318	0.777686	NM_028523, NM_015747, NM_025872, NM_001034874, NM_172537, NM_012035, NM_008216, NM_016984, NM_009866, NM_172694, NM_007719, NM_008516, NM_145066, NM_178730, NM_011058, NM_022890, NM_010288, NM_009199, NM_134135, NM_021099, NM_007865	170	2174	16021	0.910333	1	0.999998	100
SP_PIR_KEYWORDS	transmembrane	47	26.257	0.782813	NM_172987, NM_029789, NM_025872, NM_172653, NM_194342, NM_016984, NM_001033759, NM_145066, NM_007719, NM_011058, NM_178730, NM_013790, NM_134135, NM_010288, NM_021099, NM_028523, NM_028876, NM_009497, NM_019477, NM_172694, NM_001025067, NM_007865, NM_011344, NM_026331, NM_001039089, NM_028711, NM_016783, NM_011081, NM_001034874, NM_172537, NM_026170, NM_153526, NM_178382, NM_011694, NM_207636, NM…	172	5237	17854	0.931585	1	0.98307	100
GOTERM_CC_FAT	GO:0031224~intrinsic to membrane	49	27.3743	0.807216	NM_172987, NM_029789, NM_025872, NM_172653, NM_194342, NM_016984, NM_001037099, NM_001033759, NM_007719, NM_145066, NM_011058, NM_178730, NM_013790, NM_010288, NM_134135, NM_021099, NM_028523, NM_028876, NM_009497, NM_019477, NM_007916, NM_001025067, NM_172694, NM_007865, NM_011344, NM_001039089, NM_026331, NM_028711, NM_016783, NM_011081, NM_001034874, NM_172537, NM_026170, NM_153526, NM_178382,…	111	5914	12504	0.933342	1	0.993568	100
SP_PIR_KEYWORDS	signal	25	13.9665	0.846676	NM_011344, NM_001039089, NM_172653, NM_001034874, NM_172537, NM_008555, NM_008751, NM_030127, NM_007719, NM_011058, NM_021099, NM_009925, NM_028523, NM_028876, NM_010104, NM_011198, NM_181277, NM_013906, NM_009866, NM_177152, NM_001024139, NM_172694, NM_001025067, NM_146096, NM_008516, NM_007865	172	2970	17854	0.873757	1	0.992405	100
SP_PIR_KEYWORDS	disulfide bond	20	11.1732	0.876184	NM_011344, NM_001039089, NM_028523, NM_011198, NM_010104, NM_172537, NM_008555, NM_181277, NM_013906, NM_177152, NM_001024139, NM_172694, NM_001025067, NM_007719, NM_008516, NM_145066, NM_178730, NM_011058, NM_010288, NM_021099, NM_007865	172	2469	17854	0.840845	1	0.995336	100
UP_SEQ_FEATURE	glycosylation site:N-linked (GlcNAc...)	30	16.7598	0.932883	NM_011344, NM_001039089, NM_029789, NM_172653, NM_001034874, NM_172537, NM_194342, NM_026170, NM_008555, NM_008751, NM_001033759, NM_145066, NM_007719, NM_011058, NM_013790, NM_009199, NM_010595, NM_021099, NM_028523, NM_031997, NM_175187, NM_011198, NM_012035, NM_181277, NM_013906, NM_009866, NM_177152, NM_001024139, NM_001025067, NM_172694, NM_008516, NM_007865	170	3444	16021	0.820916	1	1	100
UP_SEQ_FEATURE	signal peptide	25	13.9665	0.942724	NM_011344, NM_001039089, NM_172653, NM_001034874, NM_172537, NM_008555, NM_008751, NM_030127, NM_007719, NM_011058, NM_021099, NM_009925, NM_028523, NM_028876, NM_010104, NM_011198, NM_181277, NM_013906, NM_009866, NM_177152, NM_001024139, NM_172694, NM_001025067, NM_146096, NM_008516, NM_007865	170	2963	16021	0.79515	1	1	100
UP_SEQ_FEATURE	disulfide bond	19	10.6145	0.955787	NM_011344, NM_001039089, NM_028523, NM_011198, NM_010104, NM_172537, NM_008555, NM_013906, NM_177152, NM_001024139, NM_172694, NM_001025067, NM_007719, NM_008516, NM_145066, NM_178730, NM_011058, NM_010288, NM_021099, NM_007865	170	2379	16021	0.752662	1	1	100
Annotation Cluster 54	Enrichment Score: 0.13015951371713164
Category	Term	Count	%	PValue	Genes	List Total	Pop Hits	Pop Total	Fold Enrichment	Bonferroni	Benjamini	FDR
GOTERM_BP_FAT	GO:0016337~cell-cell adhesion	3	1.67598	0.659186	NM_009866, NM_207636, NM_022890	130	236	13588	1.32868	1	0.997848	100
GOTERM_BP_FAT	GO:0007155~cell adhesion	5	2.7933	0.785115	NM_028523, NM_009866, NM_207636, NM_022890, NM_181277	130	561	13588	0.931578	1	0.99969	100
GOTERM_BP_FAT	GO:0022610~biological adhesion	5	2.7933	0.786285	NM_028523, NM_009866, NM_207636, NM_022890, NM_181277	130	562	13588	0.929921	1	0.999685	100
Annotation Cluster 55	Enrichment Score: 0.13007629639649732
Category	Term	Count	%	PValue	Genes	List Total	Pop Hits	Pop Total	Fold Enrichment	Bonferroni	Benjamini	FDR
GOTERM_BP_FAT	GO:0034622~cellular macromolecular complex assembly	3	1.67598	0.613582	NM_008088, NM_007604, NM_009274	130	217	13588	1.44502	1	0.99642	100
GOTERM_BP_FAT	GO:0034621~cellular macromolecular complex subunit organization	3	1.67598	0.679252	NM_008088, NM_007604, NM_009274	130	245	13588	1.27987	1	0.998289	100
GOTERM_BP_FAT	GO:0065003~macromolecular complex assembly	3	1.67598	0.834889	NM_008088, NM_007604, NM_009274	130	338	13588	0.92772	1	0.999904	100
GOTERM_BP_FAT	GO:0043933~macromolecular complex subunit organization	3	1.67598	0.867286	NM_008088, NM_007604, NM_009274	130	367	13588	0.854412	1	0.999965	100
Annotation Cluster 56	Enrichment Score: 0.1153509515544692
Category	Term	Count	%	PValue	Genes	List Total	Pop Hits	Pop Total	Fold Enrichment	Bonferroni	Benjamini	FDR
INTERPRO	IPR017907:Zinc finger, RING-type, conserved site	3	1.67598	0.692556	NM_001038993, NM_175201, NM_153789, NM_001003909	168	254	17763	1.2488	1	0.999885	100
INTERPRO	IPR001841:Zinc finger, RING-type	3	1.67598	0.753258	NM_001038993, NM_175201, NM_153789, NM_001003909	168	286	17763	1.10908	1	0.999967	100
SMART	SM00184:RING	3	1.67598	0.864069	NM_001038993, NM_175201, NM_153789, NM_001003909	111	286	9131	0.86288	1	0.999962	100
Annotation Cluster 57	Enrichment Score: 0.10934818826508573
Category	Term	Count	%	PValue	Genes	List Total	Pop Hits	Pop Total	Fold Enrichment	Bonferroni	Benjamini	FDR
GOTERM_BP_FAT	GO:0042325~regulation of phosphorylation	3	1.67598	0.765591	NM_009124, NM_010104, NM_021099	130	290	13588	1.08127	1	0.999551	100
GOTERM_BP_FAT	GO:0019220~regulation of phosphate metabolic process	3	1.67598	0.783392	NM_009124, NM_010104, NM_021099	130	301	13588	1.04176	1	0.999691	100
GOTERM_BP_FAT	GO:0051174~regulation of phosphorus metabolic process	3	1.67598	0.783392	NM_009124, NM_010104, NM_021099	130	301	13588	1.04176	1	0.999691	100
Annotation Cluster 58	Enrichment Score: 0.09046780358954953
Category	Term	Count	%	PValue	Genes	List Total	Pop Hits	Pop Total	Fold Enrichment	Bonferroni	Benjamini	FDR
GOTERM_BP_FAT	GO:0043069~negative regulation of programmed cell death	3	1.67598	0.677071	NM_010164, NM_021099, NM_010894	130	244	13588	1.28512	1	0.998289	100
GOTERM_BP_FAT	GO:0060548~negative regulation of cell death	3	1.67598	0.679252	NM_010164, NM_021099, NM_010894	130	245	13588	1.27987	1	0.998289	100
GOTERM_BP_FAT	GO:0043067~regulation of programmed cell death	3	1.67598	0.971797	NM_010164, NM_021099, NM_010894	130	560	13588	0.559945	1	1	100
GOTERM_BP_FAT	GO:0010941~regulation of cell death	3	1.67598	0.972497	NM_010164, NM_021099, NM_010894	130	563	13588	0.556961	1	1	100
Annotation Cluster 59	Enrichment Score: 0.020937351437801534
Category	Term	Count	%	PValue	Genes	List Total	Pop Hits	Pop Total	Fold Enrichment	Bonferroni	Benjamini	FDR
GOTERM_BP_FAT	GO:0012501~programmed cell death	3	1.67598	0.942295	NM_011694, NM_021099, NM_019745	130	473	13588	0.662937	1	0.999999	100
GOTERM_BP_FAT	GO:0008219~cell death	3	1.67598	0.956245	NM_011694, NM_021099, NM_019745	130	507	13588	0.61848	1	1	100
GOTERM_BP_FAT	GO:0016265~death	3	1.67598	0.960355	NM_011694, NM_021099, NM_019745	130	519	13588	0.60418	1	1	100

## Sheet: upreg miRNA III
Functional Annotation Chart
Category	Term	Count	%	PValue	Genes	List Total	Pop Hits	Pop Total	Fold Enrichment	Bonferroni	Benjamini	FDR
SP_PIR_KEYWORDS	phosphoprotein	100	55.8659	1.31831e-09	NM_010485, NM_172653, NM_001037099, NM_183029, NM_001003719, NM_007719, NM_001038696, NM_019796, NM_009274, NM_013790, NM_010288, NM_178118, NM_198010, NM_007520, NM_019994, NM_007872, NM_008996, NM_172666, NM_011198, NM_183172, NM_019711, NM_011546, NM_013827, NM_198300, NM_026331, NM_133834, NM_016783, NM_172537, NM_021881, NM_010234, NM_001081453, NM_001038642, NM_025283, NM_207636, NM_011808,…	172	6311	17854	1.64478	2.67617e-07	2.67617e-07	1.6564e-06
GOTERM_MF_FAT	GO:0003677~DNA binding	36	20.1117	3.55685e-05	NM_018826, NM_029789, NM_172298, NM_023794, NM_001005605, NM_181322, NM_010234, NM_177360, NM_011264, NM_178922, NM_010264, NM_001038642, NM_172153, NM_011808, NM_007892, NM_007971, NM_172586, NM_198010, NM_008391, NM_001031772, NM_007520, NM_053123, NM_007872, NM_053124, NM_007958, NM_178803, NM_008213, NM_177224, NM_010894, NM_183355, NM_011546, NM_021899, NM_145711, NM_030708, NM_013827, NM_00…	132	1781	13288	2.03481	0.00906436	0.00906436	0.0463693
SP_PIR_KEYWORDS	dna-binding	30	16.7598	6.55583e-05	NM_018826, NM_029789, NM_172298, NM_023794, NM_001005605, NM_181322, NM_010234, NM_177360, NM_011264, NM_178922, NM_010264, NM_001038642, NM_172153, NM_011808, NM_007892, NM_172586, NM_008391, NM_053123, NM_007520, NM_007872, NM_178803, NM_008213, NM_177224, NM_010894, NM_183355, NM_011546, NM_021899, NM_145711, NM_030708, NM_013827, NM_008783, NM_011584, NM_008709	172	1404	17854	2.218	0.0132206	0.0066323	0.0823397
SP_PIR_KEYWORDS	repressor	14	7.82123	0.000103594	NM_008391, NM_007520, NM_007872, NM_001005605, NM_178803, NM_181322, NM_153599, NM_178922, NM_001080931, NM_011546, NM_030708, NM_013507, NM_011584, NM_172593, NM_007971	172	391	17854	3.71671	0.0208111	0.00698572	0.130083
GOTERM_MF_FAT	GO:0030528~transcription regulator activity	27	15.0838	0.000105262	NM_018826, NM_029789, NM_172298, NM_023794, NM_001005605, NM_009124, NM_010234, NM_177360, NM_010264, NM_001038642, NM_172153, NM_011808, NM_007971, NM_007892, NM_008391, NM_053123, NM_007520, NM_053124, NM_178803, NM_008213, NM_010894, NM_022309, NM_183355, NM_001080931, NM_011546, NM_021899, NM_030708, NM_008783, NM_011584, NM_008709	132	1206	13288	2.25373	0.0265887	0.0133839	0.137169
GOTERM_BP_FAT	GO:0045449~regulation of transcription	39	21.7877	0.000140948	NM_018826, NM_029789, NM_172298, NM_023794, NM_001005605, NM_009124, NM_181322, NM_010234, NM_177360, NM_001017966, NM_178922, NM_010264, NM_001038642, NM_172153, NM_001003719, NM_010164, NM_011808, NM_007971, NM_007892, NM_172586, NM_008391, NM_001031772, NM_007520, NM_053123, NM_019994, NM_007872, NM_053124, NM_178803, NM_008213, NM_177224, NM_022309, NM_153599, NM_010894, NM_183355, NM_0010809…	130	2227	13588	1.83044	0.122862	0.122862	0.220406
SP_PIR_KEYWORDS	nucleus	58	32.4022	0.000174369	NM_029789, NM_172298, NM_194342, NM_181322, NM_011274, NM_011264, NM_178922, NM_172153, NM_001003719, NM_001038696, NM_009274, NM_010164, NM_019796, NM_007971, NM_198010, NM_001031772, NM_007520, NM_019994, NM_007872, NM_007958, NM_178803, NM_177224, NM_019711, NM_007916, NM_153599, NM_001080931, NM_011546, NM_021899, NM_145711, NM_013827, NM_008783, NM_011584, NM_172593, NM_018826, NM_133834, NM…	172	3808	17854	1.58102	0.0347807	0.00881093	0.218865
GOTERM_MF_FAT	GO:0000166~nucleotide binding	39	21.7877	0.00020991	NM_145962, NM_010485, NM_133834, NM_172516, NM_183029, NM_001081453, NM_011264, NM_011694, NM_028800, NM_145420, NM_001033600, NM_011058, NM_001038696, NM_009274, NM_013790, NM_019796, NM_013830, NM_024457, NM_021099, NM_198010, NM_053123, NM_053124, NM_007958, NM_008996, NM_198703, NM_172666, NM_144812, NM_145587, NM_019477, NM_177224, NM_019912, NM_019711, NM_007916, NM_153599, NM_007479, NM_00…	132	2183	13288	1.79844	0.0523241	0.0177547	0.273365
SP_PIR_KEYWORDS	activator	15	8.37989	0.000240249	NM_008391, NM_053123, NM_007520, NM_008213, NM_181322, NM_153599, NM_010894, NM_183355, NM_001080931, NM_011546, NM_172153, NM_021899, NM_010164, NM_008783, NM_007892, NM_172586	172	484	17854	3.21701	0.047606	0.00970786	0.301442
GOTERM_BP_FAT	GO:0051252~regulation of RNA metabolic process	29	16.2011	0.000286976	NM_018826, NM_029789, NM_172298, NM_010485, NM_023794, NM_001005605, NM_009124, NM_181322, NM_010234, NM_177360, NM_010264, NM_001038642, NM_011808, NM_007892, NM_008391, NM_001031772, NM_007520, NM_053123, NM_053124, NM_007872, NM_178803, NM_008213, NM_010894, NM_022309, NM_183355, NM_001080931, NM_011546, NM_021899, NM_030708, NM_008783, NM_011584, NM_008709	130	1488	13588	2.03708	0.234271	0.12494	0.448276
UP_SEQ_FEATURE	domain:RRM 2	7	3.91061	0.000334407	NM_010485, NM_133834, NM_001038696, NM_019796, NM_198300, NM_019711, NM_183029	170	88	16021	7.49646	0.182371	0.182371	0.492982
UP_SEQ_FEATURE	domain:RRM 1	7	3.91061	0.000334407	NM_010485, NM_133834, NM_001038696, NM_019796, NM_198300, NM_019711, NM_183029	170	88	16021	7.49646	0.182371	0.182371	0.492982
GOTERM_BP_FAT	GO:0006355~regulation of transcription, DNA-dependent	28	15.6425	0.000523825	NM_018826, NM_029789, NM_172298, NM_023794, NM_001005605, NM_009124, NM_181322, NM_010234, NM_177360, NM_010264, NM_001038642, NM_011808, NM_007892, NM_008391, NM_001031772, NM_053123, NM_007520, NM_053124, NM_007872, NM_178803, NM_008213, NM_010894, NM_022309, NM_183355, NM_001080931, NM_011546, NM_021899, NM_030708, NM_008783, NM_011584, NM_008709	130	1465	13588	1.99771	0.385708	0.149923	0.816832
SP_PIR_KEYWORDS	transcription regulation	29	16.2011	0.000764942	NM_172298, NM_001005605, NM_181322, NM_177360, NM_001017966, NM_178922, NM_010264, NM_001038642, NM_172153, NM_010164, NM_011808, NM_007971, NM_007892, NM_172586, NM_008391, NM_053123, NM_007520, NM_007872, NM_178803, NM_008213, NM_177224, NM_010894, NM_153599, NM_183355, NM_001080931, NM_011546, NM_008702, NM_021899, NM_030708, NM_008783, NM_172593, NM_011584	172	1546	17854	1.94713	0.143878	0.0255582	0.956874
SP_PIR_KEYWORDS	rna-binding	14	7.82123	0.000816857	NM_001031772, NM_010485, NM_133834, NM_009124, NM_144812, NM_021881, NM_019711, NM_183029, NM_007916, NM_001038696, NM_019796, NM_198300, NM_172407, NM_198010	172	485	17854	2.99636	0.15286	0.0234199	1.02151
SP_PIR_KEYWORDS	alternative splicing	62	34.6369	0.00129018	NM_172987, NM_001038993, NM_172513, NM_172516, NM_153584, NM_011274, NM_016984, NM_001037099, NM_183029, NM_178922, NM_175201, NM_172153, NM_001003719, NM_001005868, NM_001004155, NM_011058, NM_001038696, NM_029791, NM_019796, NM_010164, NM_007971, NM_024459, NM_178118, NM_198010, NM_001031772, NM_001039179, NM_019994, NM_007958, NM_178803, NM_001008785, NM_183172, NM_177224, NM_019477, NM_181277…	172	4481	17854	1.43623	0.230547	0.0322287	1.60901
GOTERM_MF_FAT	GO:0003700~transcription factor activity	18	10.0559	0.0015969	NM_018826, NM_008391, NM_007520, NM_029789, NM_172298, NM_023794, NM_008213, NM_010234, NM_177360, NM_183355, NM_010264, NM_011546, NM_001038642, NM_021899, NM_030708, NM_008783, NM_011584, NM_011808, NM_007892, NM_008709	132	776	13288	2.33505	0.335774	0.0972263	2.06237
GOTERM_CC_FAT	GO:0005654~nucleoplasm	14	7.82123	0.00227531	NM_133834, NM_009124, NM_008213, NM_181322, NM_010234, NM_153599, NM_183355, NM_001080931, NM_010264, NM_011546, NM_001038642, NM_008783, NM_172407, NM_011808, NM_007892, NM_007971	111	599	12504	2.63286	0.346863	0.346863	2.78418
GOTERM_BP_FAT	GO:0010628~positive regulation of gene expression	13	7.26257	0.00233762	NM_053123, NM_023794, NM_009124, NM_008213, NM_181322, NM_010894, NM_022309, NM_010234, NM_183355, NM_001080931, NM_011546, NM_001038642, NM_008783, NM_011808, NM_021099	130	488	13588	2.78443	0.886566	0.419656	3.5972
UP_SEQ_FEATURE	cross-link:Glycyl lysine isopeptide (Lys-Gly) (interchain with G-Cter in SUMO)	6	3.35196	0.00238263	NM_008391, NM_011546, NM_001038642, NM_133834, NM_181322, NM_011808, NM_010234	170	88	16021	6.42553	0.762136	0.512287	3.46337
INTERPRO	IPR014021:Helicase, superfamily 1 and 2, ATP-binding	6	3.35196	0.00242982	NM_053123, NM_053124, NM_007958, NM_177224, NM_172284, NM_007916	168	99	17763	6.40801	0.592491	0.592491	3.29779
INTERPRO	IPR001650:DNA/RNA helicase, C-terminal	6	3.35196	0.0025386	NM_053123, NM_053124, NM_007958, NM_177224, NM_172284, NM_007916	168	100	17763	6.34393	0.608565	0.374352	3.44305
SP_PIR_KEYWORDS	chromatin regulator	8	4.46927	0.00254344	NM_053123, NM_007872, NM_053124, NM_001005605, NM_178803, NM_177224, NM_181322, NM_010164, NM_007971	172	192	17854	4.3251	0.403679	0.0558232	3.14913
GOTERM_BP_FAT	GO:0010604~positive regulation of macromolecule metabolic process	15	8.37989	0.00272774	NM_053123, NM_023794, NM_009124, NM_008213, NM_181322, NM_010894, NM_010234, NM_022309, NM_183355, NM_001080931, NM_011546, NM_001038642, NM_145420, NM_010164, NM_008783, NM_011808, NM_021099	130	633	13588	2.47685	0.921155	0.398334	4.18559
GOTERM_BP_FAT	GO:0010608~posttranscriptional regulation of gene expression	7	3.91061	0.00286272	NM_001031772, NM_026420, NM_010485, NM_144812, NM_013507, NM_021881, NM_183029	130	148	13588	4.94366	0.93048	0.358764	4.38839
INTERPRO	IPR014001:DEAD-like helicase, N-terminal	6	3.35196	0.00288618	NM_053123, NM_053124, NM_007958, NM_177224, NM_172284, NM_007916	168	103	17763	6.15915	0.655803	0.299187	3.90581
INTERPRO	IPR000330:SNF2-related	4	2.23464	0.00302371	NM_053123, NM_053124, NM_007958, NM_177224	168	31	17763	13.6429	0.672884	0.243733	4.08835
SP_PIR_KEYWORDS	translation regulation	5	2.7933	0.00311822	NM_026420, NM_144812, NM_013507, NM_021881, NM_183029	172	63	17854	8.23828	0.469528	0.0614309	3.84803
GOTERM_MF_FAT	GO:0043565~sequence-specific DNA binding	14	7.82123	0.00332585	NM_018826, NM_007520, NM_029789, NM_172298, NM_023794, NM_010234, NM_010894, NM_183355, NM_010264, NM_011546, NM_001038642, NM_021899, NM_030708, NM_008783, NM_011584, NM_011808	132	556	13288	2.53477	0.573796	0.156814	4.25095
GOTERM_BP_FAT	GO:0035295~tube development	9	5.02793	0.00368486	NM_183355, NM_010104, NM_011058, NM_007604, NM_008213, NM_010164, NM_008783, NM_010288, NM_024459, NM_008709	130	264	13588	3.56329	0.967718	0.387658	5.61496
INTERPRO	IPR012677:Nucleotide-binding, alpha-beta plait	8	4.46927	0.00406896	NM_010485, NM_133834, NM_144812, NM_001038696, NM_019796, NM_198300, NM_019711, NM_183029	168	213	17763	3.97116	0.777874	0.25985	5.46518
GOTERM_BP_FAT	GO:0006350~transcription	29	16.2011	0.0041966	NM_172298, NM_001005605, NM_181322, NM_177360, NM_001017966, NM_178922, NM_010264, NM_001038642, NM_172153, NM_010164, NM_011808, NM_007971, NM_007892, NM_172586, NM_008391, NM_053123, NM_007520, NM_007872, NM_178803, NM_008213, NM_177224, NM_010894, NM_153599, NM_183355, NM_001080931, NM_011546, NM_008702, NM_021899, NM_030708, NM_008783, NM_172593, NM_011584	130	1772	13588	1.71059	0.979981	0.386688	6.37099
GOTERM_MF_FAT	GO:0070717~poly-purine tract binding	3	1.67598	0.00500479	NM_026420, NM_009124, NM_019796	132	11	13288	27.4545	0.723195	0.192711	6.33292
SP_PIR_KEYWORDS	Transcription	29	16.2011	0.00542813	NM_172298, NM_001005605, NM_181322, NM_177360, NM_001017966, NM_178922, NM_010264, NM_001038642, NM_172153, NM_010164, NM_011808, NM_007971, NM_007892, NM_172586, NM_008391, NM_053123, NM_007520, NM_007872, NM_178803, NM_008213, NM_177224, NM_010894, NM_153599, NM_183355, NM_001080931, NM_011546, NM_008702, NM_021899, NM_030708, NM_008783, NM_172593, NM_011584	172	1769	17854	1.70168	0.66876	0.0955666	6.61016
SP_PIR_KEYWORDS	atp-binding	23	12.8492	0.00579823	NM_145962, NM_053123, NM_053124, NM_007958, NM_198703, NM_172516, NM_177224, NM_145587, NM_019477, NM_019912, NM_007916, NM_153599, NM_008702, NM_028800, NM_011058, NM_145420, NM_001033600, NM_173437, NM_009274, NM_013790, NM_013830, NM_172284, NM_021099, NM_007981	172	1287	17854	1.85505	0.692865	0.0936885	7.04587
SP_PIR_KEYWORDS	helicase	6	3.35196	0.00597941	NM_053123, NM_053124, NM_007958, NM_177224, NM_172284, NM_007916	172	120	17854	5.19012	0.70402	0.0893995	7.25848
KEGG_PATHWAY	mmu04010:MAPK signaling pathway	7	3.91061	0.00636864	NM_008702, NM_013642, NM_011058, NM_024457, NM_024459, NM_146123, NM_001037099, NM_010234	38	265	5738	3.98868	0.335617	0.335617	6.28446
GOTERM_MF_FAT	GO:0003723~RNA binding	15	8.37989	0.00644876	NM_001031772, NM_026420, NM_010485, NM_133834, NM_009124, NM_144812, NM_021881, NM_019711, NM_183029, NM_007916, NM_001038696, NM_019796, NM_198300, NM_172407, NM_198010	132	672	13288	2.24702	0.809142	0.210696	8.09
SMART	SM00490:HELICc	6	3.35196	0.00675622	NM_053123, NM_053124, NM_007958, NM_177224, NM_172284, NM_007916	111	99	9131	4.98553	0.499162	0.499162	7.2743
SP_PIR_KEYWORDS	nucleotide-binding	27	15.0838	0.00675756	NM_145962, NM_172516, NM_001081453, NM_011694, NM_028800, NM_001033600, NM_145420, NM_011058, NM_013790, NM_009274, NM_024457, NM_013830, NM_021099, NM_053123, NM_053124, NM_007958, NM_008996, NM_198703, NM_177224, NM_145587, NM_019477, NM_019912, NM_153599, NM_007916, NM_007479, NM_008702, NM_173437, NM_007981	172	1631	17854	1.71837	0.747524	0.0936386	8.16656
GOTERM_BP_FAT	GO:0016568~chromatin modification	8	4.46927	0.00727614	NM_053123, NM_007872, NM_053124, NM_001005605, NM_178803, NM_177224, NM_181322, NM_010164, NM_007971	130	236	13588	3.54316	0.998877	0.529809	10.8022
GOTERM_BP_FAT	GO:0042474~middle ear morphogenesis	3	1.67598	0.00755291	NM_010104, NM_153526, NM_010164	130	14	13588	22.3978	0.999133	0.505934	11.1907
SMART	SM00487:DEXDc	6	3.35196	0.00796306	NM_053123, NM_053124, NM_007958, NM_177224, NM_172284, NM_007916	111	103	9131	4.79192	0.557574	0.334849	8.52178
GOTERM_BP_FAT	GO:0048568~embryonic organ development	8	4.46927	0.00812205	NM_183355, NM_011546, NM_010104, NM_153526, NM_008213, NM_010164, NM_008783, NM_007865, NM_010894	130	241	13588	3.46965	0.999492	0.498166	11.9846
GOTERM_MF_FAT	GO:0004386~helicase activity	6	3.35196	0.00897337	NM_053123, NM_053124, NM_007958, NM_177224, NM_172284, NM_007916	132	129	13288	4.68217	0.900495	0.250571	11.0891
GOTERM_BP_FAT	GO:0045935~positive regulation of nucleobase, nucleoside, nucleotide and nucleic acid metabolic process	12	6.70391	0.00924483	NM_183355, NM_001080931, NM_053123, NM_011546, NM_001038642, NM_023794, NM_009124, NM_008213, NM_010164, NM_008783, NM_011808, NM_010894, NM_010234, NM_022309	130	510	13588	2.45937	0.999823	0.513154	13.5313
INTERPRO	IPR001005:SANT, DNA-binding	4	2.23464	0.010958	NM_053123, NM_053124, NM_172593, NM_007971	168	49	17763	8.6312	0.982851	0.492185	14.091
GOTERM_BP_FAT	GO:0051173~positive regulation of nitrogen compound metabolic process	12	6.70391	0.0114733	NM_183355, NM_001080931, NM_053123, NM_011546, NM_001038642, NM_023794, NM_009124, NM_008213, NM_010164, NM_008783, NM_011808, NM_010894, NM_010234, NM_022309	130	526	13588	2.38456	0.999978	0.561995	16.526
SP_PIR_KEYWORDS	ubl conjugation	12	6.70391	0.0122921	NM_008391, NM_007872, NM_133834, NM_181322, NM_010234, NM_011546, NM_001038642, NM_153526, NM_153789, NM_019796, NM_172407, NM_011808, NM_007865	172	524	17854	2.37715	0.918794	0.154125	14.3929
UP_SEQ_FEATURE	domain:Helicase C-terminal	5	2.7933	0.012988	NM_053123, NM_053124, NM_007958, NM_177224, NM_007916	170	86	16021	5.47914	0.999618	0.927439	17.5656
SP_PIR_KEYWORDS	differentiation	11	6.14525	0.0133401	NM_183355, NM_025840, NM_010264, NM_008088, NM_172537, NM_173437, NM_009274, NM_008783, NM_021881, NM_007865, NM_010894, NM_177360	172	460	17854	2.48223	0.934537	0.156665	15.5271
GOTERM_MF_FAT	GO:0005524~ATP binding	24	13.4078	0.0135911	NM_145962, NM_172516, NM_028800, NM_001033600, NM_145420, NM_011058, NM_013790, NM_009274, NM_013830, NM_021099, NM_198010, NM_053123, NM_053124, NM_007958, NM_198703, NM_019477, NM_145587, NM_177224, NM_019912, NM_153599, NM_007916, NM_008702, NM_173437, NM_172284, NM_007981	132	1443	13288	1.67429	0.969899	0.322431	16.3422
PIR_SUPERFAMILY	PIRSF036348:chromatin remodelling complex ATPase chain ISWI	2	1.11732	0.0144517	NM_053123, NM_053124	60	2	8136	135.6	0.669235	0.669235	14.2029
GOTERM_MF_FAT	GO:0017076~purine nucleotide binding	29	16.2011	0.0144544	NM_145962, NM_172516, NM_001081453, NM_028800, NM_011058, NM_001033600, NM_145420, NM_013790, NM_009274, NM_013830, NM_024457, NM_021099, NM_198010, NM_053123, NM_053124, NM_007958, NM_008996, NM_198703, NM_172666, NM_145587, NM_019477, NM_177224, NM_019912, NM_007916, NM_153599, NM_007479, NM_008702, NM_173437, NM_172284, NM_007981	132	1871	13288	1.56031	0.975943	0.311151	17.2919
UP_SEQ_FEATURE	domain:Helicase ATP-binding	5	2.7933	0.0145769	NM_053123, NM_053124, NM_007958, NM_177224, NM_007916	170	89	16021	5.29445	0.999855	0.890297	19.5049
GOTERM_MF_FAT	GO:0030554~adenyl nucleotide binding	25	13.9665	0.014578	NM_145962, NM_172516, NM_028800, NM_001033600, NM_145420, NM_011058, NM_013790, NM_009274, NM_013830, NM_021099, NM_198010, NM_053123, NM_053124, NM_007958, NM_198703, NM_172666, NM_177224, NM_019477, NM_145587, NM_019912, NM_153599, NM_007916, NM_008702, NM_173437, NM_172284, NM_007981	132	1535	13288	1.63952	0.976703	0.289486	17.427
GOTERM_BP_FAT	GO:0045941~positive regulation of transcription	11	6.14525	0.015032	NM_183355, NM_001080931, NM_053123, NM_011546, NM_001038642, NM_023794, NM_009124, NM_008213, NM_008783, NM_011808, NM_010894, NM_010234, NM_022309	130	475	13588	2.42053	0.999999	0.63437	21.108
GOTERM_BP_FAT	GO:0006417~regulation of translation	5	2.7933	0.0150946	NM_026420, NM_144812, NM_013507, NM_021881, NM_183029	130	100	13588	5.22615	0.999999	0.610542	21.1865
INTERPRO	IPR000504:RNA recognition motif, RNP-1	7	3.91061	0.0152377	NM_010485, NM_133834, NM_001038696, NM_019796, NM_198300, NM_019711, NM_183029	168	212	17763	3.49116	0.996538	0.554888	19.0758
GOTERM_MF_FAT	GO:0032559~adenyl ribonucleotide binding	24	13.4078	0.0154634	NM_145962, NM_172516, NM_028800, NM_001033600, NM_145420, NM_011058, NM_013790, NM_009274, NM_013830, NM_021099, NM_198010, NM_053123, NM_053124, NM_007958, NM_198703, NM_019477, NM_145587, NM_177224, NM_019912, NM_153599, NM_007916, NM_008702, NM_173437, NM_172284, NM_007981	132	1460	13288	1.65479	0.981492	0.282845	18.3892
GOTERM_MF_FAT	GO:0032555~purine ribonucleotide binding	28	15.6425	0.0154902	NM_145962, NM_172516, NM_001081453, NM_028800, NM_011058, NM_001033600, NM_145420, NM_013790, NM_009274, NM_024457, NM_013830, NM_021099, NM_198010, NM_053123, NM_053124, NM_007958, NM_008996, NM_198703, NM_145587, NM_019477, NM_177224, NM_019912, NM_007916, NM_153599, NM_007479, NM_008702, NM_173437, NM_172284, NM_007981	132	1796	13288	1.56941	0.98162	0.264661	18.4182
GOTERM_MF_FAT	GO:0032553~ribonucleotide binding	28	15.6425	0.0154902	NM_145962, NM_172516, NM_001081453, NM_028800, NM_011058, NM_001033600, NM_145420, NM_013790, NM_009274, NM_024457, NM_013830, NM_021099, NM_198010, NM_053123, NM_053124, NM_007958, NM_008996, NM_198703, NM_145587, NM_019477, NM_177224, NM_019912, NM_007916, NM_153599, NM_007479, NM_008702, NM_173437, NM_172284, NM_007981	132	1796	13288	1.56941	0.98162	0.264661	18.4182
GOTERM_MF_FAT	GO:0001883~purine nucleoside binding	25	13.9665	0.0160319	NM_145962, NM_172516, NM_028800, NM_001033600, NM_145420, NM_011058, NM_013790, NM_009274, NM_013830, NM_021099, NM_198010, NM_053123, NM_053124, NM_007958, NM_198703, NM_172666, NM_177224, NM_019477, NM_145587, NM_019912, NM_153599, NM_007916, NM_008702, NM_173437, NM_172284, NM_007981	132	1548	13288	1.62575	0.984036	0.255863	19.0016
UP_SEQ_FEATURE	splice variant	61	34.0782	0.016488	NM_172987, NM_001038993, NM_172513, NM_172516, NM_153584, NM_011274, NM_016984, NM_001037099, NM_183029, NM_178922, NM_175201, NM_172153, NM_001003719, NM_001005868, NM_001004155, NM_011058, NM_001038696, NM_029791, NM_010164, NM_019796, NM_007971, NM_024459, NM_178118, NM_198010, NM_001031772, NM_001039179, NM_019994, NM_007872, NM_007958, NM_178803, NM_001008785, NM_183172, NM_019477, NM_177224…	170	4448	16021	1.29243	0.999955	0.864895	21.781
GOTERM_BP_FAT	GO:0016458~gene silencing	4	2.23464	0.0168517	NM_001031772, NM_007872, NM_053124, NM_144812	130	57	13588	7.33495	1	0.627624	23.3589
GOTERM_MF_FAT	GO:0001882~nucleoside binding	25	13.9665	0.0172277	NM_145962, NM_172516, NM_028800, NM_001033600, NM_145420, NM_011058, NM_013790, NM_009274, NM_013830, NM_021099, NM_198010, NM_053123, NM_053124, NM_007958, NM_198703, NM_172666, NM_177224, NM_019477, NM_145587, NM_019912, NM_153599, NM_007916, NM_008702, NM_173437, NM_172284, NM_007981	132	1558	13288	1.61532	0.988306	0.256644	20.2757
GOTERM_BP_FAT	GO:0045893~positive regulation of transcription, DNA-dependent	10	5.58659	0.0176363	NM_183355, NM_001080931, NM_053123, NM_011546, NM_001038642, NM_009124, NM_008213, NM_008783, NM_011808, NM_010894, NM_010234, NM_022309	130	416	13588	2.51257	1	0.622211	24.3108
GOTERM_BP_FAT	GO:0051254~positive regulation of RNA metabolic process	10	5.58659	0.0183888	NM_183355, NM_001080931, NM_053123, NM_011546, NM_001038642, NM_009124, NM_008213, NM_008783, NM_011808, NM_010894, NM_010234, NM_022309	130	419	13588	2.49458	1	0.616698	25.2132
GOTERM_MF_FAT	GO:0003682~chromatin binding	6	3.35196	0.01863	NM_053123, NM_007872, NM_053124, NM_011546, NM_177224, NM_007971	132	155	13288	3.89677	0.991887	0.259842	21.7465
GOTERM_BP_FAT	GO:0048562~embryonic organ morphogenesis	6	3.35196	0.0186603	NM_011546, NM_010104, NM_153526, NM_010164, NM_007865, NM_010894	130	161	13588	3.89527	1	0.602279	25.5364
INTERPRO	IPR015195:SLIDE	2	1.11732	0.0187153	NM_053123, NM_053124	168	2	17763	105.732	0.999062	0.581644	22.9272
INTERPRO	IPR013277:Peptidase M12B, ADAM-TS8	2	1.11732	0.0187153	NM_001024139, NM_013906	168	2	17763	105.732	0.999062	0.581644	22.9272
INTERPRO	IPR015194:ATPase, nucleosome remodelling ISWI, HAND domain	2	1.11732	0.0187153	NM_053123, NM_053124	168	2	17763	105.732	0.999062	0.581644	22.9272
SP_PIR_KEYWORDS	cytoplasm	41	22.905	0.018761	NM_145962, NM_010485, NM_172516, NM_009124, NM_178686, NM_021881, NM_183029, NM_001081453, NM_025283, NM_001003719, NM_028800, NM_029791, NM_009274, NM_010164, NM_019796, NM_024457, NM_172586, NM_178118, NM_198010, NM_001031772, NM_001039179, NM_026420, NM_144557, NM_019994, NM_007872, NM_026893, NM_198703, NM_008088, NM_031877, NM_144812, NM_183172, NM_145587, NM_177224, NM_007916, NM_010894, NM…	172	3029	17854	1.40505	0.978606	0.202407	21.1768
GOTERM_BP_FAT	GO:0001501~skeletal system development	8	4.46927	0.0189726	NM_183355, NM_011546, NM_010104, NM_011198, NM_153526, NM_011058, NM_010164, NM_008783, NM_022309	130	285	13588	2.93398	1	0.589633	25.9065
INTERPRO	IPR017884:SANT, eukarya	3	1.67598	0.0195299	NM_053123, NM_053124, NM_172593	168	23	17763	13.7911	0.999309	0.55454	23.8045
GOTERM_MF_FAT	GO:0003727~single-stranded RNA binding	3	1.67598	0.019586	NM_026420, NM_009124, NM_019796	132	22	13288	13.7273	0.993678	0.257601	22.7346
GOTERM_BP_FAT	GO:0045944~positive regulation of transcription from RNA polymerase II promoter	9	5.02793	0.0208171	NM_183355, NM_001080931, NM_011546, NM_001038642, NM_009124, NM_008213, NM_008783, NM_011808, NM_010894, NM_010234, NM_022309	130	358	13588	2.62768	1	0.606089	28.0573
SMART	SM00717:SANT	4	2.23464	0.0209843	NM_053123, NM_053124, NM_172593, NM_007971	111	49	9131	6.71521	0.88504	0.513762	21.0431
GOTERM_CC_FAT	GO:0042598~vesicular fraction	6	3.35196	0.0222071	NM_016783, NM_198703, NM_011198, NM_207636, NM_001033600, NM_019477, NM_007981	111	182	12504	3.71369	0.984997	0.877515	24.2991
GOTERM_CC_FAT	GO:0031981~nuclear lumen	15	8.37989	0.0225821	NM_007872, NM_133834, NM_009124, NM_008213, NM_181322, NM_010234, NM_153599, NM_183355, NM_001080931, NM_010264, NM_011546, NM_001038642, NM_008783, NM_172407, NM_011808, NM_007892, NM_007971	111	883	12504	1.91362	0.986036	0.759192	24.6582
GOTERM_BP_FAT	GO:0035239~tube morphogenesis	6	3.35196	0.0235088	NM_183355, NM_010104, NM_008213, NM_010164, NM_008783, NM_010288, NM_008709	130	171	13588	3.66748	1	0.634192	31.0915
GOTERM_CC_FAT	GO:0005681~spliceosome	5	2.7933	0.0237792	NM_133834, NM_025845, NM_001038696, NM_019796, NM_013830	111	124	12504	4.54228	0.988896	0.675383	25.7941
INTERPRO	IPR000210:BTB/POZ-like	6	3.35196	0.0276771	NM_199025, NM_145534, NM_178922, NM_007520, NM_001008785, NM_010595	168	180	17763	3.5244	0.999968	0.645016	32.0832
INTERPRO	IPR011333:BTB/POZ fold	6	3.35196	0.0276771	NM_199025, NM_145534, NM_178922, NM_007520, NM_001008785, NM_010595	168	180	17763	3.5244	0.999968	0.645016	32.0832
PIR_SUPERFAMILY	PIRSF001323:ATP-dependent RNA helicase DHH1	2	1.11732	0.0286981	NM_172284, NM_007916	60	4	8136	67.8	0.890624	0.66928	26.3914
GOTERM_BP_FAT	GO:0000041~transition metal ion transport	4	2.23464	0.0288597	NM_026331, NM_172653, NM_012035, NM_134135	130	70	13588	5.97275	1	0.69398	36.7708
GOTERM_BP_FAT	GO:0040029~regulation of gene expression, epigenetic	4	2.23464	0.0288597	NM_001031772, NM_007872, NM_053124, NM_181322	130	70	13588	5.97275	1	0.69398	36.7708
GOTERM_BP_FAT	GO:0010557~positive regulation of macromolecule biosynthetic process	11	6.14525	0.0294354	NM_183355, NM_001080931, NM_053123, NM_011546, NM_001038642, NM_023794, NM_009124, NM_008213, NM_008783, NM_011808, NM_010894, NM_010234, NM_022309	130	530	13588	2.16935	1	0.685807	37.355
GOTERM_BP_FAT	GO:0006325~chromatin organization	8	4.46927	0.0305893	NM_053123, NM_007872, NM_053124, NM_001005605, NM_178803, NM_177224, NM_181322, NM_010164, NM_007971	130	315	13588	2.65455	1	0.685159	38.5107
INTERPRO	IPR013098:Immunoglobulin I-set	5	2.7933	0.0319672	NM_177152, NM_001025067, NM_008516, NM_011058, NM_021099	168	127	17763	4.16268	0.999994	0.663739	36.0993
INTERPRO	IPR017441:Protein kinase, ATP binding site	10	5.58659	0.0326784	NM_198703, NM_008702, NM_172516, NM_028800, NM_011058, NM_145587, NM_009274, NM_013830, NM_021099, NM_153599	168	467	17763	2.26407	0.999995	0.639998	36.7434
INTERPRO	IPR013069:BTB/POZ	5	2.7933	0.0327649	NM_199025, NM_145534, NM_178922, NM_007520, NM_001008785	168	128	17763	4.13016	0.999995	0.611552	36.8214
GOTERM_CC_FAT	GO:0005741~mitochondrial outer membrane	4	2.23464	0.0333936	NM_011694, NM_031877, NM_001033600, NM_019477, NM_007981	111	80	12504	5.63243	0.998255	0.719238	34.3619
SP_PIR_KEYWORDS	acetylation	32	17.8771	0.0343073	NM_001005605, NM_133834, NM_019745, NM_025840, NM_001038642, NM_025283, NM_011694, NM_025845, NM_025961, NM_207636, NM_001033600, NM_013507, NM_019796, NM_013830, NM_011808, NM_008391, NM_026343, NM_053124, NM_008996, NM_172666, NM_009497, NM_178803, NM_007604, NM_019477, NM_177224, NM_172685, NM_019912, NM_007916, NM_022309, NM_144545, NM_009041, NM_030708, NM_198671, NM_172407, NM_007981	172	2325	17854	1.42868	0.999164	0.325445	35.5075
GOTERM_BP_FAT	GO:0042471~ear morphogenesis	4	2.23464	0.0355884	NM_010104, NM_153526, NM_010164, NM_007865	130	76	13588	5.50121	1	0.726423	43.2911
GOTERM_CC_FAT	GO:0005624~membrane fraction	10	5.58659	0.0356471	NM_001017966, NM_016783, NM_198703, NM_009497, NM_011198, NM_207636, NM_001033600, NM_007604, NM_013790, NM_019477, NM_007981	111	510	12504	2.2088	0.998872	0.677382	36.2338
PIR_SUPERFAMILY	PIRSF000615:tyrosine-protein kinase, CSF-1/PDGF receptor type	2	1.11732	0.0357452	NM_011058, NM_021099	60	5	8136	54.24	0.937111	0.602327	31.821
PIR_SUPERFAMILY	PIRSF001551:human long-chain-fatty-acid-CoA ligase	2	1.11732	0.0357452	NM_001033600, NM_019477, NM_007981	60	5	8136	54.24	0.937111	0.602327	31.821
PIR_SUPERFAMILY	PIRSF000615:TyrPK_CSF1-R	2	1.11732	0.0357452	NM_011058, NM_021099	60	5	8136	54.24	0.937111	0.602327	31.821
GOTERM_BP_FAT	GO:0007423~sensory organ development	7	3.91061	0.0358451	NM_018826, NM_011546, NM_010104, NM_153526, NM_010164, NM_007865, NM_010894	130	257	13588	2.84693	1	0.715589	43.5269
GOTERM_CC_FAT	GO:0044451~nucleoplasm part	10	5.58659	0.0367946	NM_183355, NM_001080931, NM_010264, NM_011546, NM_001038642, NM_009124, NM_008783, NM_011808, NM_007971, NM_007892, NM_010234, NM_153599	111	513	12504	2.19588	0.999098	0.632665	37.168
SP_PIR_KEYWORDS	mrna splicing	6	3.35196	0.0369152	NM_133834, NM_025845, NM_019796, NM_009274, NM_013830, NM_021881	172	191	17854	3.26081	0.999517	0.330935	37.662
GOTERM_BP_FAT	GO:0031328~positive regulation of cellular biosynthetic process	11	6.14525	0.0373152	NM_183355, NM_001080931, NM_053123, NM_011546, NM_001038642, NM_023794, NM_009124, NM_008213, NM_008783, NM_011808, NM_010894, NM_010234, NM_022309	130	552	13588	2.08289	1	0.717228	44.8598
GOTERM_BP_FAT	GO:0015812~gamma-aminobutyric acid transport	2	1.11732	0.0374414	NM_146123, NM_001037099, NM_016984	130	4	13588	52.2615	1	0.705878	44.9729
GOTERM_BP_FAT	GO:0014051~gamma-aminobutyric acid secretion	2	1.11732	0.0374414	NM_146123, NM_001037099, NM_016984	130	4	13588	52.2615	1	0.705878	44.9729
GOTERM_MF_FAT	GO:0031491~nucleosome binding	2	1.11732	0.0388591	NM_053123, NM_053124	132	4	13288	50.3333	0.999961	0.430893	40.3578
GOTERM_BP_FAT	GO:0009891~positive regulation of biosynthetic process	11	6.14525	0.0392932	NM_183355, NM_001080931, NM_053123, NM_011546, NM_001038642, NM_023794, NM_009124, NM_008213, NM_008783, NM_011808, NM_010894, NM_010234, NM_022309	130	557	13588	2.06419	1	0.711387	46.6069
GOTERM_CC_FAT	GO:0031968~organelle outer membrane	4	2.23464	0.0412413	NM_011694, NM_031877, NM_001033600, NM_019477, NM_007981	111	87	12504	5.17925	0.99962	0.626359	40.6706
GOTERM_BP_FAT	GO:0010629~negative regulation of gene expression	9	5.02793	0.0416046	NM_001031772, NM_007872, NM_053124, NM_010264, NM_011546, NM_009124, NM_008213, NM_144812, NM_181322	130	410	13588	2.29441	1	0.720526	48.5827
GOTERM_BP_FAT	GO:0008380~RNA splicing	6	3.35196	0.0426687	NM_133834, NM_025845, NM_019796, NM_009274, NM_013830, NM_021881	130	201	13588	3.12009	1	0.718407	49.4691
SMART	SM00360:RRM	7	3.91061	0.0426817	NM_010485, NM_133834, NM_001038696, NM_019796, NM_198300, NM_019711, NM_183029	111	212	9131	2.71617	0.988312	0.671195	38.4888
INTERPRO	IPR000719:Protein kinase, core	10	5.58659	0.0427145	NM_198703, NM_008702, NM_172516, NM_028800, NM_011058, NM_145587, NM_009274, NM_013830, NM_021099, NM_153599	168	491	17763	2.1534	1	0.683548	45.2138
GOTERM_CC_FAT	GO:0005626~insoluble fraction	10	5.58659	0.0429152	NM_001017966, NM_016783, NM_198703, NM_009497, NM_011198, NM_207636, NM_001033600, NM_007604, NM_013790, NM_019477, NM_007981	111	528	12504	2.1335	0.999726	0.598031	41.9419
INTERPRO	IPR000483:Cysteine-rich flanking region, C-terminal	4	2.23464	0.0434333	NM_177152, NM_178382, NM_001025067, NM_008516	168	83	17763	5.09552	1	0.664575	45.7782
GOTERM_CC_FAT	GO:0019867~outer membrane	4	2.23464	0.0448648	NM_011694, NM_031877, NM_001033600, NM_019477, NM_007981	111	90	12504	5.00661	0.999813	0.576149	43.391
INTERPRO	IPR016243:Tyrosine-protein kinase, CSF-1/PDGF receptor	2	1.11732	0.0461373	NM_011058, NM_021099	168	5	17763	42.2929	1	0.663571	47.8531
GOTERM_MF_FAT	GO:0003690~double-stranded DNA binding	3	1.67598	0.0464437	NM_011546, NM_010234, NM_198010	132	35	13288	8.62857	0.999995	0.473111	46.2116
GOTERM_BP_FAT	GO:0043044~ATP-dependent chromatin remodeling	2	1.11732	0.0465823	NM_053123, NM_053124	130	5	13588	41.8092	1	0.739287	52.6076
UP_SEQ_FEATURE	short sequence motif:DEAH box	3	1.67598	0.0471814	NM_053123, NM_053124, NM_177224	170	33	16021	8.56738	1	0.992165	51.0384
UP_SEQ_FEATURE	zinc finger region:C2H2-type 5	6	3.35196	0.0480962	NM_178922, NM_011546, NM_172298, NM_030708, NM_181322, NM_172586	170	187	16021	3.02378	1	0.985579	51.7284
GOTERM_CC_FAT	GO:0031967~organelle envelope	10	5.58659	0.0482835	NM_026331, NM_011694, NM_025961, NM_031877, NM_001033600, NM_194342, NM_019477, NM_172685, NM_007892, NM_007981, NM_007916	111	540	12504	2.08609	0.999904	0.56885	45.8521
GOTERM_CC_FAT	GO:0031975~envelope	10	5.58659	0.04922	NM_026331, NM_011694, NM_025961, NM_031877, NM_001033600, NM_194342, NM_019477, NM_172685, NM_007892, NM_007981, NM_007916	111	542	12504	2.07839	0.99992	0.544578	46.5089
GOTERM_BP_FAT	GO:0009792~embryonic development ending in birth or egg hatching	9	5.02793	0.0495234	NM_183355, NM_011546, NM_010104, NM_001033600, NM_011058, NM_008213, NM_019477, NM_010164, NM_008783, NM_010288, NM_007865	130	425	13588	2.21343	1	0.750751	54.845
SP_PIR_KEYWORDS	Proto-oncogene	4	2.23464	0.0496205	NM_001038642, NM_011808, NM_021099, NM_010234, NM_008709	172	86	17854	4.82802	0.999967	0.403438	47.2421
PIR_SUPERFAMILY	PIRSF005528:transient receptor potential cation channel, subfamily C	2	1.11732	0.0496889	NM_012035, NM_016984	60	7	8136	38.7429	0.979213	0.620291	41.51
SP_PIR_KEYWORDS	neurogenesis	5	2.7933	0.0498665	NM_025840, NM_008088, NM_172537, NM_173437, NM_010894	172	144	17854	3.60425	0.999969	0.39011	47.4135
GOTERM_BP_FAT	GO:0032268~regulation of cellular protein metabolic process	7	3.91061	0.0506929	NM_026420, NM_145420, NM_144812, NM_013507, NM_181322, NM_021881, NM_183029	130	280	13588	2.61308	1	0.749006	55.707
SP_PIR_KEYWORDS	isopeptide bond	7	3.91061	0.0508104	NM_008391, NM_011546, NM_001038642, NM_133834, NM_019796, NM_181322, NM_011808, NM_010234	172	277	17854	2.62316	0.999975	0.381941	48.0661
GOTERM_BP_FAT	GO:0010605~negative regulation of macromolecule metabolic process	10	5.58659	0.0517015	NM_001031772, NM_026420, NM_007872, NM_053124, NM_010264, NM_011546, NM_009124, NM_008213, NM_144812, NM_181322	130	506	13588	2.06567	1	0.746245	56.4379
INTERPRO	IPR004087:K Homology	3	1.67598	0.0518987	NM_021881, NM_198010, NM_183029	168	39	17763	8.13324	1	0.685506	52.031
GOTERM_BP_FAT	GO:0031327~negative regulation of cellular biosynthetic process	9	5.02793	0.0523674	NM_026420, NM_007872, NM_053124, NM_010264, NM_011546, NM_009124, NM_010104, NM_153526, NM_008213	130	430	13588	2.18769	1	0.741272	56.9143
UP_SEQ_FEATURE	zinc finger region:C2H2-type 1	7	3.91061	0.0526658	NM_178922, NM_011546, NM_172298, NM_001005605, NM_178803, NM_030708, NM_181322, NM_172586	170	254	16021	2.5972	1	0.982944	55.0415
INTERPRO	IPR008271:Serine/threonine protein kinase, active site	8	4.46927	0.0539995	NM_198703, NM_008702, NM_172516, NM_028800, NM_145587, NM_009274, NM_013830, NM_153599	168	360	17763	2.3496	1	0.67954	53.4756
GOTERM_BP_FAT	GO:0008610~lipid biosynthetic process	7	3.91061	0.0543546	NM_183355, NM_029789, NM_172666, NM_011081, NM_011198, NM_153526, NM_008783, NM_021881	130	285	13588	2.56723	1	0.745327	58.3071
GOTERM_BP_FAT	GO:0009890~negative regulation of biosynthetic process	9	5.02793	0.0547173	NM_026420, NM_007872, NM_053124, NM_010264, NM_011546, NM_009124, NM_010104, NM_153526, NM_008213	130	434	13588	2.16753	1	0.738639	58.5567
GOTERM_BP_FAT	GO:0048598~embryonic morphogenesis	8	4.46927	0.0550713	NM_183355, NM_011546, NM_010104, NM_153526, NM_008213, NM_010164, NM_008783, NM_007865, NM_010894	130	359	13588	2.32921	1	0.732066	58.799
GOTERM_CC_FAT	GO:0005667~transcription factor complex	6	3.35196	0.0555239	NM_183355, NM_010264, NM_011546, NM_001038642, NM_008783, NM_011808, NM_007892, NM_010234	111	234	12504	2.88843	0.999977	0.560325	50.7429
GOTERM_BP_FAT	GO:0007267~cell-cell signaling	7	3.91061	0.0581734	NM_009124, NM_011694, NM_009497, NM_007604, NM_010288, NM_146123, NM_001037099, NM_016984	130	290	13588	2.52297	1	0.743206	60.8661
GOTERM_BP_FAT	GO:0048754~branching morphogenesis of a tube	4	2.23464	0.0585911	NM_183355, NM_010104, NM_010164, NM_008783, NM_008709	130	93	13588	4.49562	1	0.73735	61.1369
SP_PIR_KEYWORDS	zinc	26	14.5251	0.0585939	NM_001038993, NM_199025, NM_172298, NM_001005605, NM_172653, NM_001003909, NM_181322, NM_177360, NM_011264, NM_175201, NM_178922, NM_010264, NM_025283, NM_134135, NM_053255, NM_172586, NM_001031772, NM_144557, NM_007872, NM_178803, NM_013906, NM_011546, NM_001024139, NM_153789, NM_030708, NM_013827, NM_011584, NM_001029912	172	1886	17854	1.431	0.999995	0.413114	53.1704
INTERPRO	IPR017970:Homeobox, conserved site	6	3.35196	0.0587538	NM_183355, NM_018826, NM_029789, NM_011546, NM_172298, NM_030708, NM_008783	168	222	17763	2.85763	1	0.691476	56.5971
UP_SEQ_FEATURE	DNA-binding region:Homeobox; atypical	2	1.11732	0.0616555	NM_011546, NM_172298	170	6	16021	31.4137	1	0.985831	60.9495
GOTERM_MF_FAT	GO:0004672~protein kinase activity	11	6.14525	0.0623167	NM_198703, NM_008702, NM_172516, NM_028800, NM_011058, NM_007604, NM_145587, NM_009274, NM_013830, NM_021099, NM_153599	132	583	13288	1.89937	1	0.561147	56.7856
INTERPRO	IPR017442:Serine/threonine protein kinase-related	8	4.46927	0.0635753	NM_198703, NM_008702, NM_172516, NM_028800, NM_145587, NM_009274, NM_013830, NM_153599	168	374	17763	2.26165	1	0.702372	59.5634
INTERPRO	IPR003307:eIF4-gamma/eIF5/eIF2-epsilon	2	1.11732	0.0639941	NM_025840, NM_013507	168	7	17763	30.2092	1	0.687159	59.8119
INTERPRO	IPR013555:Transient receptor potential II	2	1.11732	0.0639941	NM_012035, NM_016984	168	7	17763	30.2092	1	0.687159	59.8119
INTERPRO	IPR002153:Transient receptor potential protein	2	1.11732	0.0639941	NM_012035, NM_016984	168	7	17763	30.2092	1	0.687159	59.8119
GOTERM_BP_FAT	GO:0019226~transmission of nerve impulse	6	3.35196	0.0642212	NM_009124, NM_011694, NM_009497, NM_007604, NM_021881, NM_146123, NM_001037099	130	226	13588	2.77495	1	0.762022	64.6199
UP_SEQ_FEATURE	domain:Ig-like C2-type 3	4	2.23464	0.0643419	NM_177152, NM_001025067, NM_011058, NM_021099	170	87	16021	4.33293	1	0.98175	62.5693
UP_SEQ_FEATURE	domain:Protein kinase	10	5.58659	0.0654879	NM_198703, NM_008702, NM_172516, NM_028800, NM_011058, NM_145587, NM_009274, NM_013830, NM_021099, NM_153599	170	476	16021	1.97986	1	0.975442	63.241
GOTERM_MF_FAT	GO:0003779~actin binding	7	3.91061	0.0655	NM_198625, NM_144557, NM_008088, NM_009041, NM_031877, NM_007604, NM_178118	132	288	13288	2.44676	1	0.562127	58.6599
SMART	SM00225:BTB	6	3.35196	0.0660362	NM_199025, NM_145534, NM_178922, NM_007520, NM_001008785, NM_010595	111	180	9131	2.74204	0.999059	0.751839	53.2851
UP_SEQ_FEATURE	repeat:LRR 11	4	2.23464	0.0661175	NM_177152, NM_001025067, NM_008516, NM_001005868	170	88	16021	4.28369	1	0.967666	63.6052
SP_PIR_KEYWORDS	actin-binding	6	3.35196	0.0665625	NM_198625, NM_144557, NM_009041, NM_031877, NM_007604, NM_178118	172	226	17854	2.75581	0.999999	0.441567	57.9142
GOTERM_MF_FAT	GO:0046873~metal ion transmembrane transporter activity	7	3.91061	0.067252	NM_026331, NM_172653, NM_012035, NM_134135, NM_010595, NM_146123, NM_001037099, NM_016984	132	290	13288	2.42989	1	0.555198	59.6592
GOTERM_BP_FAT	GO:0016071~mRNA metabolic process	7	3.91061	0.0679832	NM_010485, NM_133834, NM_025845, NM_019796, NM_009274, NM_013830, NM_021881	130	302	13588	2.42272	1	0.774197	66.782
GOTERM_BP_FAT	GO:0006357~regulation of transcription from RNA polymerase II promoter	11	6.14525	0.0682853	NM_183355, NM_001080931, NM_007872, NM_010264, NM_011546, NM_001038642, NM_009124, NM_008213, NM_008783, NM_011808, NM_010894, NM_010234, NM_022309	130	616	13588	1.86648	1	0.768164	66.9501
UP_SEQ_FEATURE	repeat:LRR 16	3	1.67598	0.0694118	NM_177152, NM_001025067, NM_001005868	170	41	16021	6.8957	1	0.964253	65.4568
SP_PIR_KEYWORDS	zinc-finger	18	10.0559	0.0697793	NM_001031772, NM_001038993, NM_144557, NM_007872, NM_172298, NM_001005605, NM_178803, NM_001003909, NM_181322, NM_011264, NM_178922, NM_175201, NM_010264, NM_011546, NM_153789, NM_030708, NM_013827, NM_011584, NM_001029912, NM_172586	172	1204	17854	1.55186	1	0.4442	59.7006
SP_PIR_KEYWORDS	microsome	4	2.23464	0.0712958	NM_016783, NM_011198, NM_001033600, NM_019477, NM_007981	172	100	17854	4.15209	1	0.438698	60.5183
GOTERM_BP_FAT	GO:0021700~developmental maturation	4	2.23464	0.0713252	NM_018826, NM_011198, NM_010288, NM_022309	130	101	13588	4.13953	1	0.77598	68.5984
UP_SEQ_FEATURE	domain:W2	2	1.11732	0.0715575	NM_025840, NM_013507	170	7	16021	26.9261	1	0.958936	66.6152
GOTERM_BP_FAT	GO:0055085~transmembrane transport	9	5.02793	0.0716381	NM_026331, NM_172653, NM_011694, NM_012035, NM_013790, NM_172685, NM_010595, NM_016984, NM_007916	130	460	13588	2.04502	1	0.770271	68.7635
INTERPRO	IPR002343:Paraneoplastic encephalomyelitis antigen	2	1.11732	0.0727975	NM_010485, NM_019711	168	8	17763	26.433	1	0.718532	64.7201
INTERPRO	IPR001824:Receptor tyrosine kinase, class III, conserved site	2	1.11732	0.0727975	NM_011058, NM_021099	168	8	17763	26.433	1	0.718532	64.7201
SP_PIR_KEYWORDS	sexual differentiation	2	1.11732	0.0741156	NM_183355, NM_008783, NM_177360	172	8	17854	25.9506	1	0.439525	61.9984
SP_PIR_KEYWORDS	transport	22	12.2905	0.0743571	NM_026331, NM_026343, NM_015747, NM_008996, NM_025872, NM_028711, NM_172653, NM_012035, NM_026170, NM_172685, NM_021881, NM_016984, NM_001037099, NM_146123, NM_007916, NM_009681, NM_007479, NM_025283, NM_011694, NM_013790, NM_009199, NM_134135, NM_010595	172	1571	17854	1.45363	1	0.428896	62.1228
COG_ONTOLOGY	DNA replication, recombination, and repair / Transcription / Translation, ribosomal structure and biogenesis	2	1.11732	0.0759181	NM_053123, NM_053124	21	8	2040	24.2857	0.58042	0.58042	38.8503
GOTERM_BP_FAT	GO:0043583~ear development	4	2.23464	0.0763958	NM_010104, NM_153526, NM_010164, NM_007865	130	104	13588	4.02012	1	0.785568	71.1775
SP_PIR_KEYWORDS	serine/threonine-protein kinase	8	4.46927	0.0767056	NM_198703, NM_008702, NM_172516, NM_028800, NM_145587, NM_009274, NM_013830, NM_153599	172	384	17854	2.16255	1	0.428019	63.3127
INTERPRO	IPR001993:Mitochondrial substrate carrier	3	1.67598	0.0775562	NM_026331, NM_028711, NM_172685	168	49	17763	6.4734	1	0.726149	67.1358
SMART	SM00082:LRRCT	4	2.23464	0.0783133	NM_177152, NM_178382, NM_001025067, NM_008516	111	83	9131	3.9644	0.999756	0.750013	59.6882
UP_SEQ_FEATURE	domain:RRM 3	3	1.67598	0.0784758	NM_010485, NM_133834, NM_019796	170	44	16021	6.42553	1	0.96237	70.1081
GOTERM_MF_FAT	GO:0004713~protein tyrosine kinase activity	5	2.7933	0.0789782	NM_198703, NM_172516, NM_011058, NM_007604, NM_021099	132	164	13288	3.06911	1	0.599771	65.7941
GOTERM_CC_FAT	GO:0000267~cell fraction	10	5.58659	0.0791799	NM_001017966, NM_016783, NM_198703, NM_009497, NM_011198, NM_207636, NM_001033600, NM_007604, NM_013790, NM_019477, NM_007981	111	596	12504	1.89008	1	0.66774	64.0322
SMART	SM00322:KH	3	1.67598	0.0799022	NM_021881, NM_198010, NM_183029	111	39	9131	6.32779	0.999795	0.702827	60.4557
UP_SEQ_FEATURE	DNA-binding region:Basic motif	5	2.7933	0.0802584	NM_007520, NM_008213, NM_010894, NM_010234, NM_008709	170	154	16021	3.05978	1	0.957054	70.9512
UP_SEQ_FEATURE	mutagenesis site	13	7.26257	0.0809536	NM_015747, NM_007872, NM_001005605, NM_009124, NM_178803, NM_008213, NM_181322, NM_021881, NM_010234, NM_022309, NM_010264, NM_008702, NM_013642, NM_007971	170	723	16021	1.69452	1	0.949683	71.274
SP_PIR_KEYWORDS	mrna processing	6	3.35196	0.0813212	NM_133834, NM_025845, NM_019796, NM_009274, NM_013830, NM_021881	172	240	17854	2.59506	1	0.436698	65.5515
UP_SEQ_FEATURE	domain:SANT 1	2	1.11732	0.0813556	NM_053123, NM_053124	170	8	16021	23.5603	1	0.941455	71.4591
UP_SEQ_FEATURE	domain:SANT 2	2	1.11732	0.0813556	NM_053123, NM_053124	170	8	16021	23.5603	1	0.941455	71.4591
SMART	SM00515:eIF5C	2	1.11732	0.0813667	NM_025840, NM_013507	111	7	9131	23.5032	0.999826	0.661107	61.1512
INTERPRO	IPR011991:Winged helix repressor DNA-binding	5	2.7933	0.0831488	NM_008391, NM_001038642, NM_023794, NM_021899, NM_011808, NM_007892	168	175	17763	3.02092	1	0.736764	69.7783
GOTERM_BP_FAT	GO:0006468~protein amino acid phosphorylation	11	6.14525	0.0832186	NM_198703, NM_008702, NM_172516, NM_028800, NM_011058, NM_007604, NM_145587, NM_009274, NM_013830, NM_021099, NM_153599	130	640	13588	1.79649	1	0.80777	74.3359
INTERPRO	IPR018108:Mitochondrial substrate/solute carrier	3	1.67598	0.0858926	NM_026331, NM_028711, NM_172685	168	52	17763	6.09993	1	0.734344	71.0014
SP_PIR_KEYWORDS	calcium channel	3	1.67598	0.0886471	NM_012035, NM_146123, NM_001037099, NM_016984	172	52	17854	5.9886	1	0.455482	68.8483
GOTERM_BP_FAT	GO:0003013~circulatory system process	4	2.23464	0.0888224	NM_198703, NM_010104, NM_011198, NM_007604	130	111	13588	3.7666	1	0.822738	76.6845
GOTERM_BP_FAT	GO:0008015~blood circulation	4	2.23464	0.0888224	NM_198703, NM_010104, NM_011198, NM_007604	130	111	13588	3.7666	1	0.822738	76.6845
GOTERM_BP_FAT	GO:0030324~lung development	4	2.23464	0.0888224	NM_011058, NM_007604, NM_024459, NM_008709	130	111	13588	3.7666	1	0.822738	76.6845
GOTERM_BP_FAT	GO:0007268~synaptic transmission	5	2.7933	0.0894595	NM_009124, NM_011694, NM_009497, NM_007604, NM_146123, NM_001037099	130	178	13588	2.93604	1	0.818945	76.9384
GOTERM_CC_FAT	GO:0031974~membrane-enclosed lumen	16	8.93855	0.0900444	NM_007872, NM_133834, NM_009124, NM_008213, NM_181322, NM_010234, NM_153599, NM_183355, NM_001080931, NM_010264, NM_011546, NM_001038642, NM_025961, NM_008783, NM_172407, NM_011808, NM_007892, NM_007971	111	1174	12504	1.53525	1	0.691597	68.9532
GOTERM_BP_FAT	GO:0051276~chromosome organization	8	4.46927	0.0901259	NM_053123, NM_007872, NM_053124, NM_001005605, NM_178803, NM_177224, NM_181322, NM_010164, NM_007971	130	404	13588	2.06976	1	0.81533	77.2012
SP_PIR_KEYWORDS	Spliceosome	4	2.23464	0.0908116	NM_133834, NM_025845, NM_019796, NM_013830	172	111	17854	3.74062	1	0.453348	69.7653
UP_SEQ_FEATURE	repeat:LRR 15	3	1.67598	0.0910943	NM_177152, NM_001025067, NM_001005868	170	48	16021	5.89007	1	0.951504	75.6176
SP_PIR_KEYWORDS	developmental protein	13	7.26257	0.0917697	NM_025840, NM_010264, NM_172298, NM_008088, NM_172537, NM_008213, NM_173437, NM_010164, NM_021881, NM_007865, NM_177360, NM_010894, NM_178118	172	814	17854	1.65778	1	0.446851	70.1632
INTERPRO	IPR001356:Homeobox	6	3.35196	0.0919423	NM_183355, NM_018826, NM_029789, NM_011546, NM_172298, NM_030708, NM_008783	168	254	17763	2.49761	1	0.745591	73.5378
GOTERM_BP_FAT	GO:0030323~respiratory tube development	4	2.23464	0.0925202	NM_011058, NM_007604, NM_024459, NM_008709	130	113	13588	3.69993	1	0.817964	78.1224
GOTERM_MF_FAT	GO:0008143~poly(A) RNA binding	2	1.11732	0.0943552	NM_026420, NM_019796	132	10	13288	20.1333	1	0.652556	72.5365
GOTERM_BP_FAT	GO:0045596~negative regulation of cell differentiation	5	2.7933	0.095149	NM_183355, NM_011546, NM_153526, NM_008783, NM_007971, NM_007865	130	182	13588	2.87151	1	0.821285	79.0937
UP_SEQ_FEATURE	repeat:LRR 10	4	2.23464	0.0953199	NM_177152, NM_001025067, NM_008516, NM_001005868	170	103	16021	3.65985	1	0.950966	77.24
UP_SEQ_FEATURE	nucleotide phosphate-binding region:ATP	15	8.37989	0.0986048	NM_053123, NM_053124, NM_007958, NM_198703, NM_172516, NM_177224, NM_145587, NM_153599, NM_007916, NM_008702, NM_028800, NM_011058, NM_009274, NM_013830, NM_021099	170	907	16021	1.55856	1	0.949	78.4311
INTERPRO	IPR004729:Transient receptor potential channel	2	1.11732	0.0987169	NM_012035, NM_016984	168	11	17763	19.224	1	0.758396	76.1331
GOTERM_CC_FAT	GO:0031090~organelle membrane	12	6.70391	0.0988609	NM_026331, NM_026343, NM_011081, NM_009497, NM_007604, NM_031877, NM_019477, NM_172685, NM_011694, NM_025961, NM_207636, NM_001033600, NM_007981	111	809	12504	1.67093	1	0.703769	72.4829

## Sheet: upreg miRNA IV
Functional Annotation Table
ID	Gene Name	Species	BIOCARTA	COG_ONTOLOGY	GOTERM_BP_FAT	GOTERM_CC_FAT	GOTERM_MF_FAT	INTERPRO	KEGG_PATHWAY	OMIM_DISEASE	PIR_SUPERFAMILY	SMART	SP_PIR_KEYWORDS	UP_SEQ_FEATURE
NM_007479	ADP-ribosylation factor 4	Mus musculus			GO:0007242~intracellular signaling cascade,GO:0007264~small GTPase mediated signal transduction,GO:0008104~protein localization,GO:0015031~protein transport,GO:0016192~vesicle-mediated transport,GO:0045184~establishment of protein localization,	GO:0005794~Golgi apparatus,GO:0005886~plasma membrane,	GO:0000166~nucleotide binding,GO:0005525~GTP binding,GO:0017076~purine nucleotide binding,GO:0019001~guanyl nucleotide binding,GO:0032553~ribonucleotide binding,GO:0032555~purine ribonucleotide binding,GO:0032561~guanyl ribonucleotide binding,	IPR005225:Small GTP-binding protein,IPR006688:ADP-ribosylation factor,IPR006689:ARF/SAR superfamily,			PIRSF001711:ADP-ribosylation factor,	SM00177:ARF,	blocked amino end,er-golgi transport,golgi apparatus,gtp-binding,lipoprotein,myristate,myristylation,nucleotide binding,nucleotide-binding,P-loop,protein transport,transport,	chain:ADP-ribosylation factor 4,lipid moiety-binding region:N-myristoyl glycine,nucleotide phosphate-binding region:GTP,sequence conflict,
NM_178803, NM_001005605	AE binding protein 2	Mus musculus			GO:0006325~chromatin organization,GO:0006350~transcription,GO:0006355~regulation of transcription, DNA-dependent,GO:0016568~chromatin modification,GO:0045449~regulation of transcription,GO:0051252~regulation of RNA metabolic process,GO:0051276~chromosome organization,		GO:0003677~DNA binding,GO:0003712~transcription cofactor activity,GO:0003714~transcription corepressor activity,GO:0008134~transcription factor binding,GO:0008270~zinc ion binding,GO:0016564~transcription repressor activity,GO:0030528~transcription regulator activity,GO:0043167~ion binding,GO:0043169~cation binding,GO:0046872~metal ion binding,GO:0046914~transition metal ion binding,	IPR007087:Zinc finger, C2H2-type,IPR015880:Zinc finger, C2H2-like,				SM00355:ZnF_C2H2,	acetylation,alternative splicing,chromatin regulator,dna-binding,metal-binding,nucleus,phosphoprotein,repeat,repressor,Transcription,transcription regulation,zinc,zinc-finger,	chain:Zinc finger protein aebp2,compositionally biased region:Glu-rich,compositionally biased region:Gly-rich,compositionally biased region:Ser-rich,modified residue,mutagenesis site,region of interest:Interaction with RBBP4,region of interest:Interaction with SUZ12,sequence conflict,splice variant,zinc finger region:C2H2-type 1,zinc finger region:C2H2-type 2; degenerate,zinc finger region:C2H2-t…
NM_013790	ATP-binding cassette, sub-family C (CFTR/MRP), member 5	Mus musculus		Defense mechanisms,	GO:0055085~transmembrane transport,	GO:0000267~cell fraction,GO:0005624~membrane fraction,GO:0005626~insoluble fraction,GO:0016021~integral to membrane,GO:0031224~intrinsic to membrane,	GO:0000166~nucleotide binding,GO:0001882~nucleoside binding,GO:0001883~purine nucleoside binding,GO:0005524~ATP binding,GO:0015399~primary active transmembrane transporter activity,GO:0015405~P-P-bond-hydrolysis-driven transmembrane transporter activity,GO:0016820~hydrolase activity, acting on acid anhydrides, catalyzing transmembrane movement of substances,GO:0016887~ATPase activity,GO:0017076~p…	IPR001140:ABC transporter, transmembrane region,IPR003439:ABC transporter-like,IPR003593:ATPase, AAA+ type, core,IPR017871:ABC transporter, conserved site,IPR017940:ABC transporter integral membrane type 1,	mmu02010:ABC transporters,		PIRSF002775:human multidrug resistance protein cMOAT2,	SM00382:AAA,	atp-binding,direct protein sequencing,glycoprotein,membrane,nucleotide-binding,phosphoprotein,repeat,transmembrane,transport,	chain:Multidrug resistance-associated protein 5,domain:ABC transmembrane type-1 1,domain:ABC transmembrane type-1 2,domain:ABC transporter 1,domain:ABC transporter 2,glycosylation site:N-linked (GlcNAc...),modified residue,nucleotide phosphate-binding region:ATP 1,nucleotide phosphate-binding region:ATP 2,transmembrane region,
NM_145534	BTB (POZ) domain containing 3; predicted gene 7712; similar to BTB/POZ domain containing protein 3	Mus musculus						IPR000210:BTB/POZ-like,IPR011333:BTB/POZ fold,IPR012983:PHR,IPR013069:BTB/POZ,IPR013089:Kelch related,				SM00225:BTB,		chain:BTB/POZ domain-containing protein 3,compositionally biased region:Poly-Gly,domain:BTB,
NM_007520	BTB and CNC homology 1	Mus musculus			GO:0006350~transcription,GO:0006355~regulation of transcription, DNA-dependent,GO:0045449~regulation of transcription,GO:0051252~regulation of RNA metabolic process,		GO:0003677~DNA binding,GO:0003700~transcription factor activity,GO:0030528~transcription regulator activity,GO:0043565~sequence-specific DNA binding,GO:0046983~protein dimerization activity,	IPR000210:BTB/POZ-like,IPR004827:Basic-leucine zipper (bZIP) transcription factor,IPR011333:BTB/POZ fold,IPR011616:bZIP transcription factor, bZIP-1,IPR013069:BTB/POZ,IPR013089:Kelch related,				SM00225:BTB,SM00338:BRLZ,	3d-structure,activator,dna-binding,nucleus,phosphoprotein,repressor,Transcription,transcription regulation,	chain:Transcription regulator protein BACH1,DNA-binding region:Basic motif,domain:BTB,domain:Leucine-zipper,helix,modified residue,strand,turn,
NM_181322	CCCTC-binding factor	Mus musculus	m_ctcfPathway:CTCF: First Multivalent Nuclear Factor,	General function prediction only,	GO:0006259~DNA metabolic process,GO:0006304~DNA modification,GO:0006305~DNA alkylation,GO:0006306~DNA methylation,GO:0006325~chromatin organization,GO:0006349~genetic imprinting,GO:0006350~transcription,GO:0006355~regulation of transcription, DNA-dependent,GO:0006730~one-carbon metabolic process,GO:0007059~chromosome segregation,GO:0007549~dosage compensation,GO:0009048~dosage compensation, by in…	GO:0005654~nucleoplasm,GO:0031974~membrane-enclosed lumen,GO:0031981~nuclear lumen,GO:0043233~organelle lumen,GO:0070013~intracellular organelle lumen,	GO:0003677~DNA binding,GO:0008270~zinc ion binding,GO:0043167~ion binding,GO:0043169~cation binding,GO:0046872~metal ion binding,GO:0046914~transition metal ion binding,	IPR007087:Zinc finger, C2H2-type,IPR013087:Zinc finger, C2H2-type/integrase, DNA-binding,IPR015880:Zinc finger, C2H2-like,				SM00355:ZnF_C2H2,	activator,chromatin regulator,Chromosome partition,dna-binding,isopeptide bond,metal-binding,nucleus,phosphoprotein,repeat,repressor,Transcription,transcription regulation,tumor suppressor,ubl conjugation,zinc,zinc-finger,	chain:Transcriptional repressor CTCF,compositionally biased region:Pro-rich,cross-link:Glycyl lysine isopeptide (Lys-Gly) (interchain with G-Cter in SUMO),modified residue,mutagenesis site,sequence conflict,zinc finger region:C2H2-type 1,zinc finger region:C2H2-type 10,zinc finger region:C2H2-type 11; atypical,zinc finger region:C2H2-type 2,zinc finger region:C2H2-type 3,zinc finger region:C2H2-t…
NM_172407	CDKN2A interacting protein	Mus musculus				GO:0005654~nucleoplasm,GO:0031974~membrane-enclosed lumen,GO:0031981~nuclear lumen,GO:0043233~organelle lumen,GO:0070013~intracellular organelle lumen,	GO:0003723~RNA binding,GO:0003725~double-stranded RNA binding,	IPR001159:Double-stranded RNA binding,				SM00358:DSRM,	acetylation,nucleus,phosphoprotein,rna-binding,ubl conjugation,	chain:CDKN2A-interacting protein,compositionally biased region:Ser-rich,domain:DRBM,modified residue,
NM_007916	DEAD (Asp-Glu-Ala-Asp) box polypeptide 19a	Mus musculus			GO:0006403~RNA localization,GO:0008104~protein localization,GO:0015031~protein transport,GO:0015931~nucleobase, nucleoside, nucleotide and nucleic acid transport,GO:0045184~establishment of protein localization,GO:0050657~nucleic acid transport,GO:0050658~RNA transport,GO:0051028~mRNA transport,GO:0051236~establishment of RNA localization,GO:0055085~transmembrane transport,	GO:0005635~nuclear envelope,GO:0005643~nuclear pore,GO:0005886~plasma membrane,GO:0009898~internal side of plasma membrane,GO:0012505~endomembrane system,GO:0016021~integral to membrane,GO:0031224~intrinsic to membrane,GO:0031967~organelle envelope,GO:0031975~envelope,GO:0044459~plasma membrane part,GO:0046930~pore complex,	GO:0000166~nucleotide binding,GO:0001882~nucleoside binding,GO:0001883~purine nucleoside binding,GO:0003723~RNA binding,GO:0004386~helicase activity,GO:0005524~ATP binding,GO:0008026~ATP-dependent helicase activity,GO:0016887~ATPase activity,GO:0017076~purine nucleotide binding,GO:0030554~adenyl nucleotide binding,GO:0032553~ribonucleotide binding,GO:0032555~purine ribonucleotide binding,GO:00325…	IPR000629:RNA helicase, ATP-dependent, DEAD-box, conserved site,IPR001650:DNA/RNA helicase, C-terminal,IPR011545:DNA/RNA helicase, DEAD/DEAH box type, N-terminal,IPR014001:DEAD-like helicase, N-terminal,IPR014014:RNA helicase, DEAD-box type, Q motif,IPR014021:Helicase, superfamily 1 and 2, ATP-binding,			PIRSF001323:ATP-dependent RNA helicase DHH1,	SM00487:DEXDc,SM00490:HELICc,	acetylation,ATP,atp-binding,cytoplasm,helicase,hydrolase,membrane,mRNA transport,nuclear pore complex,nucleotide binding,nucleotide-binding,nucleus,P-loop,protein transport,rna-binding,translocation,transport,	chain:ATP-dependent RNA helicase DDX19A,compositionally biased region:Poly-Glu,domain:Helicase ATP-binding,domain:Helicase C-terminal,modified residue,nucleotide phosphate-binding region:ATP,sequence conflict,short sequence motif:DEAD box,short sequence motif:Q motif,
NM_172284	DEAD (Asp-Glu-Ala-Asp) box polypeptide 19b	Mus musculus					GO:0000166~nucleotide binding,GO:0001882~nucleoside binding,GO:0001883~purine nucleoside binding,GO:0004386~helicase activity,GO:0005524~ATP binding,GO:0008026~ATP-dependent helicase activity,GO:0016887~ATPase activity,GO:0017076~purine nucleotide binding,GO:0030554~adenyl nucleotide binding,GO:0032553~ribonucleotide binding,GO:0032555~purine ribonucleotide binding,GO:0032559~adenyl ribonucleotid…	IPR001650:DNA/RNA helicase, C-terminal,IPR011545:DNA/RNA helicase, DEAD/DEAH box type, N-terminal,IPR014001:DEAD-like helicase, N-terminal,IPR014014:RNA helicase, DEAD-box type, Q motif,IPR014021:Helicase, superfamily 1 and 2, ATP-binding,			PIRSF001323:ATP-dependent RNA helicase DHH1,	SM00487:DEXDc,SM00490:HELICc,	atp-binding,helicase,hydrolase,
NM_178118	DIX domain containing 1	Mus musculus			GO:0007166~cell surface receptor linked signal transduction,GO:0016055~Wnt receptor signaling pathway,	GO:0005886~plasma membrane,GO:0005912~adherens junction,GO:0005924~cell-substrate adherens junction,GO:0005925~focal adhesion,GO:0016323~basolateral plasma membrane,GO:0030054~cell junction,GO:0030055~cell-substrate junction,GO:0044459~plasma membrane part,GO:0070161~anchoring junction,	GO:0003779~actin binding,GO:0008092~cytoskeletal protein binding,	IPR001158:DIX,IPR001715:Calponin-like actin-binding,IPR015506:Dishevelled related protein,				SM00021:DAX,SM00033:CH,	actin-binding,alternative splicing,cell junction,coiled coil,cytoplasm,developmental protein,phosphoprotein,wnt signaling pathway,	chain:Dixin,domain:CH,domain:DIX,modified residue,region of interest:Actin-binding,sequence conflict,splice variant,
NM_007872	DNA methyltransferase 3A	Mus musculus			GO:0000122~negative regulation of transcription from RNA polymerase II promoter,GO:0006259~DNA metabolic process,GO:0006304~DNA modification,GO:0006305~DNA alkylation,GO:0006306~DNA methylation,GO:0006325~chromatin organization,GO:0006342~chromatin silencing,GO:0006346~methylation-dependent chromatin silencing,GO:0006349~genetic imprinting,GO:0006350~transcription,GO:0006355~regulation of transcr…	GO:0000228~nuclear chromosome,GO:0000775~chromosome, centromeric region,GO:0000785~chromatin,GO:0000790~nuclear chromatin,GO:0000791~euchromatin,GO:0000792~heterochromatin,GO:0005694~chromosome,GO:0005720~nuclear heterochromatin,GO:0016363~nuclear matrix,GO:0031974~membrane-enclosed lumen,GO:0031981~nuclear lumen,GO:0034399~nuclear periphery,GO:0043228~non-membrane-bounded organelle,GO:0043232~in…	GO:0003677~DNA binding,GO:0003682~chromatin binding,GO:0003886~DNA (cytosine-5-)-methyltransferase activity,GO:0008270~zinc ion binding,GO:0009008~DNA-methyltransferase activity,GO:0043167~ion binding,GO:0043169~cation binding,GO:0046872~metal ion binding,GO:0046914~transition metal ion binding,	IPR000313:PWWP,IPR001525:C-5 cytosine-specific DNA methylase,IPR018117:C-5 cytosine-specific DNA methylase, active site,	mmu00270:Cysteine and methionine metabolism,		PIRSF038428:DNA (cytosine-5)-methyltransferase 3B, Dnmt3b type,	SM00293:PWWP,	alternative promoter usage,chromatin regulator,cytoplasm,dna-binding,metal-binding,methyltransferase,nucleus,phosphoprotein,repressor,s-adenosyl-l-methionine,Transcription,transcription regulation,transferase,ubl conjugation,zinc,zinc-finger,	chain:DNA (cytosine-5)-methyltransferase 3A,domain:PWWP,modified residue,mutagenesis site,region of interest:Interaction with DNMT1 and DNMT3B,region of interest:Interaction with the PRC2/EED-EZH2 complex,sequence conflict,splice variant,zinc finger region:ADD-type,
NM_011808, NM_001038642	E26 avian leukemia oncogene 1, 5' domain	Mus musculus	m_etsPathway:METS affect on Macrophage Differentiation,m_keratinocytePathway:Keratinocyte Differentiation,		GO:0006350~transcription,GO:0006355~regulation of transcription, DNA-dependent,GO:0006357~regulation of transcription from RNA polymerase II promoter,GO:0009891~positive regulation of biosynthetic process,GO:0010557~positive regulation of macromolecule biosynthetic process,GO:0010604~positive regulation of macromolecule metabolic process,GO:0010628~positive regulation of gene expression,GO:003132…	GO:0005654~nucleoplasm,GO:0005667~transcription factor complex,GO:0031974~membrane-enclosed lumen,GO:0031981~nuclear lumen,GO:0043233~organelle lumen,GO:0044451~nucleoplasm part,GO:0070013~intracellular organelle lumen,	GO:0003677~DNA binding,GO:0003700~transcription factor activity,GO:0030528~transcription regulator activity,GO:0043565~sequence-specific DNA binding,	IPR000418:Ets,IPR003118:Sterile alpha motif/pointed,IPR011991:Winged helix repressor DNA-binding,IPR013761:Sterile alpha motif-type,IPR016311:Transforming factor C-ets,	mmu04320:Dorso-ventral axis formation,mmu05211:Renal cell carcinoma,		PIRSF001698:transforming factor C-ets,PIRSF001698:Transforming_factor_C-ets,PIRSF501031:transforming protein C-ets-1,	SM00251:SAM_PNT,SM00413:ETS,	3d-structure,acetylation,alternative splicing,dna-binding,isopeptide bond,nucleus,phosphoprotein,Proto-oncogene,Transcription,transcription regulation,ubl conjugation,	chain:Protein C-ets-1,cross-link:Glycyl lysine isopeptide (Lys-Gly) (interchain with G-Cter in SUMO),DNA-binding region:ETS,domain:PNT,helix,modified residue,sequence conflict,strand,turn,
NM_007892	E2F transcription factor 5	Mus musculus			GO:0000082~G1/S transition of mitotic cell cycle,GO:0000278~mitotic cell cycle,GO:0006350~transcription,GO:0006355~regulation of transcription, DNA-dependent,GO:0007049~cell cycle,GO:0022402~cell cycle process,GO:0022403~cell cycle phase,GO:0045449~regulation of transcription,GO:0051252~regulation of RNA metabolic process,GO:0051325~interphase,GO:0051329~interphase of mitotic cell cycle,GO:005172…	GO:0005635~nuclear envelope,GO:0005654~nucleoplasm,GO:0005667~transcription factor complex,GO:0012505~endomembrane system,GO:0031967~organelle envelope,GO:0031974~membrane-enclosed lumen,GO:0031975~envelope,GO:0031981~nuclear lumen,GO:0043233~organelle lumen,GO:0044451~nucleoplasm part,GO:0070013~intracellular organelle lumen,	GO:0003677~DNA binding,GO:0003700~transcription factor activity,GO:0030528~transcription regulator activity,	IPR003316:Transcription factor E2F/dimerisation partner (TDP),IPR011991:Winged helix repressor DNA-binding,IPR015633:E2F Family,	mmu04110:Cell cycle,mmu04350:TGF-beta signaling pathway,				activator,dna-binding,nucleus,Transcription,transcription regulation,	chain:Transcription factor E2F5,compositionally biased region:Poly-Ser,domain:Leucine-zipper,region of interest:Dimerization,region of interest:RBL2 association,region of interest:Transactivation,short sequence motif:DEF box,
NM_010485	ELAV (embryonic lethal, abnormal vision, Drosophila)-like 1 (Hu antigen R)	Mus musculus			GO:0010608~posttranscriptional regulation of gene expression,GO:0016071~mRNA metabolic process,GO:0043487~regulation of RNA stability,GO:0043488~regulation of mRNA stability,GO:0043489~RNA stabilization,GO:0048255~mRNA stabilization,GO:0051252~regulation of RNA metabolic process,		GO:0000166~nucleotide binding,GO:0003723~RNA binding,	IPR000504:RNA recognition motif, RNP-1,IPR002343:Paraneoplastic encephalomyelitis antigen,IPR006548:Splicing factor ELAV/HuD,IPR012677:Nucleotide-binding, alpha-beta plait,				SM00360:RRM,	cytoplasm,methylation,phosphoprotein,repeat,rna-binding,	chain:ELAV-like protein 1,domain:RRM 1,domain:RRM 2,domain:RRM 3,modified residue,
NM_001005868	Erbb2 interacting protein	Mus musculus		Function unknown,	GO:0006605~protein targeting,GO:0006886~intracellular protein transport,GO:0008104~protein localization,GO:0015031~protein transport,GO:0034613~cellular protein localization,GO:0045184~establishment of protein localization,GO:0046907~intracellular transport,GO:0070727~cellular macromolecule localization,	GO:0005886~plasma membrane,GO:0009925~basal plasma membrane,GO:0016323~basolateral plasma membrane,GO:0030054~cell junction,GO:0030055~cell-substrate junction,GO:0030056~hemidesmosome,GO:0044459~plasma membrane part,GO:0045178~basal part of cell,		IPR001478:PDZ/DHR/GLGF,IPR001611:Leucine-rich repeat,	mmu04621:NOD-like receptor signaling pathway,			SM00228:PDZ,	alternative splicing,cell junction,leucine-rich repeat,phosphoprotein,repeat,	chain:Protein LAP2,compositionally biased region:Poly-Ser,domain:PDZ,modified residue,repeat:LRR 1,repeat:LRR 10,repeat:LRR 11,repeat:LRR 12,repeat:LRR 13,repeat:LRR 14,repeat:LRR 15,repeat:LRR 16,repeat:LRR 17,repeat:LRR 2,repeat:LRR 3,repeat:LRR 4,repeat:LRR 5,repeat:LRR 6,repeat:LRR 7,repeat:LRR 8,repeat:LRR 9,sequence conflict,splice variant,
NM_134015	F-box and WD-40 domain protein 11	Mus musculus						IPR001680:WD40 repeat,IPR001810:Cyclin-like F-box,IPR015943:WD40/YVTN repeat-like,IPR017986:WD40 repeat, region,IPR019775:WD40 repeat, conserved site,IPR019781:WD40 repeat, subgroup,IPR019782:WD40 repeat 2,	mmu04114:Oocyte meiosis,mmu04120:Ubiquitin mediated proteolysis,mmu04310:Wnt signaling pathway,mmu04340:Hedgehog signaling pathway,			SM00256:FBOX,SM00320:WD40,	repeat,wd repeat,
NM_010234	FBJ osteosarcoma oncogene	Mus musculus	m_arenrf2Pathway:Oxidative Stress Induced Gene Expression Via Nrf2,m_bcellsurvivalPathway:B Cell Survival Pathway,m_bcrPathway:BCR Signaling Pathway,m_cardiacegfPathway:Role of EGF Receptor Transactivation by GPCRs in Cardiac Hypertrophy,m_Ccr5Pathway:Pertussis toxin-insensitive CCR5 Signaling in Macrophage,m_cdMacPathway:Cadmium induces DNA synthesis and proliferation in macrophages,m_dreampathw…		GO:0006355~regulation of transcription, DNA-dependent,GO:0006357~regulation of transcription from RNA polymerase II promoter,GO:0009891~positive regulation of biosynthetic process,GO:0009991~response to extracellular stimulus,GO:0010033~response to organic substance,GO:0010557~positive regulation of macromolecule biosynthetic process,GO:0010604~positive regulation of macromolecule metabolic proce…	GO:0005654~nucleoplasm,GO:0005667~transcription factor complex,GO:0031974~membrane-enclosed lumen,GO:0031981~nuclear lumen,GO:0043233~organelle lumen,GO:0044451~nucleoplasm part,GO:0070013~intracellular organelle lumen,	GO:0003677~DNA binding,GO:0003690~double-stranded DNA binding,GO:0003700~transcription factor activity,GO:0030528~transcription regulator activity,GO:0043565~sequence-specific DNA binding,GO:0043566~structure-specific DNA binding,GO:0046982~protein heterodimerization activity,GO:0046983~protein dimerization activity,	IPR000837:Fos transforming protein,IPR004827:Basic-leucine zipper (bZIP) transcription factor,IPR011616:bZIP transcription factor, bZIP-1,	mmu04010:MAPK signaling pathway,mmu04620:Toll-like receptor signaling pathway,mmu04660:T cell receptor signaling pathway,mmu04662:B cell receptor signaling pathway,mmu05200:Pathways in cancer,mmu05210:Colorectal cancer,		PIRSF001719:fos transforming protein,	SM00338:BRLZ,	DNA binding,dna-binding,isopeptide bond,leucine zipper,nucleus,phosphoprotein,Proto-oncogene,ubl conjugation,	chain:Proto-oncogene protein c-fos,cross-link:Glycyl lysine isopeptide (Lys-Gly) (interchain with G-Cter in SUMO),cross-link:Glycyl lysine isopeptide (Lys-Gly) (interchain with G-Cter in ubiquitin),DNA-binding region:Basic motif,domain:Leucine-zipper,modified residue,mutagenesis site,
NM_145066	G protein-coupled receptor 85	Mus musculus			GO:0007166~cell surface receptor linked signal transduction,GO:0007186~G-protein coupled receptor protein signaling pathway,	GO:0005886~plasma membrane,GO:0005887~integral to plasma membrane,GO:0016021~integral to membrane,GO:0031224~intrinsic to membrane,GO:0031226~intrinsic to plasma membrane,GO:0044459~plasma membrane part,		IPR000276:7TM GPCR, rhodopsin-like,IPR017452:GPCR, rhodopsin-like superfamily,			PIRSF038595:probable G protein-coupled receptor 27/85/173,PIRSF800006:rhodopsin-like G protein-coupled receptors,		cell membrane,disulfide bond,g-protein coupled receptor,glycoprotein,membrane,receptor,transducer,transmembrane,	chain:Probable G-protein coupled receptor 85,disulfide bond,glycosylation site:N-linked (GlcNAc...),topological domain:Cytoplasmic,topological domain:Extracellular,transmembrane region,
NM_005269	GLI family zinc finger 1	Homo sapiens	h_shhPathway:Sonic Hedgehog (Shh) Pathway,		GO:0001501~skeletal system development,GO:0001503~ossification,GO:0001649~osteoblast differentiation,GO:0003002~regionalization,GO:0006275~regulation of DNA replication,GO:0006350~transcription,GO:0006355~regulation of transcription, DNA-dependent,GO:0006357~regulation of transcription from RNA polymerase II promoter,GO:0007166~cell surface receptor linked signal transduction,GO:0007224~smoothene…	GO:0005929~cilium,GO:0042995~cell projection,	GO:0003677~DNA binding,GO:0003682~chromatin binding,GO:0003700~transcription factor activity,GO:0003702~RNA polymerase II transcription factor activity,GO:0003705~RNA polymerase II transcription factor activity, enhancer binding,GO:0008017~microtubule binding,GO:0008092~cytoskeletal protein binding,GO:0008270~zinc ion binding,GO:0015631~tubulin binding,GO:0016563~transcription activator activity,…	IPR007087:Zinc finger, C2H2-type,IPR013087:Zinc finger, C2H2-type/integrase, DNA-binding,IPR015880:Zinc finger, C2H2-like,	hsa04340:Hedgehog signaling pathway,hsa05200:Pathways in cancer,hsa05217:Basal cell carcinoma,		PIRSF003032:gli transforming protein,	SM00355:ZnF_C2H2,	3d-structure,complete proteome,cytoplasm,developmental protein,differentiation,DNA binding,dna-binding,duplication,metal-binding,nucleus,oncogene,polymorphism,Proto-oncogene,repeat,Transcription,transcription regulation,transforming protein,zinc,zinc finger,zinc-finger,	chain:Zinc finger protein GLI1,compositionally biased region:Asp/Glu-rich (acidic),helix,sequence variant,strand,turn,zinc finger region:C2H2-type 1,zinc finger region:C2H2-type 2,zinc finger region:C2H2-type 3,zinc finger region:C2H2-type 4,zinc finger region:C2H2-type 5,
NM_001003719, NM_019994	GTPase activating RANGAP domain-like 1	Mus musculus			GO:0045449~regulation of transcription,GO:0051056~regulation of small GTPase mediated signal transduction,		GO:0005083~small GTPase regulator activity,GO:0005096~GTPase activator activity,GO:0005098~Ran GTPase activator activity,GO:0005099~Ras GTPase activator activity,GO:0008047~enzyme activator activity,GO:0030695~GTPase regulator activity,GO:0060589~nucleoside-triphosphatase regulator activity,						alternative splicing,coiled coil,cytoplasm,direct protein sequencing,GTPase activation,nucleus,phosphoprotein,	chain:Ral GTPase-activating protein alpha subunit 1,compositionally biased region:Poly-Ser,domain:Rap-GAP,modified residue,region of interest:Minimal domain that binds to TCF3/E12,sequence conflict,splice variant,
NM_172637	HECT domain containing 2	Mus musculus			GO:0006508~proteolysis,GO:0009057~macromolecule catabolic process,GO:0019941~modification-dependent protein catabolic process,GO:0030163~protein catabolic process,GO:0043632~modification-dependent macromolecule catabolic process,GO:0044257~cellular protein catabolic process,GO:0044265~cellular macromolecule catabolic process,GO:0051603~proteolysis involved in cellular protein catabolic process,		GO:0016879~ligase activity, forming carbon-nitrogen bonds,GO:0016881~acid-amino acid ligase activity,	IPR000569:HECT,				SM00119:HECTc,	ligase,ubl conjugation pathway,	active site:Glycyl thioester intermediate,chain:Probable E3 ubiquitin-protein ligase HECTD2,domain:HECT,sequence conflict,
NM_030127	HtrA serine peptidase 3	Mus musculus		Posttranslational modification, protein turnover, chaperones,	GO:0001558~regulation of cell growth,GO:0006508~proteolysis,GO:0040008~regulation of growth,	GO:0005576~extracellular region,	GO:0004175~endopeptidase activity,GO:0004252~serine-type endopeptidase activity,GO:0005520~insulin-like growth factor binding,GO:0008233~peptidase activity,GO:0008236~serine-type peptidase activity,GO:0017171~serine hydrolase activity,GO:0019838~growth factor binding,GO:0070011~peptidase activity, acting on L-amino acid peptides,	IPR000867:Insulin-like growth factor-binding protein, IGFBP,IPR001254:Peptidase S1 and S6, chymotrypsin/Hap,IPR001478:PDZ/DHR/GLGF,IPR001940:Peptidase S1C, HrtA/DegP2/Q/S,IPR002350:Proteinase inhibitor I1, Kazal,IPR011497:Protease inhibitor, Kazal-type,			PIRSF036496:serine protease, HTRA type,	SM00020:Tryp_SPc,SM00121:IB,SM00228:PDZ,SM00280:KAZAL,	alternative splicing,hydrolase,Protease,Secreted,Serine protease,signal,	active site:Charge relay system,chain:Probable serine protease HTRA3,domain:IGFBP N-terminal,domain:Kazal-like,domain:PDZ,region of interest:Serine protease,sequence conflict,signal peptide,splice variant,
NM_018826	Iroquois related homeobox 5 (Drosophila)	Mus musculus			GO:0001654~eye development,GO:0002027~regulation of heart rate,GO:0006355~regulation of transcription, DNA-dependent,GO:0007423~sensory organ development,GO:0007600~sensory perception,GO:0007601~visual perception,GO:0008016~regulation of heart contraction,GO:0021700~developmental maturation,GO:0030182~neuron differentiation,GO:0042551~neuron maturation,GO:0043010~camera-type eye development,GO:00…		GO:0003677~DNA binding,GO:0003700~transcription factor activity,GO:0030528~transcription regulator activity,GO:0043565~sequence-specific DNA binding,	IPR001356:Homeobox,IPR003893:Iroquois-class homeodomain protein,IPR012287:Homeodomain-related,IPR017970:Homeobox, conserved site,				SM00389:HOX,SM00548:IRO,	dna-binding,Homeobox,nucleus,sensory transduction,vision,	chain:Iroquois-class homeodomain protein irx-5,compositionally biased region:Poly-Ala,compositionally biased region:Poly-Glu,compositionally biased region:Poly-Gly,compositionally biased region:Poly-Pro,DNA-binding region:Homeobox; TALE-type,
NM_029789	LAG1 homolog, ceramide synthase 2	Mus musculus			GO:0006355~regulation of transcription, DNA-dependent,GO:0006643~membrane lipid metabolic process,GO:0006665~sphingolipid metabolic process,GO:0006672~ceramide metabolic process,GO:0008610~lipid biosynthetic process,GO:0030148~sphingolipid biosynthetic process,GO:0045449~regulation of transcription,GO:0046467~membrane lipid biosynthetic process,GO:0046513~ceramide biosynthetic process,GO:0046519~…	GO:0005783~endoplasmic reticulum,GO:0016021~integral to membrane,GO:0031224~intrinsic to membrane,	GO:0003677~DNA binding,GO:0003700~transcription factor activity,GO:0016410~N-acyltransferase activity,GO:0030528~transcription regulator activity,GO:0043565~sequence-specific DNA binding,GO:0050291~sphingosine N-acyltransferase activity,	IPR001356:Homeobox,IPR006634:TRAM, LAG1 and CLN8 homology,IPR016439:Longevity assurance, LAG1/LAC1,IPR017970:Homeobox, conserved site,			PIRSF005225:LAG1_LAC1,PIRSF005225:longevity assurance protein LAG1/LAC1,	SM00389:HOX,SM00724:TLC,	dna-binding,endoplasmic reticulum,glycoprotein,Homeobox,lipid synthesis,membrane,nucleus,phosphoprotein,transmembrane,	chain:LAG1 longevity assurance homolog 2,DNA-binding region:Homeobox,domain:TLC,glycosylation site:N-linked (GlcNAc...),modified residue,topological domain:Cytoplasmic,topological domain:Lumenal,transmembrane region,
NM_025283	MOB1, Mps One Binder kinase activator-like 3 (yeast)	Mus musculus				GO:0005794~Golgi apparatus,GO:0019898~extrinsic to membrane,GO:0048471~perinuclear region of cytoplasm,	GO:0008270~zinc ion binding,GO:0043167~ion binding,GO:0043169~cation binding,GO:0046872~metal ion binding,GO:0046914~transition metal ion binding,	IPR005301:Mob1/phocein,					acetylation,cytoplasm,golgi apparatus,membrane,metal-binding,phosphoprotein,transport,zinc,	chain:Mps one binder kinase activator-like 3,metal ion-binding site:Zinc,modified residue,sequence conflict,
NM_172987	Na+/K+ transporting ATPase interacting 3	Mus musculus				GO:0005886~plasma membrane,GO:0016021~integral to membrane,GO:0031224~intrinsic to membrane,		IPR008516:Na,K-Atpase Interacting protein,					alternative splicing,cell membrane,membrane,transmembrane,	chain:Sodium/potassium-transporting ATPase subunit beta-1-interacting protein 3,sequence conflict,splice variant,transmembrane region,
NM_024282	PPPDE peptidase domain containing 1	Mus musculus						IPR008580:Protein of unknown function DUF862, eukaryotic,						chain:PPPDE peptidase domain-containing protein 1,domain:PPPDE peptidase,
NM_025845	PRP38 pre-mRNA processing factor 38 (yeast) domain containing B; similar to PRP38 pre-mRNA processing factor 38 (yeast) domain containing B	Mus musculus			GO:0006396~RNA processing,GO:0006397~mRNA processing,GO:0008380~RNA splicing,GO:0016071~mRNA metabolic process,	GO:0005681~spliceosome,GO:0030529~ribonucleoprotein complex,		IPR005037:PRP38,	mmu03040:Spliceosome,				acetylation,coiled coil,mrna processing,mrna splicing,nucleus,phosphoprotein,Spliceosome,	chain:Pre-mRNA-splicing factor 38B,compositionally biased region:Arg-rich,modified residue,sequence conflict,
NM_013830	PRP4 pre-mRNA processing factor 4 homolog B (yeast)	Mus musculus			GO:0006396~RNA processing,GO:0006397~mRNA processing,GO:0006468~protein amino acid phosphorylation,GO:0006793~phosphorus metabolic process,GO:0006796~phosphate metabolic process,GO:0008380~RNA splicing,GO:0016071~mRNA metabolic process,GO:0016310~phosphorylation,	GO:0005681~spliceosome,GO:0005694~chromosome,GO:0030529~ribonucleoprotein complex,GO:0043228~non-membrane-bounded organelle,GO:0043232~intracellular non-membrane-bounded organelle,	GO:0000166~nucleotide binding,GO:0001882~nucleoside binding,GO:0001883~purine nucleoside binding,GO:0004672~protein kinase activity,GO:0004674~protein serine/threonine kinase activity,GO:0005524~ATP binding,GO:0017076~purine nucleotide binding,GO:0030554~adenyl nucleotide binding,GO:0032553~ribonucleotide binding,GO:0032555~purine ribonucleotide binding,GO:0032559~adenyl ribonucleotide binding,	IPR000719:Protein kinase, core,IPR002290:Serine/threonine protein kinase,IPR008271:Serine/threonine protein kinase, active site,IPR017441:Protein kinase, ATP binding site,IPR017442:Serine/threonine protein kinase-related,				SM00220:S_TKc,	acetylation,atp-binding,kinase,mrna processing,mrna splicing,nucleotide-binding,nucleus,phosphoprotein,serine/threonine-protein kinase,Spliceosome,transferase,	active site:Proton acceptor,binding site:ATP,chain:Serine/threonine-protein kinase PRP4 homolog,compositionally biased region:Arg/Lys-rich (basic),compositionally biased region:His-rich,domain:Protein kinase,modified residue,nucleotide phosphate-binding region:ATP,sequence conflict,
NM_008996	RAB1, member RAS oncogene family	Mus musculus	m_rabPathway:Rab GTPases Mark Targets In The Endocytotic Machinery,		GO:0006886~intracellular protein transport,GO:0006888~ER to Golgi vesicle-mediated transport,GO:0007242~intracellular signaling cascade,GO:0007264~small GTPase mediated signal transduction,GO:0008104~protein localization,GO:0015031~protein transport,GO:0016192~vesicle-mediated transport,GO:0034613~cellular protein localization,GO:0045184~establishment of protein localization,GO:0046907~intracellu…	GO:0005783~endoplasmic reticulum,GO:0005794~Golgi apparatus,	GO:0000166~nucleotide binding,GO:0005525~GTP binding,GO:0017076~purine nucleotide binding,GO:0019001~guanyl nucleotide binding,GO:0032553~ribonucleotide binding,GO:0032555~purine ribonucleotide binding,GO:0032561~guanyl ribonucleotide binding,	IPR001806:Ras GTPase,IPR002078:RNA polymerase sigma factor 54, interaction,IPR003579:Ras small GTPase, Rab type,IPR005225:Small GTP-binding protein,IPR013753:Ras,			PIRSF001710:Ras-related protein Rab,PIRSF500602:Ras-related protein Rab1,	SM00175:RAB,	acetylation,direct protein sequencing,endoplasmic reticulum,er-golgi transport,golgi apparatus,GTP binding,gtp-binding,lipoprotein,membrane protein,membrane trafficking,nucleotide binding,nucleotide-binding,P-loop,phosphoprotein,prenylated cysteine,prenylation,protein transport,transforming protein,transport,	chain:Ras-related protein Rab-1A,lipid moiety-binding region:S-geranylgeranyl cysteine,modified residue,nucleotide phosphate-binding region:GTP,short sequence motif:Effector region,
NM_024457	RAS related protein 1b; similar to GTP-binding protein (smg p21B)	Mus musculus	m_ephA4Pathway:Eph Kinases and ephrins support platelet aggregation,m_metPathway:Signaling of Hepatocyte Growth Factor Receptor,		GO:0007242~intracellular signaling cascade,GO:0007264~small GTPase mediated signal transduction,GO:0008283~cell proliferation,	GO:0005829~cytosol,GO:0005886~plasma membrane,	GO:0000166~nucleotide binding,GO:0005525~GTP binding,GO:0017076~purine nucleotide binding,GO:0019001~guanyl nucleotide binding,GO:0032553~ribonucleotide binding,GO:0032555~purine ribonucleotide binding,GO:0032561~guanyl ribonucleotide binding,	IPR001806:Ras GTPase,IPR003577:Ras small GTPase, Ras type,IPR005225:Small GTP-binding protein,IPR013753:Ras,	mmu04010:MAPK signaling pathway,mmu04062:Chemokine signaling pathway,mmu04510:Focal adhesion,mmu04670:Leukocyte transendothelial migration,mmu04720:Long-term potentiation,mmu04722:Neurotrophin signaling pathway,mmu05211:Renal cell carcinoma,		PIRSF037165:ras protein,	SM00173:RAS,	ADP-ribosylation,cell membrane,cytoplasm,gtp-binding,lipoprotein,membrane,methylation,nucleotide-binding,phosphoprotein,prenylation,	chain:Ras-related protein Rap-1b,lipid moiety-binding region:S-geranylgeranyl cysteine,modified residue,nucleotide phosphate-binding region:GTP,propeptide:Removed in mature form,sequence conflict,short sequence motif:Effector region,
NM_011264	REV3-like, catalytic subunit of DNA polymerase zeta RAD54 like (S. cerevisiae)	Mus musculus			GO:0006259~DNA metabolic process,GO:0006260~DNA replication,GO:0006281~DNA repair,GO:0006974~response to DNA damage stimulus,GO:0033554~cellular response to stress,		GO:0000166~nucleotide binding,GO:0003677~DNA binding,GO:0003887~DNA-directed DNA polymerase activity,GO:0008270~zinc ion binding,GO:0016779~nucleotidyltransferase activity,GO:0034061~DNA polymerase activity,GO:0043167~ion binding,GO:0043169~cation binding,GO:0046872~metal ion binding,GO:0046914~transition metal ion binding,	IPR004578:DNA-directed DNA polymerase, family B, pol2,IPR006133:DNA-directed DNA polymerase, family B, exonuclease,IPR006134:DNA-directed DNA polymerase, family B, conserved region,IPR006172:DNA-directed DNA polymerase, family B,IPR017964:DNA-directed DNA polymerase, family B, conserved site,IPR017966:DNA-directed DNA polymerase, family B, conserved region2,				SM00486:POLBc,	DNA damage,dna repair,dna replication,dna-binding,dna-directed dna polymerase,metal-binding,nucleotidyltransferase,nucleus,phosphoprotein,transferase,zinc,zinc-finger,	chain:DNA polymerase zeta catalytic subunit,modified residue,sequence conflict,zinc finger region:C4-type,
NM_001001881	RIKEN cDNA 2510009E07 gene	Mus musculus												chain:UPF0524 protein C3orf70 homolog,sequence conflict,
NM_001004155	RIKEN cDNA 9930012K11 gene	Mus musculus											alternative splicing,	chain:Uncharacterized protein C8orf58 homolog,sequence conflict,splice variant,
NM_178668	RIKEN cDNA E430028B21 gene	Mus musculus				GO:0005739~mitochondrion,		IPR005135:Endonuclease/exonuclease/phosphatase,					hydrolase,	chain:2',5'-phosphodiesterase 12,sequence conflict,
NM_019711	RNA binding motif, single stranded interacting protein 2	Mus musculus					GO:0000166~nucleotide binding,GO:0003723~RNA binding,	IPR000504:RNA recognition motif, RNP-1,IPR002343:Paraneoplastic encephalomyelitis antigen,IPR012677:Nucleotide-binding, alpha-beta plait,			PIRSF037997:RNA-binding motif, single-stranded-interacting protein,	SM00360:RRM,	nucleus,phosphoprotein,repeat,rna-binding,	chain:RNA-binding motif, single-stranded- interacting protein 2,domain:RRM 1,domain:RRM 2,modified residue,
NM_001038696	RNA-binding region (RNP1, RRM) containing 3	Mus musculus				GO:0005681~spliceosome,GO:0005689~U12-dependent spliceosome,GO:0030529~ribonucleoprotein complex,	GO:0000166~nucleotide binding,GO:0003723~RNA binding,	IPR000504:RNA recognition motif, RNP-1,IPR012677:Nucleotide-binding, alpha-beta plait,				SM00360:RRM,	alternative splicing,nucleus,phosphoprotein,repeat,rna-binding,	chain:RNA-binding protein 40,compositionally biased region:Pro-rich,domain:RRM 1,domain:RRM 2,modified residue,sequence conflict,splice variant,
NM_145587	SH3-binding kinase 1	Mus musculus			GO:0006468~protein amino acid phosphorylation,GO:0006793~phosphorus metabolic process,GO:0006796~phosphate metabolic process,GO:0016310~phosphorylation,		GO:0000166~nucleotide binding,GO:0001882~nucleoside binding,GO:0001883~purine nucleoside binding,GO:0004672~protein kinase activity,GO:0004674~protein serine/threonine kinase activity,GO:0005524~ATP binding,GO:0017076~purine nucleotide binding,GO:0030554~adenyl nucleotide binding,GO:0032553~ribonucleotide binding,GO:0032555~purine ribonucleotide binding,GO:0032559~adenyl ribonucleotide binding,	IPR000719:Protein kinase, core,IPR002290:Serine/threonine protein kinase,IPR008271:Serine/threonine protein kinase, active site,IPR016234:Serine/threonine-protein kinase, Sbk1,IPR017441:Protein kinase, ATP binding site,IPR017442:Serine/threonine protein kinase-related,			PIRSF000566:Ser/Thr_PK_Sbk1,PIRSF000566:serine/threonine-protein kinase, Sbk1 type,	SM00220:S_TKc,	atp-binding,cytoplasm,kinase,nucleotide-binding,phosphoprotein,serine/threonine-protein kinase,transferase,	active site:Proton acceptor,binding site:ATP,chain:Serine/threonine-protein kinase SBK1,compositionally biased region:Pro-rich,domain:Protein kinase,modified residue,nucleotide phosphate-binding region:ATP,
NM_053123	SWI/SNF related, matrix associated, actin dependent regulator of chromatin, subfamily a, member 1	Mus musculus		DNA replication, recombination, and repair / Transcription / Translation, ribosomal structure and biogenesis,	GO:0006325~chromatin organization,GO:0006338~chromatin remodeling,GO:0006350~transcription,GO:0006355~regulation of transcription, DNA-dependent,GO:0009891~positive regulation of biosynthetic process,GO:0010557~positive regulation of macromolecule biosynthetic process,GO:0010604~positive regulation of macromolecule metabolic process,GO:0010628~positive regulation of gene expression,GO:0016568~chr…	GO:0016585~chromatin remodeling complex,	GO:0000166~nucleotide binding,GO:0001882~nucleoside binding,GO:0001883~purine nucleoside binding,GO:0003677~DNA binding,GO:0003682~chromatin binding,GO:0004386~helicase activity,GO:0005524~ATP binding,GO:0008094~DNA-dependent ATPase activity,GO:0016887~ATPase activity,GO:0017076~purine nucleotide binding,GO:0030528~transcription regulator activity,GO:0030554~adenyl nucleotide binding,GO:0031491~n…	IPR000330:SNF2-related,IPR001005:SANT, DNA-binding,IPR001650:DNA/RNA helicase, C-terminal,IPR014001:DEAD-like helicase, N-terminal,IPR014021:Helicase, superfamily 1 and 2, ATP-binding,IPR015194:ATPase, nucleosome remodelling ISWI, HAND domain,IPR015195:SLIDE,IPR017884:SANT, eukarya,			PIRSF036348:chromatin remodelling complex ATPase chain ISWI,	SM00487:DEXDc,SM00490:HELICc,SM00717:SANT,	activator,alternative splicing,atp-binding,chromatin regulator,coiled coil,dna-binding,helicase,hydrolase,nucleotide-binding,nucleus,phosphoprotein,repeat,Transcription,transcription regulation,	chain:Probable global transcription activator SNF2L1,domain:Helicase ATP-binding,domain:Helicase C-terminal,domain:SANT 1,domain:SANT 2,modified residue,nucleotide phosphate-binding region:ATP,sequence conflict,short sequence motif:DEAH box,splice variant,
NM_007958	SWI/SNF-related, matrix-associated actin-dependent regulator of chromatin, subfamily a, containing DEAD/H box 1	Mus musculus			GO:0000018~regulation of DNA recombination,GO:0051052~regulation of DNA metabolic process,		GO:0000166~nucleotide binding,GO:0001882~nucleoside binding,GO:0001883~purine nucleoside binding,GO:0003677~DNA binding,GO:0004386~helicase activity,GO:0005524~ATP binding,GO:0017076~purine nucleotide binding,GO:0030554~adenyl nucleotide binding,GO:0032553~ribonucleotide binding,GO:0032555~purine ribonucleotide binding,GO:0032559~adenyl ribonucleotide binding,	IPR000330:SNF2-related,IPR001650:DNA/RNA helicase, C-terminal,IPR003892:Ubiquitin system component Cue,IPR014001:DEAD-like helicase, N-terminal,IPR014021:Helicase, superfamily 1 and 2, ATP-binding,				SM00487:DEXDc,SM00490:HELICc,SM00546:CUE,	alternative splicing,atp-binding,helicase,hydrolase,nucleotide-binding,nucleus,phosphoprotein,repeat,	chain:SWI/SNF-related matrix-associated actin- dependent regulator of chromatin subfamily A containing DEAD/H box 1,domain:CUE 1,domain:CUE 2,domain:Helicase ATP-binding,domain:Helicase C-terminal,modified residue,nucleotide phosphate-binding region:ATP,sequence conflict,short sequence motif:DEAD box,short sequence motif:DEGH box,short sequence motif:Nuclear localization signal,splice variant,
NM_031877	WASP family 1	Mus musculus	m_rac1Pathway:Rac 1 cell motility signaling pathway,			GO:0005739~mitochondrion,GO:0005740~mitochondrial envelope,GO:0005741~mitochondrial outer membrane,GO:0005856~cytoskeleton,GO:0019867~outer membrane,GO:0030027~lamellipodium,GO:0031090~organelle membrane,GO:0031252~cell leading edge,GO:0031966~mitochondrial membrane,GO:0031967~organelle envelope,GO:0031968~organelle outer membrane,GO:0031975~envelope,GO:0042995~cell projection,GO:0043228~non-memb…	GO:0003779~actin binding,GO:0008092~cytoskeletal protein binding,	IPR003124:Actin-binding WH2,	mmu04520:Adherens junction,mmu04666:Fc gamma R-mediated phagocytosis,mmu04810:Regulation of actin cytoskeleton,		PIRSF038481:Wiskott-Aldrich syndrome proteins,	SM00246:WH2,	actin-binding,cytoplasm,cytoskeleton,direct protein sequencing,	chain:Wiskott-Aldrich syndrome protein family member 1,compositionally biased region:Poly-Pro,domain:WH2,sequence conflict,
NM_172445	WD repeat domain 37	Mus musculus						IPR001680:WD40 repeat,IPR015943:WD40/YVTN repeat-like,IPR017986:WD40 repeat, region,IPR019775:WD40 repeat, conserved site,IPR019781:WD40 repeat, subgroup,IPR019782:WD40 repeat 2,				SM00320:WD40,	repeat,wd repeat,	chain:WD repeat-containing protein 37,repeat:WD 1,repeat:WD 2,repeat:WD 3,repeat:WD 4,repeat:WD 5,repeat:WD 6,repeat:WD 7,sequence conflict,
NM_026893	WD repeat domain 40A	Mus musculus				GO:0005813~centrosome,GO:0005815~microtubule organizing center,GO:0005856~cytoskeleton,GO:0015630~microtubule cytoskeleton,GO:0043228~non-membrane-bounded organelle,GO:0043232~intracellular non-membrane-bounded organelle,GO:0044430~cytoskeletal part,		IPR001680:WD40 repeat,IPR015943:WD40/YVTN repeat-like,IPR017986:WD40 repeat, region,IPR019775:WD40 repeat, conserved site,IPR019781:WD40 repeat, subgroup,IPR019782:WD40 repeat 2,				SM00320:WD40,	cytoplasm,cytoskeleton,repeat,ubl conjugation pathway,wd repeat,	chain:DDB1- and CUL4-associated factor 12,repeat:WD 1,repeat:WD 2,repeat:WD 3,repeat:WD 4,sequence conflict,
NM_198703	WNK lysine deficient protein kinase 1	Mus musculus			GO:0003013~circulatory system process,GO:0003073~regulation of systemic arterial blood pressure,GO:0003084~positive regulation of systemic arterial blood pressure,GO:0006468~protein amino acid phosphorylation,GO:0006793~phosphorus metabolic process,GO:0006796~phosphate metabolic process,GO:0006811~ion transport,GO:0008015~blood circulation,GO:0008217~regulation of blood pressure,GO:0016310~phosph…	GO:0000267~cell fraction,GO:0005624~membrane fraction,GO:0005625~soluble fraction,GO:0005626~insoluble fraction,GO:0042598~vesicular fraction,	GO:0000166~nucleotide binding,GO:0001882~nucleoside binding,GO:0001883~purine nucleoside binding,GO:0004672~protein kinase activity,GO:0004674~protein serine/threonine kinase activity,GO:0004713~protein tyrosine kinase activity,GO:0004857~enzyme inhibitor activity,GO:0004860~protein kinase inhibitor activity,GO:0005524~ATP binding,GO:0017076~purine nucleotide binding,GO:0019207~kinase regulator a…	IPR000719:Protein kinase, core,IPR001245:Tyrosine protein kinase,IPR008271:Serine/threonine protein kinase, active site,IPR017441:Protein kinase, ATP binding site,IPR017442:Serine/threonine protein kinase-related,IPR017985:N-4 cytosine-specific DNA methylase, conserved site,				SM00219:TyrKc,	alternative splicing,atp-binding,cytoplasm,kinase,nucleotide-binding,phosphoprotein,protein kinase inhibitor,serine/threonine-protein kinase,transferase,	active site:Proton acceptor,binding site:ATP,chain:Serine/threonine-protein kinase WNK1,domain:Protein kinase,modified residue,nucleotide phosphate-binding region:ATP,
NM_001024139	a disintegrin-like and metallopeptidase (reprolysin type) with thrombospondin type 1 motif, 15	Mus musculus			GO:0006508~proteolysis,	GO:0005576~extracellular region,GO:0005578~proteinaceous extracellular matrix,GO:0031012~extracellular matrix,GO:0044421~extracellular region part,	GO:0004175~endopeptidase activity,GO:0004222~metalloendopeptidase activity,GO:0008233~peptidase activity,GO:0008237~metallopeptidase activity,GO:0008270~zinc ion binding,GO:0043167~ion binding,GO:0043169~cation binding,GO:0046872~metal ion binding,GO:0046914~transition metal ion binding,GO:0070011~peptidase activity, acting on L-amino acid peptides,	IPR000884:Thrombospondin, type 1 repeat,IPR001590:Peptidase M12B, ADAM/reprolysin,IPR001818:Peptidase M10A and M12B, matrixin and adamalysin,IPR002870:Peptidase M12B, propeptide,IPR006025:Peptidase M, neutral zinc metallopeptidases, zinc-binding site,IPR010294:ADAM-TS Spacer 1,IPR013273:Peptidase M12B, ADAM-TS,IPR013277:Peptidase M12B, ADAM-TS8,IPR018358:Disintegrin, conserved site,				SM00209:TSP1,	cleavage on pair of basic residues,disulfide bond,extracellular matrix,glycoprotein,hydrolase,metal-binding,metalloprotease,Protease,repeat,Secreted,signal,zinc,zymogen,	chain:A disintegrin and metalloproteinase with thrombospondin motifs 15,compositionally biased region:Cys-rich,disulfide bond,domain:Disintegrin,domain:Peptidase M12B,domain:TSP type-1 1,domain:TSP type-1 2,domain:TSP type-1 3,glycosylation site:N-linked (GlcNAc...),metal ion-binding site:Zinc; catalytic,metal ion-binding site:Zinc; in inhibited form,region of interest:Spacer,sequence conflict,sh…
NM_007981	acyl-CoA synthetase long-chain family member 1	Mus musculus		Lipid metabolism,	GO:0006631~fatty acid metabolic process,	GO:0000267~cell fraction,GO:0005624~membrane fraction,GO:0005626~insoluble fraction,GO:0005739~mitochondrion,GO:0005740~mitochondrial envelope,GO:0005741~mitochondrial outer membrane,GO:0005777~peroxisome,GO:0005778~peroxisomal membrane,GO:0005783~endoplasmic reticulum,GO:0005792~microsome,GO:0016021~integral to membrane,GO:0019867~outer membrane,GO:0031090~organelle membrane,GO:0031224~intrinsic…	GO:0000166~nucleotide binding,GO:0000287~magnesium ion binding,GO:0001882~nucleoside binding,GO:0001883~purine nucleoside binding,GO:0004467~long-chain-fatty-acid-CoA ligase activity,GO:0005524~ATP binding,GO:0015645~fatty-acid ligase activity,GO:0016877~ligase activity, forming carbon-sulfur bonds,GO:0016878~acid-thiol ligase activity,GO:0017076~purine nucleotide binding,GO:0030554~adenyl nucleo…	IPR000873:AMP-dependent synthetase and ligase,	mmu00071:Fatty acid metabolism,mmu03320:PPAR signaling pathway,mmu04920:Adipocytokine signaling pathway,		PIRSF001551:human long-chain-fatty-acid-CoA ligase,		acetylation,atp-binding,direct protein sequencing,endoplasmic reticulum,fatty acid metabolism,ligase,lipid metabolism,magnesium,membrane,microsome,mitochondrion,mitochondrion outer membrane,nucleotide-binding,peroxisome,phosphoprotein,Signal-anchor,transmembrane,	chain:Long-chain-fatty-acid--CoA ligase 1,modified residue,sequence conflict,topological domain:Cytoplasmic,transmembrane region,
NM_019477, NM_001033600	acyl-CoA synthetase long-chain family member 4	Mus musculus		Lipid metabolism,	GO:0006631~fatty acid metabolic process,GO:0007565~female pregnancy,GO:0009792~embryonic development ending in birth or egg hatching,GO:0010565~regulation of cellular ketone metabolic process,GO:0019216~regulation of lipid metabolic process,GO:0019217~regulation of fatty acid metabolic process,GO:0032504~multicellular organism reproduction,GO:0048609~reproductive process in a multicellular organi…	GO:0000267~cell fraction,GO:0005624~membrane fraction,GO:0005626~insoluble fraction,GO:0005739~mitochondrion,GO:0005740~mitochondrial envelope,GO:0005741~mitochondrial outer membrane,GO:0005777~peroxisome,GO:0005783~endoplasmic reticulum,GO:0005792~microsome,GO:0016021~integral to membrane,GO:0019867~outer membrane,GO:0031090~organelle membrane,GO:0031224~intrinsic to membrane,GO:0031966~mitochon…	GO:0000166~nucleotide binding,GO:0000287~magnesium ion binding,GO:0001882~nucleoside binding,GO:0001883~purine nucleoside binding,GO:0004467~long-chain-fatty-acid-CoA ligase activity,GO:0005524~ATP binding,GO:0015645~fatty-acid ligase activity,GO:0016877~ligase activity, forming carbon-sulfur bonds,GO:0017076~purine nucleotide binding,GO:0030554~adenyl nucleotide binding,GO:0032553~ribonucleotide…	IPR000873:AMP-dependent synthetase and ligase,	mmu00071:Fatty acid metabolism,mmu03320:PPAR signaling pathway,mmu04920:Adipocytokine signaling pathway,		PIRSF001551:human long-chain-fatty-acid-CoA ligase,		acetylation,alternative splicing,atp-binding,endoplasmic reticulum,fatty acid metabolism,ligase,lipid metabolism,magnesium,membrane,microsome,mitochondrion,mitochondrion outer membrane,nucleotide-binding,peroxisome,Signal-anchor,transmembrane,	chain:Long-chain-fatty-acid--CoA ligase 4,modified residue,sequence conflict,splice variant,topological domain:Cytoplasmic,transmembrane region,
NM_172666	alkylglycerone phosphate synthase	Mus musculus		Energy production and conversion,	GO:0008610~lipid biosynthetic process,	GO:0005739~mitochondrion,GO:0005777~peroxisome,GO:0042579~microbody,	GO:0000166~nucleotide binding,GO:0001882~nucleoside binding,GO:0001883~purine nucleoside binding,GO:0008609~alkylglycerone-phosphate synthase activity,GO:0016765~transferase activity, transferring alkyl or aryl (other than methyl) groups,GO:0017076~purine nucleotide binding,GO:0030554~adenyl nucleotide binding,GO:0048037~cofactor binding,GO:0050660~FAD binding,GO:0050662~coenzyme binding,	IPR004113:FAD-linked oxidase, C-terminal,IPR006094:FAD linked oxidase, N-terminal,IPR016166:FAD-binding, type 2,IPR016167:FAD-binding, type 2, subdomain 1,IPR016168:FAD-linked oxidase, FAD-binding, subdomain 2,	mmu00565:Ether lipid metabolism,				acetylation,FAD,Flavoprotein,lipid synthesis,peroxisome,phosphoprotein,transferase,transit peptide,	chain:Alkyldihydroxyacetonephosphate synthase, peroxisomal,domain:FAD-binding PCMH-type,modified residue,transit peptide:Peroxisome,
NM_001003909	ankyrin repeat and IBR domain containing 1	Mus musculus					GO:0008270~zinc ion binding,GO:0043167~ion binding,GO:0043169~cation binding,GO:0046872~metal ion binding,GO:0046914~transition metal ion binding,	IPR001841:Zinc finger, RING-type,IPR002110:Ankyrin,IPR002867:Zinc finger, C6HC-type,IPR003903:Ubiquitin interacting motif,IPR017907:Zinc finger, RING-type, conserved site,				SM00184:RING,SM00248:ANK,SM00647:IBR,SM00726:UIM,	ank repeat,coiled coil,metal-binding,phosphoprotein,repeat,zinc,zinc-finger,	chain:Ankyrin repeat and IBR domain-containing protein 1,modified residue,repeat:ANK 1,repeat:ANK 2,repeat:UIM,zinc finger region:IBR-type 1; degenerate,zinc finger region:RING-type 1; atypical,zinc finger region:RING-type 2,
NM_198010	ankyrin repeat domain 17	Mus musculus		General function prediction only,	GO:0006259~DNA metabolic process,GO:0006281~DNA repair,GO:0006298~mismatch repair,GO:0006974~response to DNA damage stimulus,GO:0007492~endoderm development,GO:0033554~cellular response to stress,		GO:0000166~nucleotide binding,GO:0001882~nucleoside binding,GO:0001883~purine nucleoside binding,GO:0003677~DNA binding,GO:0003690~double-stranded DNA binding,GO:0003723~RNA binding,GO:0005524~ATP binding,GO:0017076~purine nucleotide binding,GO:0030554~adenyl nucleotide binding,GO:0030983~mismatched DNA binding,GO:0032553~ribonucleotide binding,GO:0032555~purine ribonucleotide binding,GO:0032559~…	IPR000432:DNA mismatch repair protein MutS, C-terminal,IPR002110:Ankyrin,IPR004087:K Homology,IPR004088:K Homology, type 1,IPR018111:K Homology, type 1, subgroup,				SM00248:ANK,SM00322:KH,SM00534:MUTSac,	alternative splicing,ank repeat,coiled coil,cytoplasm,nucleus,phosphoprotein,repeat,rna-binding,	chain:Ankyrin repeat domain-containing protein 17,compositionally biased region:Ala-rich,compositionally biased region:Gln-rich,compositionally biased region:Gly-rich,compositionally biased region:Poly-Thr,compositionally biased region:Ser-rich,domain:KH,modified residue,repeat:ANK 1,repeat:ANK 10,repeat:ANK 11,repeat:ANK 12,repeat:ANK 13,repeat:ANK 14,repeat:ANK 15,repeat:ANK 16,repeat:ANK 17,re…
NM_009124	ataxin 1	Mus musculus			GO:0006355~regulation of transcription, DNA-dependent,GO:0006357~regulation of transcription from RNA polymerase II promoter,GO:0006873~cellular ion homeostasis,GO:0006913~nucleocytoplasmic transport,GO:0007267~cell-cell signaling,GO:0007268~synaptic transmission,GO:0007610~behavior,GO:0007611~learning or memory,GO:0007612~learning,GO:0007626~locomotory behavior,GO:0007632~visual behavior,GO:0008…	GO:0005654~nucleoplasm,GO:0016234~inclusion body,GO:0016363~nuclear matrix,GO:0031974~membrane-enclosed lumen,GO:0031981~nuclear lumen,GO:0034399~nuclear periphery,GO:0042272~nuclear RNA export factor complex,GO:0042405~nuclear inclusion body,GO:0043233~organelle lumen,GO:0044451~nucleoplasm part,GO:0070013~intracellular organelle lumen,	GO:0003723~RNA binding,GO:0003727~single-stranded RNA binding,GO:0008022~protein C-terminus binding,GO:0008187~poly-pyrimidine tract binding,GO:0008266~poly(U) RNA binding,GO:0016564~transcription repressor activity,GO:0030528~transcription regulator activity,GO:0034046~poly(G) RNA binding,GO:0043621~protein self-association,GO:0070717~poly-purine tract binding,	IPR003652:Ataxin, AXH region,IPR013723:Ataxin-1 and HBP1 module (AXH),				SM00536:AXH,	cytoplasm,nucleus,rna-binding,	chain:Ataxin-1,compositionally biased region:Poly-Pro,domain:AXH,mutagenesis site,region of interest:Interaction with USP7,region of interest:RNA-binding,region of interest:Self-association,short sequence motif:Nuclear localization signal,
NM_025840	basic leucine zipper and W2 domains 2	Mus musculus						IPR003307:eIF4-gamma/eIF5/eIF2-epsilon,				SM00515:eIF5C,	acetylation,developmental protein,differentiation,neurogenesis,phosphoprotein,	chain:Basic leucine zipper and W2 domain- containing protein 2,domain:W2,modified residue,sequence conflict,
NM_029791, NM_001039179	bicaudal D homolog 2 (Drosophila)	Mus musculus			GO:0007017~microtubule-based process,GO:0007018~microtubule-based movement,	GO:0005794~Golgi apparatus,GO:0005856~cytoskeleton,GO:0043228~non-membrane-bounded organelle,GO:0043232~intracellular non-membrane-bounded organelle,		IPR018477:Bicaudal-D protein, microtubule-associated,					alternative splicing,coiled coil,cytoplasm,cytoskeleton,golgi apparatus,phosphoprotein,	chain:Protein bicaudal D homolog 2,modified residue,region of interest:Interacts with RAB6A,splice variant,
NM_153584	cDNA sequence BC031353	Mus musculus											alternative splicing,	chain:Uncharacterized protein KIAA1370,sequence conflict,splice variant,
NM_009866	cadherin 11	Mus musculus			GO:0007155~cell adhesion,GO:0007156~homophilic cell adhesion,GO:0016337~cell-cell adhesion,GO:0022610~biological adhesion,	GO:0005886~plasma membrane,GO:0016021~integral to membrane,GO:0031224~intrinsic to membrane,	GO:0005509~calcium ion binding,GO:0043167~ion binding,GO:0043169~cation binding,GO:0046872~metal ion binding,	IPR000233:Cadherin cytoplasmic region,IPR002126:Cadherin,			PIRSF002504:cadherin,	SM00112:CA,	3d-structure,calcium,cell adhesion,cell membrane,cleavage on pair of basic residues,glycoprotein,membrane,phosphoprotein,repeat,signal,transmembrane,transmembrane protein,	chain:Cadherin-11,domain:Cadherin 1,domain:Cadherin 2,domain:Cadherin 3,domain:Cadherin 4,domain:Cadherin 5,glycosylation site:N-linked (GlcNAc...),helix,modified residue,sequence conflict,signal peptide,strand,topological domain:Cytoplasmic,topological domain:Extracellular,transmembrane region,turn,
NM_146123, NM_001037099	calcium channel, voltage-dependent, beta 4 subunit	Mus musculus			GO:0001775~cell activation,GO:0002253~activation of immune response,GO:0002429~immune response-activating cell surface receptor signaling pathway,GO:0002520~immune system development,GO:0002521~leukocyte differentiation,GO:0002684~positive regulation of immune system process,GO:0002757~immune response-activating signal transduction,GO:0002764~immune response-regulating signal transduction,GO:0002…	GO:0005886~plasma membrane,GO:0005891~voltage-gated calcium channel complex,GO:0016021~integral to membrane,GO:0031224~intrinsic to membrane,GO:0034702~ion channel complex,GO:0034703~cation channel complex,GO:0034704~calcium channel complex,GO:0044459~plasma membrane part,	GO:0005216~ion channel activity,GO:0005244~voltage-gated ion channel activity,GO:0005245~voltage-gated calcium channel activity,GO:0005261~cation channel activity,GO:0005262~calcium channel activity,GO:0005509~calcium ion binding,GO:0008331~high voltage-gated calcium channel activity,GO:0015267~channel activity,GO:0022803~passive transmembrane transporter activity,GO:0022832~voltage-gated channel…	IPR000584:Voltage-dependent calcium channel, L-type, beta subunit,IPR001452:Src homology-3 domain,IPR008079:Voltage-dependent calcium channel, L-type, beta-3 subunit,IPR008145:Guanylate kinase/L-type calcium channel region,	mmu04010:MAPK signaling pathway,mmu04260:Cardiac muscle contraction,mmu05410:Hypertrophic cardiomyopathy (HCM),mmu05412:Arrhythmogenic right ventricular cardiomyopathy (ARVC),mmu05414:Dilated cardiomyopathy,		PIRSF015600:human voltage-dependent calcium channel beta chain,	SM00072:GuKc,SM00326:SH3,	3d-structure,alternative splicing,calcium,calcium channel,calcium transport,ion transport,ionic channel,phosphoprotein,sh3 domain,transport,voltage-gated channel,	chain:Voltage-dependent L-type calcium channel subunit beta-4,domain:SH3,helix,modified residue,sequence conflict,splice variant,strand,turn,
NM_007604	capping protein (actin filament) muscle Z-line, alpha 2	Mus musculus			GO:0000226~microtubule cytoskeleton organization,GO:0001764~neuron migration,GO:0001936~regulation of endothelial cell proliferation,GO:0001937~negative regulation of endothelial cell proliferation,GO:0003013~circulatory system process,GO:0003018~vascular process in circulatory system,GO:0006461~protein complex assembly,GO:0006468~protein amino acid phosphorylation,GO:0006793~phosphorus metabolic…	GO:0000267~cell fraction,GO:0005624~membrane fraction,GO:0005625~soluble fraction,GO:0005626~insoluble fraction,GO:0005739~mitochondrion,GO:0005829~cytosol,GO:0005856~cytoskeleton,GO:0005886~plasma membrane,GO:0005912~adherens junction,GO:0005924~cell-substrate adherens junction,GO:0005925~focal adhesion,GO:0005938~cell cortex,GO:0008290~F-actin capping protein complex,GO:0009925~basal plasma mem…	GO:0000149~SNARE binding,GO:0003779~actin binding,GO:0004672~protein kinase activity,GO:0004713~protein tyrosine kinase activity,GO:0008092~cytoskeletal protein binding,GO:0019899~enzyme binding,GO:0019900~kinase binding,GO:0019905~syntaxin binding,GO:0050998~nitric-oxide synthase binding,	IPR002189:F-actin capping protein, alpha subunit,IPR017865:F-actin capping protein, alpha subunit, conserved site,IPR018315:F-actin capping protein, alpha subunit, actin binding,			PIRSF005982:actin-capping protein alpha chain,		acetylation,actin capping,actin-binding,direct protein sequencing,phosphoprotein,	chain:F-actin-capping protein subunit alpha-2,modified residue,
NM_178686	centrosomal protein 120	Mus musculus			GO:0000226~microtubule cytoskeleton organization,GO:0000279~M phase,GO:0007010~cytoskeleton organization,GO:0007017~microtubule-based process,GO:0007049~cell cycle,GO:0007051~spindle organization,GO:0008283~cell proliferation,GO:0021537~telencephalon development,GO:0021543~pallium development,GO:0021846~cell proliferation in forebrain,GO:0021987~cerebral cortex development,GO:0022027~interkinetic…	GO:0005813~centrosome,GO:0005815~microtubule organizing center,GO:0005856~cytoskeleton,GO:0015630~microtubule cytoskeleton,GO:0043228~non-membrane-bounded organelle,GO:0043232~intracellular non-membrane-bounded organelle,GO:0044430~cytoskeletal part,	GO:0008022~protein C-terminus binding,						alternative splicing,coiled coil,cytoplasm,cytoskeleton,	chain:Centrosomal protein of 120 kDa,sequence conflict,splice variant,
NM_007719	chemokine (C-C motif) receptor 7	Mus musculus	m_nktPathway:Selective expression of chemokine receptors during T-cell polarization,		GO:0006935~chemotaxis,GO:0006955~immune response,GO:0007166~cell surface receptor linked signal transduction,GO:0007186~G-protein coupled receptor protein signaling pathway,GO:0007610~behavior,GO:0007626~locomotory behavior,GO:0042330~taxis,	GO:0005886~plasma membrane,GO:0016021~integral to membrane,GO:0031224~intrinsic to membrane,	GO:0001653~peptide receptor activity,GO:0004950~chemokine receptor activity,GO:0008528~peptide receptor activity, G-protein coupled,GO:0016493~C-C chemokine receptor activity,GO:0019955~cytokine binding,GO:0019956~chemokine binding,GO:0019957~C-C chemokine binding,GO:0042277~peptide binding,	IPR000276:7TM GPCR, rhodopsin-like,IPR000355:Chemokine receptor,IPR001718:C-C chemokine receptor, type 7,IPR017452:GPCR, rhodopsin-like superfamily,	mmu04060:Cytokine-cytokine receptor interaction,mmu04062:Chemokine signaling pathway,		PIRSF038545:chemokine receptor,PIRSF800006:rhodopsin-like G protein-coupled receptors,		cell membrane,disulfide bond,G protein-coupled receptor,g-protein coupled receptor,glycoprotein,membrane,phosphoprotein,receptor,signal,transducer,transmembrane,	chain:C-C chemokine receptor type 7,disulfide bond,glycosylation site:N-linked (GlcNAc...),modified residue,signal peptide,topological domain:Cytoplasmic,topological domain:Extracellular,transmembrane region,
NM_177224	chromodomain helicase DNA binding protein 9	Mus musculus			GO:0006325~chromatin organization,GO:0006333~chromatin assembly or disassembly,GO:0006350~transcription,GO:0016568~chromatin modification,GO:0045449~regulation of transcription,GO:0051276~chromosome organization,	GO:0000785~chromatin,GO:0005694~chromosome,GO:0043228~non-membrane-bounded organelle,GO:0043232~intracellular non-membrane-bounded organelle,GO:0044427~chromosomal part,	GO:0000166~nucleotide binding,GO:0001882~nucleoside binding,GO:0001883~purine nucleoside binding,GO:0003677~DNA binding,GO:0003682~chromatin binding,GO:0004386~helicase activity,GO:0005524~ATP binding,GO:0017076~purine nucleotide binding,GO:0030554~adenyl nucleotide binding,GO:0032553~ribonucleotide binding,GO:0032555~purine ribonucleotide binding,GO:0032559~adenyl ribonucleotide binding,	IPR000330:SNF2-related,IPR000953:Chromo domain,IPR001650:DNA/RNA helicase, C-terminal,IPR006576:BRK domain,IPR014001:DEAD-like helicase, N-terminal,IPR014021:Helicase, superfamily 1 and 2, ATP-binding,				SM00298:CHROMO,SM00487:DEXDc,SM00490:HELICc,SM00592:BRK,	acetylation,alternative splicing,atp-binding,chromatin regulator,cytoplasm,dna-binding,helicase,hydrolase,nucleotide-binding,nucleus,phosphoprotein,repeat,Transcription,transcription regulation,	chain:Chromodomain-helicase-DNA-binding protein 9,domain:Chromo 1,domain:Chromo 2,domain:Helicase ATP-binding,domain:Helicase C-terminal,modified residue,nucleotide phosphate-binding region:ATP,region of interest:A.T hook-like,region of interest:Binds A/T-rich DNA,sequence conflict,short sequence motif:DEAH box,short sequence motif:LXXLL motif 1,short sequence motif:LXXLL motif 2,short sequence m…
NM_022890	claudin 12	Mus musculus			GO:0007155~cell adhesion,GO:0016337~cell-cell adhesion,GO:0016338~calcium-independent cell-cell adhesion,GO:0022610~biological adhesion,	GO:0005886~plasma membrane,GO:0005911~cell-cell junction,GO:0005923~tight junction,GO:0016021~integral to membrane,GO:0016327~apicolateral plasma membrane,GO:0030054~cell junction,GO:0031224~intrinsic to membrane,GO:0043296~apical junction complex,GO:0044459~plasma membrane part,GO:0070160~occluding junction,	GO:0005198~structural molecule activity,GO:0042802~identical protein binding,	IPR013287:Claudin-12,IPR017974:Claudin, conserved site,					cell junction,cell membrane,membrane,phosphoprotein,Tight junction,transmembrane,	chain:Claudin-12,modified residue,topological domain:Cytoplasmic,topological domain:Extracellular,transmembrane region,
NM_009925	collagen, type X, alpha 1	Mus musculus				GO:0005576~extracellular region,GO:0005578~proteinaceous extracellular matrix,GO:0005938~cell cortex,GO:0031012~extracellular matrix,GO:0044421~extracellular region part,		IPR001073:Complement C1q protein,IPR008160:Collagen triple helix repeat,IPR008983:Tumour necrosis factor-like,			PIRSF002261:collagen alpha 1(VIII) chain,	SM00110:C1Q,	coiled coil,collagen,extracellular matrix,glycoprotein,homotrimer,hydroxylation,repeat,Secreted,signal,	chain:Collagen alpha-1(X) chain,domain:C1q,region of interest:Nonhelical region (NC1),region of interest:Nonhelical region (NC2),region of interest:Triple-helical region,sequence conflict,signal peptide,
NM_181277	collagen, type XIV, alpha 1	Mus musculus			GO:0007155~cell adhesion,GO:0022610~biological adhesion,	GO:0005576~extracellular region,GO:0005578~proteinaceous extracellular matrix,GO:0031012~extracellular matrix,GO:0044421~extracellular region part,	GO:0005198~structural molecule activity,	IPR002035:von Willebrand factor, type A,IPR003129:Laminin G, thrombospondin-type, N-terminal,IPR003961:Fibronectin, type III,IPR008160:Collagen triple helix repeat,IPR008957:Fibronectin, type III-like fold,				SM00060:FN3,SM00210:TSPN,SM00327:VWA,	alternative splicing,cell adhesion,collagen,disulfide bond,extracellular matrix,glycoprotein,hydroxylation,repeat,Secreted,signal,	chain:Collagen alpha-1(XIV) chain,domain:Fibronectin type-III 1,domain:Fibronectin type-III 2,domain:Fibronectin type-III 3,domain:Fibronectin type-III 4,domain:Fibronectin type-III 5,domain:Fibronectin type-III 6,domain:Fibronectin type-III 7,domain:Fibronectin type-III 8,domain:TSP N-terminal,domain:VWFA 1,domain:VWFA 2,glycosylation site:N-linked (GlcNAc...),region of interest:Nonhelical regio…
NM_022309	core binding factor beta	Mus musculus			GO:0001501~skeletal system development,GO:0001503~ossification,GO:0001649~osteoblast differentiation,GO:0001775~cell activation,GO:0002520~immune system development,GO:0002521~leukocyte differentiation,GO:0006355~regulation of transcription, DNA-dependent,GO:0006357~regulation of transcription from RNA polymerase II promoter,GO:0009891~positive regulation of biosynthetic process,GO:0010557~positi…		GO:0003712~transcription cofactor activity,GO:0003713~transcription coactivator activity,GO:0008134~transcription factor binding,GO:0016563~transcription activator activity,GO:0030528~transcription regulator activity,	IPR003417:Core binding factor, beta subunit,			PIRSF016952:core-binding factor, beta subunit,		3d-structure,acetylation,alternative splicing,direct protein sequencing,nucleus,phosphoprotein,	chain:Core-binding factor subunit beta,helix,modified residue,mutagenesis site,sequence conflict,splice variant,strand,turn,
NM_198300	cytoplasmic polyadenylation element binding protein 3	Mus musculus					GO:0000166~nucleotide binding,GO:0003723~RNA binding,	IPR000504:RNA recognition motif, RNP-1,IPR012677:Nucleotide-binding, alpha-beta plait,				SM00360:RRM,	alternative splicing,phosphoprotein,repeat,rna-binding,	chain:Cytoplasmic polyadenylation element- binding protein 3,compositionally biased region:Gln-rich,compositionally biased region:Poly-Ala,compositionally biased region:Pro-rich,domain:RRM 1,domain:RRM 2,modified residue,sequence conflict,splice variant,
NM_007865	delta-like 1 (Drosophila)	Mus musculus	m_hesPathway:Segmentation Clock,m_notchpathway:Proteolysis and Signaling Pathway of Notch ,m_ps1Pathway:Presenilin action in Notch and Wnt signaling,		GO:0001701~in utero embryonic development,GO:0001756~somitogenesis,GO:0001757~somite specification,GO:0003002~regionalization,GO:0007166~cell surface receptor linked signal transduction,GO:0007219~Notch signaling pathway,GO:0007368~determination of left/right symmetry,GO:0007379~segment specification,GO:0007386~compartment specification,GO:0007389~pattern specification process,GO:0007423~sensory …	GO:0005886~plasma membrane,GO:0016021~integral to membrane,GO:0031224~intrinsic to membrane,GO:0031410~cytoplasmic vesicle,GO:0031982~vesicle,	GO:0005112~Notch binding,GO:0005509~calcium ion binding,GO:0043167~ion binding,GO:0043169~cation binding,GO:0046872~metal ion binding,	IPR000152:EGF-type aspartate/asparagine hydroxylation conserved site,IPR000742:EGF-like, type 3,IPR001438:EGF-like, type 2,IPR001774:Delta/Serrate/lag-2 (DSL) protein,IPR001881:EGF-like calcium-binding,IPR006209:EGF,IPR006210:EGF-like,IPR011651:Notch ligand, N-terminal,IPR013032:EGF-like region, conserved site,IPR018097:EGF-like calcium-binding, conserved site,	mmu04330:Notch signaling pathway,		PIRSF036324:delta-like protein,	SM00051:DSL,SM00179:EGF_CA,SM00181:EGF,	developmental protein,differentiation,disulfide bond,egf-like domain,glycoprotein,membrane,notch signaling pathway,repeat,signal,transmembrane,ubl conjugation,	chain:Delta-like protein 1,disulfide bond,domain:DSL,domain:EGF-like 1,domain:EGF-like 2,domain:EGF-like 3,domain:EGF-like 4; calcium-binding,domain:EGF-like 5,domain:EGF-like 6,domain:EGF-like 7; calcium-binding,domain:EGF-like 8,glycosylation site:N-linked (GlcNAc...),signal peptide,topological domain:Cytoplasmic,topological domain:Extracellular,transmembrane region,
NM_028523	discoidin, CUB and LCCL domain containing 2	Mus musculus			GO:0001558~regulation of cell growth,GO:0007155~cell adhesion,GO:0008361~regulation of cell size,GO:0009611~response to wounding,GO:0022610~biological adhesion,GO:0030308~negative regulation of cell growth,GO:0032535~regulation of cellular component size,GO:0040008~regulation of growth,GO:0042060~wound healing,GO:0045792~negative regulation of cell size,GO:0045926~negative regulation of growth,	GO:0005886~plasma membrane,GO:0005887~integral to plasma membrane,GO:0009986~cell surface,GO:0016021~integral to membrane,GO:0031224~intrinsic to membrane,GO:0031226~intrinsic to plasma membrane,GO:0044459~plasma membrane part,		IPR000421:Coagulation factor 5/8 type, C-terminal,IPR000859:CUB,IPR004043:LCCL,				SM00042:CUB,SM00231:FA58C,SM00603:LCCL,	disulfide bond,glycoprotein,membrane,phosphoprotein,signal,transmembrane,	chain:Discoidin, CUB and LCCL domain-containing protein 2,compositionally biased region:Poly-Thr,disulfide bond,domain:CUB,domain:F5/8 type C,domain:LCCL,glycosylation site:N-linked (GlcNAc...),modified residue,sequence conflict,signal peptide,topological domain:Cytoplasmic,topological domain:Extracellular,transmembrane region,
NM_177360	doublesex and mab-3 related transcription factor 3	Mus musculus			GO:0003006~reproductive developmental process,GO:0006350~transcription,GO:0006355~regulation of transcription, DNA-dependent,GO:0007548~sex differentiation,GO:0045449~regulation of transcription,GO:0051252~regulation of RNA metabolic process,		GO:0003677~DNA binding,GO:0003700~transcription factor activity,GO:0008270~zinc ion binding,GO:0030528~transcription regulator activity,GO:0043167~ion binding,GO:0043169~cation binding,GO:0046872~metal ion binding,GO:0046914~transition metal ion binding,	IPR001275:DM DNA-binding,IPR005173:DMRTA motif,				SM00301:DM,	developmental protein,differentiation,dna-binding,metal-binding,nucleus,sexual differentiation,Transcription,transcription regulation,zinc,	chain:Doublesex- and mab-3-related transcription factor 3,DNA-binding region:DM,sequence conflict,
NM_172516	dual serine/threonine and tyrosine protein kinase	Mus musculus			GO:0006468~protein amino acid phosphorylation,GO:0006793~phosphorus metabolic process,GO:0006796~phosphate metabolic process,GO:0016310~phosphorylation,		GO:0000166~nucleotide binding,GO:0001882~nucleoside binding,GO:0001883~purine nucleoside binding,GO:0004672~protein kinase activity,GO:0004674~protein serine/threonine kinase activity,GO:0004713~protein tyrosine kinase activity,GO:0005524~ATP binding,GO:0017076~purine nucleotide binding,GO:0030554~adenyl nucleotide binding,GO:0032553~ribonucleotide binding,GO:0032555~purine ribonucleotide binding…	IPR000719:Protein kinase, core,IPR008271:Serine/threonine protein kinase, active site,IPR017441:Protein kinase, ATP binding site,IPR017442:Serine/threonine protein kinase-related,					alternative splicing,atp-binding,coiled coil,cytoplasm,kinase,nucleotide-binding,phosphoprotein,serine/threonine-protein kinase,transferase,tyrosine-protein kinase,	active site:Proton acceptor,binding site:ATP,chain:Dual serine/threonine and tyrosine protein kinase,compositionally biased region:Poly-Gly,compositionally biased region:Poly-Ser,domain:Protein kinase,modified residue,nucleotide phosphate-binding region:ATP,sequence conflict,splice variant,
NM_013642	dual specificity phosphatase 1	Mus musculus	m_cd40Pathway:CD40L Signaling Pathway,m_dspPathway:Regulation of MAP Kinase Pathways Through Dual Specificity Phosphatases,m_nthiPathway:NFkB activation by Nontypeable Hemophilus influenzae,m_tnfr2Pathway:TNFR2 Signaling Pathway,		GO:0006470~protein amino acid dephosphorylation,GO:0006793~phosphorus metabolic process,GO:0006796~phosphate metabolic process,GO:0007049~cell cycle,GO:0007242~intracellular signaling cascade,GO:0016311~dephosphorylation,		GO:0004721~phosphoprotein phosphatase activity,GO:0004725~protein tyrosine phosphatase activity,GO:0008138~protein tyrosine/serine/threonine phosphatase activity,GO:0016791~phosphatase activity,GO:0017017~MAP kinase tyrosine/serine/threonine phosphatase activity,GO:0033549~MAP kinase phosphatase activity,	IPR000340:Dual specificity phosphatase, catalytic domain,IPR000340:Protein-tyrosine phosphatase, dual specificity,IPR000387:Dual-specific/protein-tyrosine phosphatase, conserved region,IPR000387:Protein-tyrosine phosphatase,IPR001763:Rhodanese-like,IPR008343:MAP kinase phosphatase,IPR014393:Dual specificity protein phosphatase (MAP kinase phosphatase),IPR016130:Protein-tyrosine phosphatase, activ…	mmu04010:MAPK signaling pathway,		PIRSF000939:dual specificity protein phosphatase (MAP kinase phosphatase),PIRSF000939:MAPK_Ptase,	SM00195:DSPc,SM00450:RHOD,	cell cycle,hydrolase,protein phosphatase,	active site:Phosphocysteine intermediate,chain:Dual specificity protein phosphatase 1,domain:Rhodanese,domain:Tyrosine-protein phosphatase,mutagenesis site,
NM_053255	elaC homolog 1 (E. coli)	Mus musculus			GO:0006396~RNA processing,GO:0006399~tRNA metabolic process,GO:0008033~tRNA processing,GO:0031123~RNA 3'-end processing,GO:0034470~ncRNA processing,GO:0034660~ncRNA metabolic process,GO:0042779~tRNA 3'-trailer cleavage,GO:0042780~tRNA 3'-end processing,GO:0043628~ncRNA 3'-end processing,		GO:0004518~nuclease activity,GO:0004519~endonuclease activity,GO:0004521~endoribonuclease activity,GO:0004540~ribonuclease activity,GO:0008270~zinc ion binding,GO:0016891~endoribonuclease activity, producing 5'-phosphomonoesters,GO:0016893~endonuclease activity, active with either ribo- or deoxyribonucleic acids and producing 5'-phosphomonoesters,GO:0043167~ion binding,GO:0043169~cation binding,G…	IPR001279:Beta-lactamase-like,			PIRSF006190:ribonuclease Z,		alternative splicing,Endonuclease,hydrolase,metal-binding,nuclease,nucleus,trna processing,zinc,	chain:Zinc phosphodiesterase ELAC protein 1,sequence conflict,splice variant,
NM_026170	endoplasmic reticulum-golgi intermediate compartment (ERGIC) 1	Mus musculus			GO:0006888~ER to Golgi vesicle-mediated transport,GO:0016192~vesicle-mediated transport,GO:0046907~intracellular transport,GO:0048193~Golgi vesicle transport,	GO:0005783~endoplasmic reticulum,GO:0005793~ER-Golgi intermediate compartment,GO:0005794~Golgi apparatus,GO:0016021~integral to membrane,GO:0031224~intrinsic to membrane,		IPR012936:Protein of unknown function DUF1692,					direct protein sequencing,endoplasmic reticulum,er-golgi transport,glycoprotein,golgi apparatus,membrane,transmembrane,transport,	chain:Endoplasmic reticulum-Golgi intermediate compartment protein 1,glycosylation site:N-linked (GlcNAc...),topological domain:Cytoplasmic,topological domain:Lumenal,transmembrane region,
NM_010104	endothelin 1	Mus musculus	m_cardiacegfPathway:Role of EGF Receptor Transactivation by GPCRs in Cardiac Hypertrophy,m_nfatPathway:NFAT and Hypertrophy of the heart (Transcription in the broken heart),		GO:0001501~skeletal system development,GO:0001525~angiogenesis,GO:0001568~blood vessel development,GO:0001569~patterning of blood vessels,GO:0001666~response to hypoxia,GO:0001701~in utero embryonic development,GO:0001763~morphogenesis of a branching structure,GO:0001944~vasculature development,GO:0003002~regionalization,GO:0003013~circulatory system process,GO:0003014~renal system process,GO:000…	GO:0005576~extracellular region,GO:0005615~extracellular space,GO:0044421~extracellular region part,	GO:0031705~bombesin receptor binding,GO:0031707~endothelin A receptor binding,GO:0031708~endothelin B receptor binding,	IPR001928:Endothelin-like toxin,IPR019764:Endothelin-like toxin, conserved site,	mmu04916:Melanogenesis,		PIRSF001632:endothelin,	SM00272:END,	cleavage on pair of basic residues,direct protein sequencing,disulfide bond,Secreted,signal,vasoactive,vasoconstrictor,	disulfide bond,peptide:Endothelin-1,region of interest:Endothelin-like,sequence conflict,signal peptide,
NM_007971	enhancer of zeste homolog 2 (Drosophila)	Mus musculus	m_prc2Pathway:The PRC2 Complex Sets Long-term Gene Silencing Through Modification of Histone Tails,	General function prediction only,	GO:0006325~chromatin organization,GO:0006350~transcription,GO:0006479~protein amino acid methylation,GO:0006730~one-carbon metabolic process,GO:0008213~protein amino acid alkylation,GO:0009968~negative regulation of signal transduction,GO:0010648~negative regulation of cell communication,GO:0016568~chromatin modification,GO:0016569~covalent chromatin modification,GO:0016570~histone modification,G…	GO:0005654~nucleoplasm,GO:0031519~PcG protein complex,GO:0031974~membrane-enclosed lumen,GO:0031981~nuclear lumen,GO:0034708~methyltransferase complex,GO:0035097~histone methyltransferase complex,GO:0035098~ESC/E(Z) complex,GO:0043233~organelle lumen,GO:0044451~nucleoplasm part,GO:0045120~pronucleus,GO:0070013~intracellular organelle lumen,	GO:0003677~DNA binding,GO:0003682~chromatin binding,GO:0008170~N-methyltransferase activity,GO:0008276~protein methyltransferase activity,GO:0016278~lysine N-methyltransferase activity,GO:0016279~protein-lysine N-methyltransferase activity,GO:0016564~transcription repressor activity,GO:0018024~histone-lysine N-methyltransferase activity,GO:0030528~transcription regulator activity,GO:0042054~histo…	IPR001005:SANT, DNA-binding,IPR001214:SET,				SM00317:SET,SM00717:SANT,	3d-structure,alternative splicing,chromatin regulator,methyltransferase,nucleus,phosphoprotein,repressor,s-adenosyl-l-methionine,Transcription,transcription regulation,transferase,	chain:Histone-lysine N-methyltransferase EZH2,compositionally biased region:Cys-rich,domain:SET,helix,modified residue,mutagenesis site,region of interest:Interaction with DNMT1, DNMT3A and DNMT3B,region of interest:Interaction with EED,sequence conflict,splice variant,
NM_023794	ets variant gene 5	Mus musculus	m_IL12Pathway:IL12 and Stat4 Dependent Signaling Pathway in Th1 Development,		GO:0006355~regulation of transcription, DNA-dependent,GO:0009891~positive regulation of biosynthetic process,GO:0010557~positive regulation of macromolecule biosynthetic process,GO:0010604~positive regulation of macromolecule metabolic process,GO:0010628~positive regulation of gene expression,GO:0031328~positive regulation of cellular biosynthetic process,GO:0045449~regulation of transcription,GO…		GO:0003677~DNA binding,GO:0003700~transcription factor activity,GO:0016563~transcription activator activity,GO:0030528~transcription regulator activity,GO:0043565~sequence-specific DNA binding,	IPR000418:Ets,IPR006715:PEA3-type ETS-domain transcription factor, N-terminal,IPR011991:Winged helix repressor DNA-binding,			PIRSF001700:transcription factor ER81,	SM00413:ETS,	dna-binding,nucleus,	chain:ETS translocation variant 5,DNA-binding region:ETS,sequence conflict,
NM_144545	eukaryotic translation initiation factor 3, subunit J; similar to Eukaryotic translation initiation factor 3, subunit 1 alpha; predicted gene 9781	Mus musculus			GO:0006412~translation,	GO:0005852~eukaryotic translation initiation factor 3 complex,	GO:0003743~translation initiation factor activity,GO:0008135~translation factor activity, nucleic acid binding,	IPR013906:Translation initiation factor eIF3 subunit,					acetylation,coiled coil,cytoplasm,Initiation factor,phosphoprotein,protein biosynthesis,	chain:Eukaryotic translation initiation factor 3 subunit J,modified residue,region of interest:Promotes stable association with the 40S ribosome,region of interest:Sufficient for interaction with EIF3B,sequence conflict,
NM_013507	eukaryotic translation initiation factor 4, gamma 2	Mus musculus			GO:0006412~translation,GO:0006417~regulation of translation,GO:0006446~regulation of translational initiation,GO:0010608~posttranscriptional regulation of gene expression,GO:0032268~regulation of cellular protein metabolic process,	GO:0016281~eukaryotic translation initiation factor 4F complex,	GO:0003743~translation initiation factor activity,GO:0008135~translation factor activity, nucleic acid binding,	IPR003307:eIF4-gamma/eIF5/eIF2-epsilon,IPR003890:MIF4G-like, type 3,IPR003891:Initiation factor eIF-4 gamma, MA3,IPR016021:MIF4-like, type 1/2/3,	mmu05416:Viral myocarditis,			SM00515:eIF5C,SM00543:MIF4G,SM00544:MA3,	acetylation,alternative splicing,Initiation factor,phosphoprotein,protein biosynthesis,repressor,translation regulation,	chain:Eukaryotic translation initiation factor 4 gamma 2,domain:MI,domain:MIF4G,domain:W2,modified residue,sequence conflict,splice variant,
NM_011274	expressed sequence C80913	Mus musculus			GO:0006457~protein folding,	GO:0005829~cytosol,GO:0016272~prefoldin complex,GO:0044445~cytosolic part,	GO:0051082~unfolded protein binding,	IPR004127:Prefoldin alpha-like,					alternative splicing,nucleus,phosphoprotein,	chain:Unconventional prefoldin RPB5 interactor,modified residue,sequence conflict,splice variant,
NM_010164	eyes absent 1 homolog (Drosophila)	Mus musculus			GO:0001501~skeletal system development,GO:0001655~urogenital system development,GO:0001656~metanephros development,GO:0001657~ureteric bud development,GO:0001658~branching involved in ureteric bud morphogenesis,GO:0001763~morphogenesis of a branching structure,GO:0001822~kidney development,GO:0002009~morphogenesis of an epithelium,GO:0006259~DNA metabolic process,GO:0006281~DNA repair,GO:0006282~…		GO:0000287~magnesium ion binding,GO:0004721~phosphoprotein phosphatase activity,GO:0004725~protein tyrosine phosphatase activity,GO:0016791~phosphatase activity,GO:0043167~ion binding,GO:0043169~cation binding,GO:0046872~metal ion binding,	IPR005834:Haloacid dehalogenase-like hydrolase,IPR006545:EYA,			PIRSF038125:eyes absent protein,PIRSF500734:eyes absent protein homolog 1,		activator,alternative splicing,chromatin regulator,cytoplasm,developmental protein,DNA damage,dna repair,hydrolase,magnesium,metal-binding,nucleus,protein phosphatase,Transcription,transcription regulation,	active site:Nucleophile,active site:Proton donor,chain:Eyes absent homolog 1,metal ion-binding site:Magnesium,sequence conflict,splice variant,
NM_146096	family with sequence similarity 108, member B	Mus musculus				GO:0005576~extracellular region,		IPR000073:Alpha/beta hydrolase fold-1,					hydrolase,Secreted,signal,	active site:Charge relay system,chain:Abhydrolase domain-containing protein FAM108B1,signal peptide,
NM_133722	family with sequence similarity 108, member C	Mus musculus											hydrolase,	active site:Charge relay system,chain:Abhydrolase domain-containing protein FAM108C1,
NM_172513	family with sequence similarity 126, member B	Mus musculus						IPR018619:Hyccin,					alternative splicing,phosphoprotein,	chain:Protein FAM126B,modified residue,sequence conflict,splice variant,
NM_178382	fibronectin leucine rich transmembrane protein 3; similar to fibronectin leucine rich transmembrane protein 3	Mus musculus				GO:0016021~integral to membrane,GO:0031224~intrinsic to membrane,		IPR000372:Leucine-rich repeat, cysteine-rich flanking region, N-terminal,IPR000483:Cysteine-rich flanking region, C-terminal,IPR001611:Leucine-rich repeat,IPR003591:Leucine-rich repeat, typical subtype,IPR003961:Fibronectin, type III,				SM00013:LRRNT,SM00060:FN3,SM00082:LRRCT,SM00369:LRR_TYP,	leucine-rich repeat,repeat,transmembrane,
NM_207636	fibronectin type III domain containing 3A	Mus musculus			GO:0003006~reproductive developmental process,GO:0007155~cell adhesion,GO:0007276~gamete generation,GO:0007281~germ cell development,GO:0007283~spermatogenesis,GO:0007286~spermatid development,GO:0007548~sex differentiation,GO:0008406~gonad development,GO:0008584~male gonad development,GO:0009566~fertilization,GO:0016337~cell-cell adhesion,GO:0019953~sexual reproduction,GO:0022610~biological adhe…	GO:0000267~cell fraction,GO:0001669~acrosomal vesicle,GO:0005624~membrane fraction,GO:0005626~insoluble fraction,GO:0005794~Golgi apparatus,GO:0005829~cytosol,GO:0012505~endomembrane system,GO:0012506~vesicle membrane,GO:0016021~integral to membrane,GO:0016023~cytoplasmic membrane-bounded vesicle,GO:0030141~secretory granule,GO:0031090~organelle membrane,GO:0031224~intrinsic to membrane,GO:003141…		IPR003961:Fibronectin, type III,IPR003962:Fibronectin, type III subdomain,IPR008957:Fibronectin, type III-like fold,		symplastic spermatids,		SM00060:FN3,	acetylation,golgi apparatus,membrane,phosphoprotein,repeat,transmembrane,	chain:Fibronectin type-III domain-containing protein 3A,compositionally biased region:Pro-rich,domain:Fibronectin type-III 1,domain:Fibronectin type-III 2,domain:Fibronectin type-III 3,domain:Fibronectin type-III 4,domain:Fibronectin type-III 5,domain:Fibronectin type-III 6,domain:Fibronectin type-III 7,domain:Fibronectin type-III 8,domain:Fibronectin type-III 9,modified residue,sequence conflict…
NM_021899	forkhead box J2	Mus musculus			GO:0006350~transcription,GO:0006355~regulation of transcription, DNA-dependent,GO:0045449~regulation of transcription,GO:0051252~regulation of RNA metabolic process,		GO:0003677~DNA binding,GO:0003700~transcription factor activity,GO:0030528~transcription regulator activity,GO:0043565~sequence-specific DNA binding,	IPR001766:Transcription factor, fork head,IPR011991:Winged helix repressor DNA-binding,IPR018122:Transcription factor, fork head, conserved site,				SM00339:FH,	activator,dna-binding,nucleus,phosphoprotein,Transcription,transcription regulation,	chain:Forkhead box protein J2,compositionally biased region:Poly-Gln,compositionally biased region:Poly-Ser,DNA-binding region:Fork-head,modified residue,
NM_010288	gap junction protein, alpha 1	Mus musculus	m_gsk3Pathway:Inactivation of Gsk3 by AKT causes accumulation of b-catenin in Alveolar Macrophages,		GO:0001568~blood vessel development,GO:0001701~in utero embryonic development,GO:0001764~neuron migration,GO:0001944~vasculature development,GO:0001947~heart looping,GO:0002064~epithelial cell development,GO:0002070~epithelial cell maturation,GO:0003007~heart morphogenesis,GO:0006928~cell motion,GO:0007267~cell-cell signaling,GO:0007507~heart development,GO:0007512~adult heart development,GO:0008…	GO:0005829~cytosol,GO:0005886~plasma membrane,GO:0005911~cell-cell junction,GO:0005921~gap junction,GO:0005922~connexon complex,GO:0016021~integral to membrane,GO:0030054~cell junction,GO:0031224~intrinsic to membrane,GO:0044459~plasma membrane part,	GO:0005243~gap junction channel activity,GO:0015267~channel activity,GO:0022803~passive transmembrane transporter activity,GO:0022829~wide pore channel activity,	IPR000500:Connexins,IPR002261:Gap junction alpha-1 protein (Cx43),IPR013092:Connexin, N-terminal,IPR013124:Gap junction alpha-1 protein (Cx43), C-terminal,IPR017990:Connexin, conserved site,IPR017991:Connexin region,IPR019570:Gap junction protein, cysteine-rich domain,	mmu04540:Gap junction,mmu05412:Arrhythmogenic right ventricular cardiomyopathy (ARVC),		PIRSF002292:gap junction protein,	SM00037:CNX,	cell junction,cell membrane,disulfide bond,gap junction,membrane,phosphoprotein,transmembrane,transmembrane protein,	chain:Gap junction alpha-1 protein,disulfide bond,modified residue,sequence conflict,topological domain:Cytoplasmic,topological domain:Extracellular,transmembrane region,
NM_198671	genetic suppressor element 1	Mus musculus											acetylation,alternative splicing,coiled coil,phosphoprotein,	chain:Genetic suppressor element 1,compositionally biased region:Poly-Arg,compositionally biased region:Pro-rich,modified residue,sequence conflict,splice variant,
NM_025961	glycine amidinotransferase (L-arginine:glycine amidinotransferase)	Mus musculus		Amino acid transport and metabolism,	GO:0006575~cellular amino acid derivative metabolic process,GO:0006599~phosphagen metabolic process,GO:0006600~creatine metabolic process,GO:0006601~creatine biosynthetic process,GO:0006979~response to oxidative stress,GO:0007584~response to nutrient,GO:0009611~response to wounding,GO:0009719~response to endogenous stimulus,GO:0009725~response to hormone stimulus,GO:0009991~response to extracellu…	GO:0005739~mitochondrion,GO:0005740~mitochondrial envelope,GO:0005743~mitochondrial inner membrane,GO:0005758~mitochondrial intermembrane space,GO:0019866~organelle inner membrane,GO:0031090~organelle membrane,GO:0031966~mitochondrial membrane,GO:0031967~organelle envelope,GO:0031970~organelle envelope lumen,GO:0031974~membrane-enclosed lumen,GO:0031975~envelope,GO:0044429~mitochondrial part,	GO:0015067~amidinotransferase activity,GO:0015068~glycine amidinotransferase activity,GO:0016769~transferase activity, transferring nitrogenous groups,GO:0016813~hydrolase activity, acting on carbon-nitrogen (but not peptide) bonds, in linear amidines,	IPR003198:Amidinotransferase,IPR010916:TonB box, conserved site,	mmu00260:Glycine, serine and threonine metabolism,mmu00330:Arginine and proline metabolism,		PIRSF000417:scyllo-inosamine-4-phosphate amidinotransferase,		acetylation,membrane,mitochondrion,mitochondrion inner membrane,phosphoprotein,transferase,transit peptide,	active site:Amidino-cysteine intermediate,chain:Glycine amidinotransferase, mitochondrial,modified residue,transit peptide:Mitochondrion,
NM_025872	golgi transport 1 homolog B (S. cerevisiae)	Mus musculus			GO:0008104~protein localization,GO:0015031~protein transport,GO:0016192~vesicle-mediated transport,GO:0045184~establishment of protein localization,	GO:0005794~Golgi apparatus,GO:0016021~integral to membrane,GO:0031224~intrinsic to membrane,		IPR007305:Got1-like protein,			PIRSF009824:Golgi transport protein Got1,		golgi apparatus,membrane,protein transport,transmembrane,transport,	chain:Vesicle transport protein GOT1B,compositionally biased region:Phe-rich,topological domain:Cytoplasmic,topological domain:Extracellular,topological domain:Lumenal,transmembrane region,
NM_008088	growth arrest specific 7	Mus musculus			GO:0000902~cell morphogenesis,GO:0006461~protein complex assembly,GO:0007010~cytoskeleton organization,GO:0007015~actin filament organization,GO:0008154~actin polymerization or depolymerization,GO:0008360~regulation of cell shape,GO:0022604~regulation of cell morphogenesis,GO:0030029~actin filament-based process,GO:0030030~cell projection organization,GO:0030036~actin cytoskeleton organization,GO…	GO:0001726~ruffle,GO:0005856~cytoskeleton,GO:0005884~actin filament,GO:0015629~actin cytoskeleton,GO:0031252~cell leading edge,GO:0042995~cell projection,GO:0043228~non-membrane-bounded organelle,GO:0043232~intracellular non-membrane-bounded organelle,GO:0044430~cytoskeletal part,	GO:0003779~actin binding,GO:0008092~cytoskeletal protein binding,GO:0051015~actin filament binding,	IPR001060:Fps/Fes/Fer/CIP4 homology,IPR001202:WW/Rsp5/WWP,				SM00055:FCH,SM00456:WW,	alternative splicing,coiled coil,cytoplasm,developmental protein,differentiation,neurogenesis,phosphoprotein,	chain:Growth arrest-specific protein 7,domain:FCH,domain:WW,modified residue,splice variant,
NM_008213	heart and neural crest derivatives expressed transcript 1	Mus musculus	m_nfatPathway:NFAT and Hypertrophy of the heart (Transcription in the broken heart),		GO:0000122~negative regulation of transcription from RNA polymerase II promoter,GO:0001525~angiogenesis,GO:0001568~blood vessel development,GO:0001701~in utero embryonic development,GO:0001704~formation of primary germ layer,GO:0001707~mesoderm formation,GO:0001709~cell fate determination,GO:0001890~placenta development,GO:0001892~embryonic placenta development,GO:0001944~vasculature development,…	GO:0005654~nucleoplasm,GO:0005730~nucleolus,GO:0031974~membrane-enclosed lumen,GO:0031981~nuclear lumen,GO:0043228~non-membrane-bounded organelle,GO:0043232~intracellular non-membrane-bounded organelle,GO:0043233~organelle lumen,GO:0070013~intracellular organelle lumen,	GO:0003677~DNA binding,GO:0003700~transcription factor activity,GO:0003712~transcription cofactor activity,GO:0003713~transcription coactivator activity,GO:0008134~transcription factor binding,GO:0016563~transcription activator activity,GO:0016564~transcription repressor activity,GO:0019899~enzyme binding,GO:0030528~transcription regulator activity,GO:0042802~identical protein binding,GO:0042803~…	IPR001092:Basic helix-loop-helix dimerisation region bHLH,IPR011598:Helix-loop-helix DNA-binding,				SM00353:HLH,	activator,developmental protein,dna-binding,nucleus,phosphoprotein,Transcription,transcription regulation,	chain:Heart- and neural crest derivatives- expressed protein 1,compositionally biased region:Poly-Ala,compositionally biased region:Poly-His,DNA-binding region:Basic motif,domain:Helix-loop-helix motif,modified residue,mutagenesis site,sequence conflict,
NM_008216	hyaluronan synthase 2	Mus musculus				GO:0016021~integral to membrane,GO:0031224~intrinsic to membrane,	GO:0050501~hyaluronan synthase activity,	IPR001173:Glycosyl transferase, family 2,					glycosyltransferase,membrane,transferase,transmembrane,	chain:Hyaluronan synthase 2,sequence conflict,topological domain:Cytoplasmic,topological domain:Extracellular,transmembrane region,
NM_178922	hypermethylated in cancer 2	Mus musculus		Transcription / Cell division and chromosome partitioning,	GO:0006350~transcription,GO:0045449~regulation of transcription,		GO:0003677~DNA binding,GO:0008270~zinc ion binding,GO:0043167~ion binding,GO:0043169~cation binding,GO:0046872~metal ion binding,GO:0046914~transition metal ion binding,	IPR000210:BTB/POZ-like,IPR007087:Zinc finger, C2H2-type,IPR011333:BTB/POZ fold,IPR013069:BTB/POZ,IPR013087:Zinc finger, C2H2-type/integrase, DNA-binding,IPR015880:Zinc finger, C2H2-like,				SM00225:BTB,SM00355:ZnF_C2H2,	alternative splicing,dna-binding,metal-binding,nucleus,repeat,repressor,Transcription,transcription regulation,zinc,zinc-finger,	chain:Hypermethylated in cancer 2 protein,domain:BTB,region of interest:Binding to CtBP,sequence conflict,splice variant,zinc finger region:C2H2-type 1,zinc finger region:C2H2-type 2,zinc finger region:C2H2-type 3,zinc finger region:C2H2-type 4,zinc finger region:C2H2-type 5,
NM_153526	insulin induced gene 1	Mus musculus			GO:0001501~skeletal system development,GO:0006638~neutral lipid metabolic process,GO:0006639~acylglycerol metabolic process,GO:0006641~triglyceride metabolic process,GO:0006662~glycerol ether metabolic process,GO:0006694~steroid biosynthetic process,GO:0006695~cholesterol biosynthetic process,GO:0006991~response to sterol depletion,GO:0007423~sensory organ development,GO:0008202~steroid metabolic…	GO:0005783~endoplasmic reticulum,GO:0016021~integral to membrane,GO:0031224~intrinsic to membrane,		IPR009904:Insulin-induced,			PIRSF027836:PIRSF027836,		cholesterol metabolism,endoplasmic reticulum,lipid metabolism,membrane,steroid metabolism,transmembrane,ubl conjugation,	chain:Insulin-induced gene 1 protein,sequence conflict,topological domain:Cytoplasmic,topological domain:Lumenal,transmembrane region,
NM_183029	insulin-like growth factor 2 mRNA binding protein 2	Mus musculus			GO:0006417~regulation of translation,GO:0010608~posttranscriptional regulation of gene expression,GO:0032268~regulation of cellular protein metabolic process,		GO:0000166~nucleotide binding,GO:0003723~RNA binding,	IPR000504:RNA recognition motif, RNP-1,IPR004087:K Homology,IPR004088:K Homology, type 1,IPR012677:Nucleotide-binding, alpha-beta plait,IPR018111:K Homology, type 1, subgroup,				SM00322:KH,SM00360:RRM,	alternative splicing,cytoplasm,phosphoprotein,repeat,rna-binding,translation regulation,	chain:Insulin-like growth factor 2 mRNA-binding protein 2,domain:KH 1,domain:KH 2,domain:KH 3,domain:KH 4,domain:RRM 1,domain:RRM 2,modified residue,sequence conflict,splice variant,
NM_008391	interferon regulatory factor 2	Mus musculus			GO:0006350~transcription,GO:0006355~regulation of transcription, DNA-dependent,GO:0045449~regulation of transcription,GO:0051252~regulation of RNA metabolic process,		GO:0003677~DNA binding,GO:0003700~transcription factor activity,GO:0030528~transcription regulator activity,	IPR001346:Interferon regulatory factor,IPR011991:Winged helix repressor DNA-binding,IPR017431:Interferon regulatory factor-1/2,IPR019817:Interferon regulatory factor, conserved site,			PIRSF038196:IFN_RF1/2,PIRSF038196:interferon regulatory factor, types 1/2,	SM00348:IRF,	3d-structure,acetylation,activator,direct protein sequencing,dna-binding,isopeptide bond,nucleus,repressor,Transcription,transcription regulation,ubl conjugation,	chain:Interferon regulatory factor 2,cross-link:Glycyl lysine isopeptide (Lys-Gly) (interchain with G-Cter in SUMO),DNA-binding region:Tryptophan pentad repeat,helix,modified residue,strand,turn,
NM_001008785	kelch repeat and BTB (POZ) domain containing 8	Mus musculus						IPR000210:BTB/POZ-like,IPR006652:Kelch repeat type 1,IPR011333:BTB/POZ fold,IPR011705:BTB/Kelch-associated,IPR013069:BTB/POZ,IPR013089:Kelch related,IPR015915:Kelch-type beta propeller,IPR017096:Kelch-like protein, gigaxonin,			PIRSF037037:kelch-like protein, gigaxonin type,PIRSF037037:Kelch-like_protein_gigaxonin,	SM00225:BTB,SM00612:Kelch,	alternative splicing,kelch repeat,repeat,	chain:Kelch repeat and BTB domain-containing protein 8,domain:BACK,domain:BTB,repeat:Kelch 1,repeat:Kelch 2,repeat:Kelch 3,repeat:Kelch 4,repeat:Kelch 5,sequence conflict,splice variant,
NM_021099	kit oncogene	Mus musculus	m_badPathway:Regulation of BAD phosphorylation,m_melanocytepathway:Melanocyte Development and Pigmentation Pathway,		GO:0002244~hemopoietic progenitor cell differentiation,GO:0002318~myeloid progenitor cell differentiation,GO:0002320~lymphoid progenitor cell differentiation,GO:0002520~immune system development,GO:0002521~leukocyte differentiation,GO:0002573~myeloid leukocyte differentiation,GO:0003006~reproductive developmental process,GO:0006468~protein amino acid phosphorylation,GO:0006643~membrane lipid meta…	GO:0005886~plasma membrane,GO:0009897~external side of plasma membrane,GO:0009986~cell surface,GO:0016021~integral to membrane,GO:0031224~intrinsic to membrane,GO:0044459~plasma membrane part,	GO:0000166~nucleotide binding,GO:0001882~nucleoside binding,GO:0001883~purine nucleoside binding,GO:0004672~protein kinase activity,GO:0004713~protein tyrosine kinase activity,GO:0004714~transmembrane receptor protein tyrosine kinase activity,GO:0005020~stem cell factor receptor activity,GO:0005524~ATP binding,GO:0017076~purine nucleotide binding,GO:0030554~adenyl nucleotide binding,GO:0032553~ri…	IPR000719:Protein kinase, core,IPR001245:Tyrosine protein kinase,IPR001824:Receptor tyrosine kinase, class III, conserved site,IPR003598:Immunoglobulin subtype 2,IPR003599:Immunoglobulin subtype,IPR007110:Immunoglobulin-like,IPR008266:Tyrosine protein kinase, active site,IPR013098:Immunoglobulin I-set,IPR013151:Immunoglobulin,IPR013783:Immunoglobulin-like fold,IPR016243:Tyrosine-protein kinase, C…	mmu04060:Cytokine-cytokine receptor interaction,mmu04144:Endocytosis,mmu04640:Hematopoietic cell lineage,mmu04916:Melanogenesis,mmu05200:Pathways in cancer,mmu05221:Acute myeloid leukemia,		PIRSF000615:tyrosine-protein kinase, CSF-1/PDGF receptor type,PIRSF000615:TyrPK_CSF1-R,PIRSF500951:mast/stem cell growth factor receptor,	SM00219:TyrKc,SM00408:IGc2,SM00409:IG,	3d-structure,ATP,atp-binding,disease mutation,disulfide bond,glycoprotein,Immunoglobulin domain,kinase,membrane,nucleotide-binding,phosphoprotein,phosphotransferase,Proto-oncogene,receptor,repeat,signal,transferase,transmembrane,tyrosine-protein kinase,tyrosine-specific protein kinase,	active site:Proton acceptor,binding site:ATP,chain:Mast/stem cell growth factor receptor,disulfide bond,domain:Ig-like C2-type 1,domain:Ig-like C2-type 2,domain:Ig-like C2-type 3,domain:Ig-like C2-type 4,domain:Ig-like C2-type 5,domain:Protein kinase,glycosylation site:N-linked (GlcNAc...),helix,modified residue,nucleotide phosphate-binding region:ATP,sequence variant,signal peptide,site:Interact…
NM_008516	leucine rich repeat protein 1, neuronal	Mus musculus				GO:0016021~integral to membrane,GO:0031224~intrinsic to membrane,		IPR000372:Leucine-rich repeat, cysteine-rich flanking region, N-terminal,IPR000483:Cysteine-rich flanking region, C-terminal,IPR001611:Leucine-rich repeat,IPR003591:Leucine-rich repeat, typical subtype,IPR003598:Immunoglobulin subtype 2,IPR003961:Fibronectin, type III,IPR007110:Immunoglobulin-like,IPR008957:Fibronectin, type III-like fold,IPR013098:Immunoglobulin I-set,IPR013783:Immunoglobulin-li…				SM00013:LRRNT,SM00060:FN3,SM00082:LRRCT,SM00369:LRR_TYP,SM00408:IGc2,	disulfide bond,glycoprotein,Immunoglobulin domain,leucine-rich repeat,membrane,repeat,signal,transmembrane,	chain:Leucine-rich repeat neuronal protein 1,disulfide bond,domain:Fibronectin type-III,domain:Ig-like C2-type,glycosylation site:N-linked (GlcNAc...),repeat:LRR 1,repeat:LRR 10,repeat:LRR 11,repeat:LRR 2,repeat:LRR 3,repeat:LRR 4,repeat:LRR 5,repeat:LRR 6,repeat:LRR 7,repeat:LRR 8,repeat:LRR 9,signal peptide,topological domain:Cytoplasmic,topological domain:Extracellular,transmembrane region,
NM_001025067	leucine-rich repeats and immunoglobulin-like domains 2	Mus musculus		Function unknown,		GO:0005886~plasma membrane,GO:0016021~integral to membrane,GO:0031224~intrinsic to membrane,		IPR000483:Cysteine-rich flanking region, C-terminal,IPR001611:Leucine-rich repeat,IPR003591:Leucine-rich repeat, typical subtype,IPR003598:Immunoglobulin subtype 2,IPR003599:Immunoglobulin subtype,IPR007110:Immunoglobulin-like,IPR013098:Immunoglobulin I-set,IPR013106:Immunoglobulin V-set,IPR013783:Immunoglobulin-like fold,				SM00082:LRRCT,SM00369:LRR_TYP,SM00408:IGc2,SM00409:IG,	alternative splicing,cell membrane,cytoplasm,disulfide bond,glycoprotein,Immunoglobulin domain,leucine-rich repeat,membrane,phosphoprotein,repeat,signal,transmembrane,	chain:Leucine-rich repeats and immunoglobulin- like domains protein 2,disulfide bond,domain:Ig-like C2-type 1,domain:Ig-like C2-type 2,domain:Ig-like C2-type 3,glycosylation site:N-linked (GlcNAc...),modified residue,repeat:LRR 1,repeat:LRR 10,repeat:LRR 11,repeat:LRR 12,repeat:LRR 13,repeat:LRR 14,repeat:LRR 15,repeat:LRR 16,repeat:LRR 2,repeat:LRR 3,repeat:LRR 4,repeat:LRR 5,repeat:LRR 6,repeat…
NM_177152	leucine-rich repeats and immunoglobulin-like domains 3	Mus musculus				GO:0016021~integral to membrane,GO:0031224~intrinsic to membrane,		IPR000372:Leucine-rich repeat, cysteine-rich flanking region, N-terminal,IPR000483:Cysteine-rich flanking region, C-terminal,IPR001611:Leucine-rich repeat,IPR003591:Leucine-rich repeat, typical subtype,IPR003598:Immunoglobulin subtype 2,IPR007110:Immunoglobulin-like,IPR013098:Immunoglobulin I-set,IPR013783:Immunoglobulin-like fold,				SM00013:LRRNT,SM00082:LRRCT,SM00369:LRR_TYP,SM00408:IGc2,	disulfide bond,glycoprotein,Immunoglobulin domain,leucine-rich repeat,membrane,repeat,signal,transmembrane,	chain:Leucine-rich repeats and immunoglobulin- like domains protein 3,disulfide bond,domain:Ig-like C2-type 1,domain:Ig-like C2-type 2,domain:Ig-like C2-type 3,glycosylation site:N-linked (GlcNAc...),repeat:LRR 1,repeat:LRR 10,repeat:LRR 11,repeat:LRR 12,repeat:LRR 13,repeat:LRR 14,repeat:LRR 15,repeat:LRR 16,repeat:LRR 17,repeat:LRR 2,repeat:LRR 3,repeat:LRR 4,repeat:LRR 5,repeat:LRR 6,repeat:LR…
NM_172153	ligand dependent nuclear receptor corepressor-like	Mus musculus			GO:0006350~transcription,GO:0006351~transcription, DNA-dependent,GO:0006366~transcription from RNA polymerase II promoter,GO:0032774~RNA biosynthetic process,GO:0045449~regulation of transcription,		GO:0003677~DNA binding,GO:0003702~RNA polymerase II transcription factor activity,GO:0030528~transcription regulator activity,	IPR007889:Helix-turn-helix, Psq,IPR011526:Helix-turn-helix, Psq-like,					activator,alternative splicing,dna-binding,nucleus,Transcription,transcription regulation,	chain:Ligand-dependent nuclear receptor corepressor-like protein,compositionally biased region:Ala-rich,DNA-binding region:H-T-H motif,domain:HTH psq-type,splice variant,
NM_001031772	lin-28 homolog B (C. elegans)	Mus musculus		Posttranslational modification, protein turnover, chaperones / Intracellular trafficking and secretion,	GO:0006355~regulation of transcription, DNA-dependent,GO:0006396~RNA processing,GO:0006401~RNA catabolic process,GO:0009057~macromolecule catabolic process,GO:0010033~response to organic substance,GO:0010586~miRNA metabolic process,GO:0010587~miRNA catabolic process,GO:0010605~negative regulation of macromolecule metabolic process,GO:0010608~posttranscriptional regulation of gene expression,GO:00…		GO:0003677~DNA binding,GO:0003723~RNA binding,GO:0008270~zinc ion binding,GO:0043167~ion binding,GO:0043169~cation binding,GO:0046872~metal ion binding,GO:0046914~transition metal ion binding,	IPR001878:Zinc finger, CCHC-type,IPR002059:Cold-shock protein, DNA-binding,IPR011129:Cold shock protein,IPR012340:Nucleic acid-binding, OB-fold,IPR013084:Zinc finger, CCHC retroviral-type,				SM00343:ZnF_C2HC,SM00357:CSP,	alternative splicing,cytoplasm,metal-binding,nucleus,phosphoprotein,repeat,rna-binding,rna-mediated gene silencing,zinc,zinc-finger,	chain:Protein lin-28 homolog B,domain:CSD,metal ion-binding site:Zinc 1,metal ion-binding site:Zinc 2,modified residue,splice variant,zinc finger region:CCHC-type 1,zinc finger region:CCHC-type 2,
NM_008555	mannan-binding lectin serine peptidase 1	Mus musculus	m_compPathway:Complement Pathway,m_lectinPathway:Lectin Induced Complement Pathway,		GO:0001867~complement activation, lectin pathway,GO:0002252~immune effector process,GO:0002253~activation of immune response,GO:0002526~acute inflammatory response,GO:0002541~activation of plasma proteins involved in acute inflammatory response,GO:0002684~positive regulation of immune system process,GO:0006508~proteolysis,GO:0006952~defense response,GO:0006954~inflammatory response,GO:0006955~imm…	GO:0005576~extracellular region,GO:0005615~extracellular space,GO:0044421~extracellular region part,	GO:0004175~endopeptidase activity,GO:0004252~serine-type endopeptidase activity,GO:0005509~calcium ion binding,GO:0008233~peptidase activity,GO:0008236~serine-type peptidase activity,GO:0017171~serine hydrolase activity,GO:0042802~identical protein binding,GO:0042803~protein homodimerization activity,GO:0043167~ion binding,GO:0043169~cation binding,GO:0046872~metal ion binding,GO:0046983~protein …	IPR000152:EGF-type aspartate/asparagine hydroxylation conserved site,IPR000436:Sushi/SCR/CCP,IPR000859:CUB,IPR001254:Peptidase S1 and S6, chymotrypsin/Hap,IPR001314:Peptidase S1A, chymotrypsin,IPR001881:EGF-like calcium-binding,IPR013032:EGF-like region, conserved site,IPR016060:Complement control module,IPR018097:EGF-like calcium-binding, conserved site,IPR018114:Peptidase S1/S6, chymotrypsin/Ha…	mmu04610:Complement and coagulation cascades,		PIRSF001155:complement-activating serine proteases C1r/C1s/MASP,	SM00020:Tryp_SPc,SM00032:CCP,SM00042:CUB,SM00179:EGF_CA,	alternative splicing,autocatalytic cleavage,calcium,complement activation lectin pathway,direct protein sequencing,disulfide bond,egf-like domain,glycoprotein,hydrolase,hydroxylation,immune response,innate immunity,metal-binding,Protease,repeat,Secreted,Serine protease,serine proteinase,signal,sushi,	active site:Charge relay system,chain:Mannan-binding lectin serine protease 1,chain:Mannan-binding lectin serine protease 1 heavy chain,chain:Mannan-binding lectin serine protease 1 light chain,disulfide bond,domain:CUB 1,domain:CUB 2,domain:EGF-like; calcium-binding,domain:Peptidase S1,domain:Sushi 1,domain:Sushi 2,glycosylation site:N-linked (GlcNAc...),metal ion-binding site:Calcium 1,metal io…
NM_001080931	mediator complex subunit 13	Mus musculus			GO:0006350~transcription,GO:0006355~regulation of transcription, DNA-dependent,GO:0006357~regulation of transcription from RNA polymerase II promoter,GO:0009891~positive regulation of biosynthetic process,GO:0010557~positive regulation of macromolecule biosynthetic process,GO:0010604~positive regulation of macromolecule metabolic process,GO:0010628~positive regulation of gene expression,GO:003132…	GO:0005654~nucleoplasm,GO:0016592~Srb-mediator complex,GO:0031974~membrane-enclosed lumen,GO:0031981~nuclear lumen,GO:0043233~organelle lumen,GO:0044451~nucleoplasm part,GO:0070013~intracellular organelle lumen,	GO:0003702~RNA polymerase II transcription factor activity,GO:0003712~transcription cofactor activity,GO:0003713~transcription coactivator activity,GO:0008134~transcription factor binding,GO:0016251~general RNA polymerase II transcription factor activity,GO:0016455~RNA polymerase II transcription mediator activity,GO:0016563~transcription activator activity,GO:0030528~transcription regulator acti…	IPR009401:Mediator complex, subunit Med13,					activator,nucleus,phosphoprotein,repressor,Transcription,transcription regulation,	chain:Mediator of RNA polymerase II transcription subunit 13,compositionally biased region:Poly-Gln,compositionally biased region:Ser-rich,modified residue,sequence conflict,short sequence motif:LXXLL motif 1,short sequence motif:LXXLL motif 2,
NM_172593	mesoderm induction early response 1, family member 3; similar to Mier3 protein	Mus musculus			GO:0006350~transcription,GO:0045449~regulation of transcription,		GO:0003677~DNA binding,	IPR000949:ELM2,IPR001005:SANT, DNA-binding,IPR014778:Myb, DNA-binding,IPR017884:SANT, eukarya,				SM00717:SANT,	alternative splicing,nucleus,phosphoprotein,repressor,Transcription,transcription regulation,	chain:Mesoderm induction early response protein 3,domain:ELM2,domain:SANT,modified residue,sequence conflict,splice variant,
NM_013827	metal response element binding transcription factor 2	Mus musculus					GO:0003677~DNA binding,GO:0008270~zinc ion binding,GO:0043167~ion binding,GO:0043169~cation binding,GO:0046872~metal ion binding,GO:0046914~transition metal ion binding,	IPR001965:Zinc finger, PHD-type,IPR002999:Tudor domain,IPR019786:Zinc finger, PHD-type, conserved site,IPR019787:Zinc finger, PHD-finger,				SM00249:PHD,SM00333:TUDOR,	3d-structure,alternative splicing,dna-binding,metal-binding,nucleus,phosphoprotein,repeat,zinc,zinc-finger,	chain:Metal-response element-binding transcription factor 2,compositionally biased region:Poly-Arg,compositionally biased region:Poly-Lys,helix,modified residue,sequence conflict,splice variant,strand,turn,zinc finger region:PHD-type 1,zinc finger region:PHD-type 2,
NM_198625	metastasis suppressor 1-like; similar to CDNA sequence BC060632	Mus musculus			GO:0030030~cell projection organization,GO:0030031~cell projection assembly,GO:0030035~microspike assembly,GO:0046847~filopodium assembly,		GO:0003779~actin binding,GO:0008092~cytoskeletal protein binding,GO:0008093~cytoskeletal adaptor activity,GO:0017124~SH3 domain binding,GO:0019904~protein domain specific binding,GO:0060090~molecular adaptor activity,	IPR013606:IRSp53/MIM homology domain (IMD),					actin-binding,coiled coil,phosphoprotein,	chain:MTSS1-like protein,compositionally biased region:Ser-rich,domain:IMD,domain:WH2,modified residue,
NM_172694	multiple EGF-like-domains 9	Mus musculus				GO:0016021~integral to membrane,GO:0031224~intrinsic to membrane,		IPR001368:TNFR/CD27/30/40/95 cysteine-rich region,IPR002049:EGF-like, laminin,IPR013032:EGF-like region, conserved site,				SM00180:EGF_Lam,SM00208:TNFR,	disulfide bond,glycoprotein,laminin egf-like domain,membrane,repeat,signal,transmembrane,	chain:Multiple epidermal growth factor-like domains protein 9,disulfide bond,domain:Laminin EGF-like 1,domain:Laminin EGF-like 2,domain:Laminin EGF-like 3,domain:Laminin EGF-like 4,domain:Laminin EGF-like 5,glycosylation site:N-linked (GlcNAc...),signal peptide,topological domain:Cytoplasmic,topological domain:Extracellular,transmembrane region,
NM_144557	myosin VIIA and Rab interacting protein	Mus musculus			GO:0006886~intracellular protein transport,GO:0008104~protein localization,GO:0015031~protein transport,GO:0030029~actin filament-based process,GO:0030048~actin filament-based movement,GO:0030050~vesicle transport along actin filament,GO:0030705~cytoskeleton-dependent intracellular transport,GO:0034613~cellular protein localization,GO:0045184~establishment of protein localization,GO:0046907~intra…	GO:0001750~photoreceptor outer segment,GO:0005856~cytoskeleton,GO:0005929~cilium,GO:0015629~actin cytoskeleton,GO:0016023~cytoplasmic membrane-bounded vesicle,GO:0031410~cytoplasmic vesicle,GO:0031513~nonmotile primary cilium,GO:0031982~vesicle,GO:0031988~membrane-bounded vesicle,GO:0042470~melanosome,GO:0042995~cell projection,GO:0043228~non-membrane-bounded organelle,GO:0043232~intracellular no…	GO:0003779~actin binding,GO:0005083~small GTPase regulator activity,GO:0008092~cytoskeletal protein binding,GO:0008270~zinc ion binding,GO:0017016~Ras GTPase binding,GO:0017022~myosin binding,GO:0017137~Rab GTPase binding,GO:0019899~enzyme binding,GO:0030695~GTPase regulator activity,GO:0031267~small GTPase binding,GO:0043167~ion binding,GO:0043169~cation binding,GO:0046872~metal ion binding,GO:0…	IPR006788:Myelin-associated oligodendrocytic basic protein (MOBP),IPR010911:Rab-binding domain,					actin-binding,cytoplasm,metal-binding,phosphoprotein,repeat,zinc,zinc-finger,	chain:Rab effector MyRIP,domain:RabBD,modified residue,region of interest:Actin-binding,region of interest:Myosin-binding,sequence conflict,zinc finger region:FYVE-type,
NM_153789	myosin regulatory light chain interacting protein	Mus musculus			GO:0006508~proteolysis,GO:0009057~macromolecule catabolic process,GO:0019941~modification-dependent protein catabolic process,GO:0030163~protein catabolic process,GO:0043632~modification-dependent macromolecule catabolic process,GO:0044257~cellular protein catabolic process,GO:0044265~cellular macromolecule catabolic process,GO:0051603~proteolysis involved in cellular protein catabolic process,	GO:0005856~cytoskeleton,GO:0019898~extrinsic to membrane,GO:0043228~non-membrane-bounded organelle,GO:0043232~intracellular non-membrane-bounded organelle,	GO:0008092~cytoskeletal protein binding,GO:0008270~zinc ion binding,GO:0043167~ion binding,GO:0043169~cation binding,GO:0046872~metal ion binding,GO:0046914~transition metal ion binding,	IPR000299:FERM domain,IPR000798:Ezrin/radixin/moesin ERM,IPR001841:Zinc finger, RING-type,IPR011993:Pleckstrin homology-type,IPR014352:FERM/acyl-CoA-binding protein, 3-helical bundle,IPR017907:Zinc finger, RING-type, conserved site,IPR018979:FERM, N-terminal,IPR019747:FERM conserved site,IPR019748:FERM central domain,IPR019749:Band 4.1 domain,IPR019750:Band 4.1 subgroup,				SM00184:RING,SM00295:B41,	alternative splicing,cytoplasm,ligase,metal-binding,ubl conjugation,ubl conjugation pathway,zinc,zinc-finger,	chain:E3 ubiquitin-protein ligase MYLIP,domain:FERM,sequence conflict,splice variant,zinc finger region:RING-type,
NM_008702	nemo like kinase; similar to nemo-like kinase	Mus musculus	m_wntPathway:WNT Signaling Pathway,		GO:0006350~transcription,GO:0006468~protein amino acid phosphorylation,GO:0006793~phosphorus metabolic process,GO:0006796~phosphate metabolic process,GO:0007166~cell surface receptor linked signal transduction,GO:0007167~enzyme linked receptor protein signaling pathway,GO:0007178~transmembrane receptor protein serine/threonine kinase signaling pathway,GO:0007179~transforming growth factor beta re…		GO:0000166~nucleotide binding,GO:0000287~magnesium ion binding,GO:0001882~nucleoside binding,GO:0001883~purine nucleoside binding,GO:0004672~protein kinase activity,GO:0004674~protein serine/threonine kinase activity,GO:0004707~MAP kinase activity,GO:0005524~ATP binding,GO:0008134~transcription factor binding,GO:0017076~purine nucleotide binding,GO:0019899~enzyme binding,GO:0019904~protein domain…	IPR000719:Protein kinase, core,IPR002290:Serine/threonine protein kinase,IPR003527:MAP kinase, conserved site,IPR008271:Serine/threonine protein kinase, active site,IPR017441:Protein kinase, ATP binding site,IPR017442:Serine/threonine protein kinase-related,	mmu04010:MAPK signaling pathway,mmu04310:Wnt signaling pathway,mmu04520:Adherens junction,			SM00220:S_TKc,	atp-binding,cytoplasm,kinase,magnesium,metal-binding,nucleotide-binding,nucleus,phosphoprotein,serine/threonine-protein kinase,Transcription,transcription regulation,transferase,wnt signaling pathway,	active site:Proton acceptor,binding site:ATP,chain:Serine/threonine protein kinase NLK,compositionally biased region:Poly-Ala,compositionally biased region:Poly-His,domain:Protein kinase,modified residue,mutagenesis site,nucleotide phosphate-binding region:ATP,sequence conflict,short sequence motif:TXY,
NM_008751	neurexophilin 1	Mus musculus				GO:0005576~extracellular region,		IPR010450:Neurexophilin,			PIRSF038019:neurexophilin,		glycoprotein,Secreted,signal,	chain:Neurexophilin-1,glycosylation site:N-linked (GlcNAc...),region of interest:II,region of interest:III,region of interest:IV (linker domain),region of interest:V (Cys-rich),sequence conflict,signal peptide,
NM_010894	neurogenic differentiation 1; neurogenic differentiation 5	Mus musculus			GO:0001654~eye development,GO:0003002~regionalization,GO:0006350~transcription,GO:0006355~regulation of transcription, DNA-dependent,GO:0006357~regulation of transcription from RNA polymerase II promoter,GO:0007389~pattern specification process,GO:0007423~sensory organ development,GO:0009891~positive regulation of biosynthetic process,GO:0009952~anterior/posterior pattern formation,GO:0010557~pos…		GO:0003677~DNA binding,GO:0016563~transcription activator activity,GO:0030528~transcription regulator activity,GO:0043565~sequence-specific DNA binding,GO:0046982~protein heterodimerization activity,GO:0046983~protein dimerization activity,	IPR001092:Basic helix-loop-helix dimerisation region bHLH,IPR011598:Helix-loop-helix DNA-binding,IPR016637:Transcription factor, basic helix-loop-helix, NeuroD,	mmu04950:Maturity onset diabetes of the young,		PIRSF015618:basic helix-loop-helix transcription factor NeuroD,PIRSF015618:bHLH_NeuroD,	SM00353:HLH,	3d-structure,activator,cytoplasm,developmental protein,differentiation,dna-binding,neurogenesis,nucleus,phosphoprotein,Transcription,transcription regulation,	chain:Neurogenic differentiation factor 1,compositionally biased region:Glu-rich (acidic),compositionally biased region:Poly-Glu,compositionally biased region:Poly-Lys,DNA-binding region:Basic motif,domain:Helix-loop-helix motif,helix,modified residue,short sequence motif:Nuclear localization signal,strand,
NM_173437	neuron navigator 1	Mus musculus			GO:0000226~microtubule cytoskeleton organization,GO:0001578~microtubule bundle formation,GO:0001764~neuron migration,GO:0006928~cell motion,GO:0007010~cytoskeleton organization,GO:0007017~microtubule-based process,GO:0016477~cell migration,GO:0048870~cell motility,GO:0051674~localization of cell,	GO:0005856~cytoskeleton,GO:0005874~microtubule,GO:0015630~microtubule cytoskeleton,GO:0043228~non-membrane-bounded organelle,GO:0043232~intracellular non-membrane-bounded organelle,GO:0044430~cytoskeletal part,	GO:0000166~nucleotide binding,GO:0001882~nucleoside binding,GO:0001883~purine nucleoside binding,GO:0005524~ATP binding,GO:0017076~purine nucleotide binding,GO:0030554~adenyl nucleotide binding,GO:0032553~ribonucleotide binding,GO:0032555~purine ribonucleotide binding,GO:0032559~adenyl ribonucleotide binding,	IPR003593:ATPase, AAA+ type, core,				SM00382:AAA,	alternative splicing,atp-binding,coiled coil,cytoplasm,cytoskeleton,developmental protein,differentiation,microtubule,neurogenesis,nucleotide-binding,phosphoprotein,	chain:Neuron navigator 1,compositionally biased region:Poly-Lys,modified residue,sequence conflict,splice variant,
NM_001081453	ninein	Mus musculus				GO:0005813~centrosome,GO:0005815~microtubule organizing center,GO:0005856~cytoskeleton,GO:0005874~microtubule,GO:0015630~microtubule cytoskeleton,GO:0043228~non-membrane-bounded organelle,GO:0043232~intracellular non-membrane-bounded organelle,GO:0044430~cytoskeletal part,	GO:0000166~nucleotide binding,GO:0005525~GTP binding,GO:0017076~purine nucleotide binding,GO:0019001~guanyl nucleotide binding,GO:0032553~ribonucleotide binding,GO:0032555~purine ribonucleotide binding,GO:0032561~guanyl ribonucleotide binding,	IPR018249:EF-HAND 2,					alternative splicing,coiled coil,cytoplasm,cytoskeleton,gtp-binding,microtubule,nucleotide-binding,phosphoprotein,repeat,	chain:Ninein,domain:EF-hand 1,domain:EF-hand 2,domain:EF-hand 3,domain:EF-hand 4,domain:EF-hand 5,modified residue,nucleotide phosphate-binding region:GTP,sequence conflict,splice variant,
NM_011584	nuclear receptor subfamily 1, group D, member 2; predicted gene 5827	Mus musculus			GO:0006350~transcription,GO:0006355~regulation of transcription, DNA-dependent,GO:0045449~regulation of transcription,GO:0051252~regulation of RNA metabolic process,		GO:0003677~DNA binding,GO:0003700~transcription factor activity,GO:0003707~steroid hormone receptor activity,GO:0004879~ligand-dependent nuclear receptor activity,GO:0004887~thyroid hormone receptor activity,GO:0008270~zinc ion binding,GO:0030528~transcription regulator activity,GO:0043167~ion binding,GO:0043169~cation binding,GO:0043565~sequence-specific DNA binding,GO:0046872~metal ion binding,…	IPR000324:Vitamin D receptor,IPR000536:Nuclear hormone receptor, ligand-binding, core,IPR001628:Zinc finger, nuclear hormone receptor-type,IPR001723:Steroid hormone receptor,IPR001728:Thyroid hormone receptor,IPR003079:Nuclear receptor ROR,IPR008946:Nuclear hormone receptor, ligand-binding,IPR013088:Zinc finger, NHR/GATA-type,				SM00399:ZnF_C4,SM00430:HOLI,	3d-structure,dna-binding,metal-binding,nucleus,phosphoprotein,receptor,repressor,Transcription,transcription regulation,zinc,zinc-finger,	chain:Nuclear receptor subfamily 1 group D member 2,compositionally biased region:Poly-Ser,DNA-binding region:Nuclear receptor,helix,modified residue,strand,turn,zinc finger region:NR C4-type,
NM_010264	nuclear receptor subfamily 6, group A, member 1	Mus musculus			GO:0000122~negative regulation of transcription from RNA polymerase II promoter,GO:0006350~transcription,GO:0006355~regulation of transcription, DNA-dependent,GO:0006357~regulation of transcription from RNA polymerase II promoter,GO:0007276~gamete generation,GO:0007283~spermatogenesis,GO:0009890~negative regulation of biosynthetic process,GO:0010558~negative regulation of macromolecule biosynthet…	GO:0005654~nucleoplasm,GO:0005667~transcription factor complex,GO:0031974~membrane-enclosed lumen,GO:0031981~nuclear lumen,GO:0043233~organelle lumen,GO:0044451~nucleoplasm part,GO:0070013~intracellular organelle lumen,	GO:0003677~DNA binding,GO:0003700~transcription factor activity,GO:0003707~steroid hormone receptor activity,GO:0004879~ligand-dependent nuclear receptor activity,GO:0008270~zinc ion binding,GO:0030528~transcription regulator activity,GO:0042802~identical protein binding,GO:0042803~protein homodimerization activity,GO:0043167~ion binding,GO:0043169~cation binding,GO:0043565~sequence-specific DNA …	IPR000324:Vitamin D receptor,IPR000536:Nuclear hormone receptor, ligand-binding, core,IPR001628:Zinc finger, nuclear hormone receptor-type,IPR001723:Steroid hormone receptor,IPR008946:Nuclear hormone receptor, ligand-binding,IPR013088:Zinc finger, NHR/GATA-type,				SM00399:ZnF_C4,SM00430:HOLI,	alternative splicing,developmental protein,differentiation,DNA binding,dna-binding,metal-binding,nucleus,receptor,spermatogenesis,testis,Transcription,transcription regulation,zinc,zinc finger,zinc-finger,	chain:Nuclear receptor subfamily 6 group A member 1,DNA-binding region:Nuclear receptor,mutagenesis site,region of interest:Sufficient for interaction with UIMC1,splice variant,zinc finger region:NR C4-type,
NM_145962	pantothenate kinase 3	Mus musculus			GO:0006732~coenzyme metabolic process,GO:0009108~coenzyme biosynthetic process,GO:0009116~nucleoside metabolic process,GO:0009119~ribonucleoside metabolic process,GO:0015936~coenzyme A metabolic process,GO:0015937~coenzyme A biosynthetic process,GO:0033865~nucleoside bisphosphate metabolic process,GO:0042278~purine nucleoside metabolic process,GO:0046128~purine ribonucleoside metabolic process,GO…		GO:0000166~nucleotide binding,GO:0001882~nucleoside binding,GO:0001883~purine nucleoside binding,GO:0004594~pantothenate kinase activity,GO:0005524~ATP binding,GO:0017076~purine nucleotide binding,GO:0030554~adenyl nucleotide binding,GO:0032553~ribonucleotide binding,GO:0032555~purine ribonucleotide binding,GO:0032559~adenyl ribonucleotide binding,	IPR004567:Eukaryotic pantothenate kinase,IPR011602:Fumble,	mmu00770:Pantothenate and CoA biosynthesis,		PIRSF009355:pantothenate kinase, acetyl-CoA regulated, stand-alone type,		atp-binding,coenzyme a biosynthesis,cytoplasm,kinase,nucleotide-binding,transferase,	chain:Pantothenate kinase 3,
NM_011081	phosphatidylinositol glycan anchor biosynthesis, class A	Mus musculus		Cell envelope biogenesis, outer membrane,	GO:0006497~protein amino acid lipidation,GO:0006505~GPI anchor metabolic process,GO:0006506~GPI anchor biosynthetic process,GO:0006644~phospholipid metabolic process,GO:0006650~glycerophospholipid metabolic process,GO:0008610~lipid biosynthetic process,GO:0008654~phospholipid biosynthetic process,GO:0019637~organophosphate metabolic process,GO:0030384~phosphoinositide metabolic process,GO:0042157…	GO:0000506~glycosylphosphatidylinositol-N-acetylglucosaminyltransferase (GPI-GnT) complex,GO:0005783~endoplasmic reticulum,GO:0005789~endoplasmic reticulum membrane,GO:0012505~endomembrane system,GO:0016021~integral to membrane,GO:0031090~organelle membrane,GO:0031224~intrinsic to membrane,GO:0042175~nuclear envelope-endoplasmic reticulum network,GO:0044432~endoplasmic reticulum part,		IPR001296:Glycosyl transferase, group 1,IPR013234:PIGA, GPI anchor biosynthesis,	mmu00563:Glycosylphosphatidylinositol(GPI)-anchor biosynthesis,		PIRSF002416:GPI-anchor biosynthesis protein PIG-A,		endoplasmic reticulum,glycoprotein,glycosyltransferase,gpi-anchor biosynthesis,membrane,phosphoprotein,transferase,transmembrane,transmembrane protein,	chain:N-acetylglucosaminyl-phosphatidylinositol biosynthetic protein,modified residue,sequence conflict,topological domain:Cytoplasmic,topological domain:Lumenal,transmembrane region,
NM_011058	platelet derived growth factor receptor, alpha polypeptide	Mus musculus	m_cblPathway:CBL mediated ligand-induced downregulation of EGF receptors,m_cdc42racPathway:Role of PI3K subunit p85 in regulation of Actin Organization and Cell Migration,m_edg1Pathway:Phospholipids as signalling intermediaries,m_erkPathway:Erk1/Erk2 Mapk Signaling pathway,m_pdgfPathway:PDGF Signaling Pathway,m_rac1Pathway:Rac 1 cell motility signaling pathway,		GO:0001501~skeletal system development,GO:0001701~in utero embryonic development,GO:0003006~reproductive developmental process,GO:0006468~protein amino acid phosphorylation,GO:0006793~phosphorus metabolic process,GO:0006796~phosphate metabolic process,GO:0007166~cell surface receptor linked signal transduction,GO:0007167~enzyme linked receptor protein signaling pathway,GO:0007169~transmembrane re…	GO:0005886~plasma membrane,GO:0005887~integral to plasma membrane,GO:0016021~integral to membrane,GO:0031224~intrinsic to membrane,GO:0031226~intrinsic to plasma membrane,GO:0044459~plasma membrane part,	GO:0000166~nucleotide binding,GO:0001882~nucleoside binding,GO:0001883~purine nucleoside binding,GO:0004672~protein kinase activity,GO:0004713~protein tyrosine kinase activity,GO:0004714~transmembrane receptor protein tyrosine kinase activity,GO:0005021~vascular endothelial growth factor receptor activity,GO:0005524~ATP binding,GO:0017076~purine nucleotide binding,GO:0019838~growth factor binding…	IPR000719:Protein kinase, core,IPR001245:Tyrosine protein kinase,IPR001824:Receptor tyrosine kinase, class III, conserved site,IPR003598:Immunoglobulin subtype 2,IPR003599:Immunoglobulin subtype,IPR007110:Immunoglobulin-like,IPR008266:Tyrosine protein kinase, active site,IPR009134:Vascular endothelial growth factor receptor, VEGFR, N-terminal,IPR013098:Immunoglobulin I-set,IPR013151:Immunoglobuli…	mmu04010:MAPK signaling pathway,mmu04020:Calcium signaling pathway,mmu04060:Cytokine-cytokine receptor interaction,mmu04144:Endocytosis,mmu04510:Focal adhesion,mmu04540:Gap junction,mmu04810:Regulation of actin cytoskeleton,mmu05200:Pathways in cancer,mmu05210:Colorectal cancer,mmu05214:Glioma,mmu05215:Prostate cancer,mmu05218:Melanoma,		PIRSF000615:tyrosine-protein kinase, CSF-1/PDGF receptor type,PIRSF000615:TyrPK_CSF1-R,PIRSF500950:alpha-type platelet-derived growth factor receptor,	SM00219:TyrKc,SM00408:IGc2,SM00409:IG,	alternative splicing,ATP,atp-binding,disulfide bond,glycoprotein,growth factor receptor,Immunoglobulin domain,kinase,membrane,nucleotide-binding,phosphoprotein,phosphotransferase,receptor,repeat,signal,transferase,transmembrane,transmembrane protein,tyrosine-protein kinase,tyrosine-specific protein kinase,	active site:Proton acceptor,binding site:ATP,chain:Alpha-type platelet-derived growth factor receptor,disulfide bond,domain:Ig-like C2-type 1,domain:Ig-like C2-type 2,domain:Ig-like C2-type 3,domain:Ig-like C2-type 4,domain:Ig-like C2-type 5,domain:Protein kinase,glycosylation site:N-linked (GlcNAc...),modified residue,nucleotide phosphate-binding region:ATP,sequence conflict,signal peptide,splic…
NM_026420	polyadenylate-binding protein-interacting protein 2	Mus musculus			GO:0006417~regulation of translation,GO:0009890~negative regulation of biosynthetic process,GO:0010558~negative regulation of macromolecule biosynthetic process,GO:0010605~negative regulation of macromolecule metabolic process,GO:0010608~posttranscriptional regulation of gene expression,GO:0017148~negative regulation of translation,GO:0031327~negative regulation of cellular biosynthetic process,G…		GO:0000900~translation repressor activity, nucleic acid binding,GO:0003723~RNA binding,GO:0003727~single-stranded RNA binding,GO:0003729~mRNA binding,GO:0008143~poly(A) RNA binding,GO:0030371~translation repressor activity,GO:0045182~translation regulator activity,GO:0070717~poly-purine tract binding,	IPR009818:Ataxin-2, C-terminal,					cytoplasm,translation regulation,	chain:Polyadenylate-binding protein-interacting protein 2,region of interest:PABPC1-interacting motif-1 (PAM1),region of interest:PABPC1-interacting motif-2 (PAM2),sequence conflict,
NM_010595	potassium voltage-gated channel, shaker-related subfamily, member 1	Mus musculus	m_barr-mapkPathway:Role of ï¿½-arrestins in the activation and targeting of MAP kinases,m_bArrestin-srcPathway:Roles of ï¿½-arrestin-dependent Recruitment of Src Kinases in GPCR Signaling,m_bArrestinPathway:ï¿½-arrestins in GPCR Desensitization,		GO:0006811~ion transport,GO:0006812~cation transport,GO:0006813~potassium ion transport,GO:0015672~monovalent inorganic cation transport,GO:0030001~metal ion transport,GO:0055085~transmembrane transport,	GO:0005886~plasma membrane,GO:0005887~integral to plasma membrane,GO:0008076~voltage-gated potassium channel complex,GO:0016021~integral to membrane,GO:0031224~intrinsic to membrane,GO:0031226~intrinsic to plasma membrane,GO:0034702~ion channel complex,GO:0034703~cation channel complex,GO:0034705~potassium channel complex,GO:0044459~plasma membrane part,	GO:0005216~ion channel activity,GO:0005244~voltage-gated ion channel activity,GO:0005249~voltage-gated potassium channel activity,GO:0005261~cation channel activity,GO:0005267~potassium channel activity,GO:0015267~channel activity,GO:0022803~passive transmembrane transporter activity,GO:0022832~voltage-gated channel activity,GO:0022836~gated channel activity,GO:0022838~substrate specific channel …	IPR000210:BTB/POZ-like,IPR003091:Voltage-dependent potassium channel,IPR003131:Potassium channel, voltage dependent, Kv, tetramerisation,IPR003968:Potassium channel, voltage dependent, Kv,IPR003972:Potassium channel, voltage dependent, Kv1,IPR004048:Potassium channel, voltage dependent, Kv1.1,IPR005821:Ion transport,IPR011333:BTB/POZ fold,			PIRSF002449:potassium voltage-gated channel, alpha subunit, subfamilies A/C/D/F/G/S,PIRSF500969:potassium voltage-gated channel, subfamily A, KCNA1 subunit,	SM00225:BTB,	glycoprotein,ion transport,ionic channel,lipoprotein,membrane,palmitate,phosphoprotein,potassium,potassium channel,potassium transport,rna editing,tetramer,transmembrane,transmembrane protein,transport,voltage-gated channel,voltage-gated ion channel,	chain:Potassium voltage-gated channel subfamily A member 1,glycosylation site:N-linked (GlcNAc...),lipid moiety-binding region:S-palmitoyl cysteine,modified residue,sequence variant,short sequence motif:PDZ-binding,short sequence motif:Selectivity filter,transmembrane region,
NM_183355, NM_008783	pre B-cell leukemia transcription factor 1; region containing RIKEN cDNA 2310056B04 gene; pre B-cell leukemia transcription factor 1	Mus musculus			GO:0001501~skeletal system development,GO:0001655~urogenital system development,GO:0001656~metanephros development,GO:0001657~ureteric bud development,GO:0001658~branching involved in ureteric bud morphogenesis,GO:0001763~morphogenesis of a branching structure,GO:0001822~kidney development,GO:0002009~morphogenesis of an epithelium,GO:0002520~immune system development,GO:0003002~regionalization,GO…	GO:0005654~nucleoplasm,GO:0005667~transcription factor complex,GO:0031974~membrane-enclosed lumen,GO:0031981~nuclear lumen,GO:0043233~organelle lumen,GO:0044451~nucleoplasm part,GO:0070013~intracellular organelle lumen,	GO:0003677~DNA binding,GO:0003700~transcription factor activity,GO:0030528~transcription regulator activity,GO:0043565~sequence-specific DNA binding,GO:0046982~protein heterodimerization activity,GO:0046983~protein dimerization activity,	IPR001356:Homeobox,IPR005542:PBX,IPR012287:Homeodomain-related,IPR017970:Homeobox, conserved site,				SM00389:HOX,	3d-structure,activator,alternative splicing,differentiation,direct protein sequencing,DNA binding,dna-binding,Homeobox,nucleus,sexual differentiation,steroidogenesis,Transcription,transcription regulation,	chain:Pre-B-cell leukemia transcription factor 1,compositionally biased region:Poly-Ala,DNA-binding region:Homeobox; TALE-type,helix,splice variant,strand,
NM_053124	predicted gene 13034; SWI/SNF related, matrix associated, actin dependent regulator of chromatin, subfamily a, member 5	Mus musculus		DNA replication, recombination, and repair / Transcription / Translation, ribosomal structure and biogenesis,	GO:0000183~chromatin silencing at rDNA,GO:0006325~chromatin organization,GO:0006333~chromatin assembly or disassembly,GO:0006338~chromatin remodeling,GO:0006342~chromatin silencing,GO:0006355~regulation of transcription, DNA-dependent,GO:0009890~negative regulation of biosynthetic process,GO:0010558~negative regulation of macromolecule biosynthetic process,GO:0010605~negative regulation of macrom…	GO:0005677~chromatin silencing complex,GO:0016585~chromatin remodeling complex,	GO:0000166~nucleotide binding,GO:0001882~nucleoside binding,GO:0001883~purine nucleoside binding,GO:0003677~DNA binding,GO:0003682~chromatin binding,GO:0004386~helicase activity,GO:0005524~ATP binding,GO:0008026~ATP-dependent helicase activity,GO:0016563~transcription activator activity,GO:0016887~ATPase activity,GO:0017076~purine nucleotide binding,GO:0030528~transcription regulator activity,GO:…	IPR000330:SNF2-related,IPR001005:SANT, DNA-binding,IPR001650:DNA/RNA helicase, C-terminal,IPR002464:DNA/RNA helicase, ATP-dependent, DEAH-box type, conserved site,IPR014001:DEAD-like helicase, N-terminal,IPR014021:Helicase, superfamily 1 and 2, ATP-binding,IPR015194:ATPase, nucleosome remodelling ISWI, HAND domain,IPR015195:SLIDE,IPR017884:SANT, eukarya,			PIRSF036348:chromatin remodelling complex ATPase chain ISWI,	SM00487:DEXDc,SM00490:HELICc,SM00717:SANT,	acetylation,atp-binding,chromatin regulator,helicase,hydrolase,nucleotide-binding,nucleus,phosphoprotein,repeat,	chain:SWI/SNF-related matrix-associated actin- dependent regulator of chromatin subfamily A member 5,compositionally biased region:Poly-Pro,domain:Helicase ATP-binding,domain:Helicase C-terminal,domain:SANT 1,domain:SANT 2,modified residue,nucleotide phosphate-binding region:ATP,sequence conflict,short sequence motif:DEAH box,
NM_133834	predicted gene 5242; predicted gene 7803; predicted gene 7446; predicted gene 11793; heterogeneous nuclear ribonucleoprotein F	Mus musculus			GO:0006396~RNA processing,GO:0006397~mRNA processing,GO:0008380~RNA splicing,GO:0016071~mRNA metabolic process,	GO:0005654~nucleoplasm,GO:0005681~spliceosome,GO:0030529~ribonucleoprotein complex,GO:0031974~membrane-enclosed lumen,GO:0031981~nuclear lumen,GO:0043233~organelle lumen,GO:0070013~intracellular organelle lumen,	GO:0000166~nucleotide binding,GO:0003723~RNA binding,	IPR000504:RNA recognition motif, RNP-1,IPR012677:Nucleotide-binding, alpha-beta plait,IPR012996:Zinc finger, CHHC-type,				SM00360:RRM,	3d-structure,acetylation,alternative splicing,isopeptide bond,mrna processing,mrna splicing,nucleus,phosphoprotein,repeat,ribonucleoprotein,rna-binding,Spliceosome,ubl conjugation,	chain:Heterogeneous nuclear ribonucleoprotein F,chain:Heterogeneous nuclear ribonucleoprotein F, N-terminally processed,cross-link:Glycyl lysine isopeptide (Lys-Gly) (interchain with G-Cter in SUMO),domain:RRM 1,domain:RRM 2,domain:RRM 3,helix,modified residue,sequence conflict,site:Required for RNA recognition,splice variant,strand,turn,
NM_153599	predicted gene 7107; cyclin-dependent kinase 8	Mus musculus			GO:0006350~transcription,GO:0006468~protein amino acid phosphorylation,GO:0006793~phosphorus metabolic process,GO:0006796~phosphate metabolic process,GO:0016310~phosphorylation,GO:0045449~regulation of transcription,	GO:0005654~nucleoplasm,GO:0016592~Srb-mediator complex,GO:0031974~membrane-enclosed lumen,GO:0031981~nuclear lumen,GO:0043233~organelle lumen,GO:0044451~nucleoplasm part,GO:0070013~intracellular organelle lumen,	GO:0000166~nucleotide binding,GO:0001882~nucleoside binding,GO:0001883~purine nucleoside binding,GO:0004672~protein kinase activity,GO:0004674~protein serine/threonine kinase activity,GO:0004693~cyclin-dependent protein kinase activity,GO:0005524~ATP binding,GO:0008353~RNA polymerase II carboxy-terminal domain kinase activity,GO:0017076~purine nucleotide binding,GO:0030554~adenyl nucleotide bindi…	IPR000719:Protein kinase, core,IPR002290:Serine/threonine protein kinase,IPR008271:Serine/threonine protein kinase, active site,IPR017441:Protein kinase, ATP binding site,IPR017442:Serine/threonine protein kinase-related,				SM00220:S_TKc,	activator,alternative splicing,atp-binding,kinase,nucleotide-binding,nucleus,phosphoprotein,repressor,serine/threonine-protein kinase,Transcription,transcription regulation,transferase,	active site:Proton acceptor,binding site:ATP,chain:Cell division protein kinase 8,compositionally biased region:Poly-Gln,domain:Protein kinase,modified residue,nucleotide phosphate-binding region:ATP,splice variant,
NM_009681	predicted gene 7603; adaptor-related protein complex 3, sigma 1 subunit; predicted gene 5610	Mus musculus			GO:0006886~intracellular protein transport,GO:0008104~protein localization,GO:0015031~protein transport,GO:0016192~vesicle-mediated transport,GO:0034613~cellular protein localization,GO:0045184~establishment of protein localization,GO:0046907~intracellular transport,GO:0070727~cellular macromolecule localization,	GO:0005794~Golgi apparatus,GO:0005802~trans-Golgi network,GO:0005886~plasma membrane,GO:0009898~internal side of plasma membrane,GO:0030117~membrane coat,GO:0031410~cytoplasmic vesicle,GO:0031982~vesicle,GO:0044431~Golgi apparatus part,GO:0044459~plasma membrane part,GO:0048475~coated membrane,	GO:0008565~protein transporter activity,	IPR000804:Clathrin adaptor, sigma subunit/coatomer, zeta subunit,IPR016635:Adaptor protein complex, sigma subunit,	mmu04142:Lysosome,		PIRSF015588:adaptor protein complex, sigma subunit,PIRSF015588:AP_complex_sigma,		cytoplasmic vesicle,golgi apparatus,membrane,protein transport,transport,	chain:AP-3 complex subunit sigma-1,sequence conflict,
NM_001034874	predicted gene 879	Mus musculus				GO:0016021~integral to membrane,GO:0031224~intrinsic to membrane,							glycoprotein,membrane,signal,transmembrane,	chain:Protein shisa-6 homolog,compositionally biased region:Ala-rich,glycosylation site:N-linked (GlcNAc...),signal peptide,topological domain:Cytoplasmic,topological domain:Extracellular,transmembrane region,
NM_016783	progesterone receptor membrane component 1	Mus musculus				GO:0000267~cell fraction,GO:0005624~membrane fraction,GO:0005626~insoluble fraction,GO:0005783~endoplasmic reticulum,GO:0005792~microsome,GO:0016021~integral to membrane,GO:0031224~intrinsic to membrane,GO:0042598~vesicular fraction,	GO:0005496~steroid binding,GO:0005506~iron ion binding,GO:0008289~lipid binding,GO:0020037~heme binding,GO:0043167~ion binding,GO:0043169~cation binding,GO:0046872~metal ion binding,GO:0046906~tetrapyrrole binding,GO:0046914~transition metal ion binding,	IPR001199:Cytochrome b5,IPR018506:Cytochrome b5, heme-binding site,			PIRSF025365:PIRSF025365,		direct protein sequencing,endoplasmic reticulum,lipid-binding,membrane,microsome,phosphoprotein,receptor,steroid-binding,transmembrane,	chain:Membrane-associated progesterone receptor component 1,domain:Cytochrome b5 heme-binding,modified residue,sequence conflict,transmembrane region,
NM_019745	programmed cell death 10	Mus musculus			GO:0006915~apoptosis,GO:0008219~cell death,GO:0012501~programmed cell death,GO:0016265~death,			IPR009652:Protein of unknown function DUF1241,					acetylation,Apoptosis,	chain:Programmed cell death protein 10,modified residue,sequence conflict,
NM_011198	prostaglandin-endoperoxide synthase 2	Mus musculus	m_AcetaminophenPathway:Mechanism of Acetaminophen Activity and Toxicity,m_eicosanoidPathway:Eicosanoid Metabolism,		GO:0001501~skeletal system development,GO:0001503~ossification,GO:0001516~prostaglandin biosynthetic process,GO:0001942~hair follicle development,GO:0003013~circulatory system process,GO:0006631~fatty acid metabolic process,GO:0006633~fatty acid biosynthetic process,GO:0006636~unsaturated fatty acid biosynthetic process,GO:0006690~icosanoid metabolic process,GO:0006692~prostanoid metabolic proces…	GO:0000267~cell fraction,GO:0005624~membrane fraction,GO:0005626~insoluble fraction,GO:0005783~endoplasmic reticulum,GO:0005792~microsome,GO:0019898~extrinsic to membrane,GO:0042598~vesicular fraction,	GO:0004601~peroxidase activity,GO:0004666~prostaglandin-endoperoxide synthase activity,GO:0005506~iron ion binding,GO:0008289~lipid binding,GO:0016209~antioxidant activity,GO:0016684~oxidoreductase activity, acting on peroxide as acceptor,GO:0016701~oxidoreductase activity, acting on single donors with incorporation of molecular oxygen,GO:0016702~oxidoreductase activity, acting on single donors w…	IPR000742:EGF-like, type 3,IPR002007:Haem peroxidase, animal,IPR006209:EGF,IPR006210:EGF-like,IPR013032:EGF-like region, conserved site,IPR019791:Haem peroxidase, animal, subgroup,	mmu00590:Arachidonic acid metabolism,mmu04370:VEGF signaling pathway,mmu05200:Pathways in cancer,mmu05222:Small cell lung cancer,		PIRSF000342:prostaglandin-endoperoxide synthase,	SM00181:EGF,	3d-structure,dioxygenase,direct protein sequencing,disulfide bond,endoplasmic reticulum,Fatty acid biosynthesis,glycoprotein,heme,iron,lipid synthesis,membrane,metal-binding,microsome,oxidoreductase,peroxidase,phosphoprotein,prostaglandin biosynthesis,signal,	active site:For cyclooxygenase activity,active site:Proton acceptor,chain:Prostaglandin G/H synthase 2,disulfide bond,domain:EGF-like,glycosylation site:N-linked (GlcNAc...),helix,metal ion-binding site:Iron (heme axial ligand),modified residue,sequence conflict,signal peptide,site:Aspirin-acetylated serine,site:Not glycosylated,strand,turn,
NM_000963	prostaglandin-endoperoxide synthase 2 (prostaglandin G/H synthase and cyclooxygenase)	Homo sapiens	h_AcetaminophenPathway:Mechanism of Acetaminophen Activity and Toxicity,h_eicosanoidPathway:Eicosanoid Metabolism,		GO:0000038~very-long-chain fatty acid metabolic process,GO:0001501~skeletal system development,GO:0001503~ossification,GO:0001516~prostaglandin biosynthetic process,GO:0001890~placenta development,GO:0001893~maternal placenta development,GO:0001942~hair follicle development,GO:0002237~response to molecule of bacterial origin,GO:0003006~reproductive developmental process,GO:0003013~circulatory sys…	GO:0000267~cell fraction,GO:0005624~membrane fraction,GO:0005626~insoluble fraction,GO:0005783~endoplasmic reticulum,GO:0005788~endoplasmic reticulum lumen,GO:0005792~microsome,GO:0005886~plasma membrane,GO:0005901~caveola,GO:0019898~extrinsic to membrane,GO:0031974~membrane-enclosed lumen,GO:0042598~vesicular fraction,GO:0043233~organelle lumen,GO:0044432~endoplasmic reticulum part,GO:0044459~pl…	GO:0004601~peroxidase activity,GO:0004666~prostaglandin-endoperoxide synthase activity,GO:0005506~iron ion binding,GO:0008289~lipid binding,GO:0016209~antioxidant activity,GO:0016684~oxidoreductase activity, acting on peroxide as acceptor,GO:0016701~oxidoreductase activity, acting on single donors with incorporation of molecular oxygen,GO:0016702~oxidoreductase activity, acting on single donors w…	IPR000742:EGF-like, type 3,IPR002007:Haem peroxidase, animal,IPR006209:EGF,IPR006210:EGF-like,IPR013032:EGF-like region, conserved site,IPR019791:Haem peroxidase, animal, subgroup,	hsa00590:Arachidonic acid metabolism,hsa04370:VEGF signaling pathway,hsa05200:Pathways in cancer,hsa05222:Small cell lung cancer,	Genome-wide Association Scan Identifies a Prostaglandin-Endoperoxide Synthase 2 Variant Involved in Risk of Knee Osteoarthritis,	PIRSF000342:prostaglandin-endoperoxide synthase,	SM00181:EGF,	3d-structure,chromoprotein,complete proteome,dioxygenase,disulfide bond,endoplasmic reticulum,Fatty acid biosynthesis,glycoprotein,heme,iron,lipid synthesis,membrane,metal-binding,metalloprotein,microsome,oxidoreductase,peroxidase,phosphoprotein,polymorphism,prostaglandin biosynthesis,signal,	active site:For cyclooxygenase activity,active site:Proton acceptor,chain:Prostaglandin G/H synthase 2,disulfide bond,domain:EGF-like,glycosylation site:N-linked (GlcNAc...),metal ion-binding site:Iron (heme axial ligand),modified residue,sequence conflict,sequence variant,signal peptide,site:Aspirin-acetylated serine,
NM_024459	protein phosphatase 3, regulatory subunit B, alpha isoform (calcineurin B, type I)	Mus musculus			GO:0000902~cell morphogenesis,GO:0000904~cell morphogenesis involved in differentiation,GO:0001837~epithelial to mesenchymal transition,GO:0007507~heart development,GO:0008104~protein localization,GO:0014031~mesenchymal cell development,GO:0030323~respiratory tube development,GO:0030324~lung development,GO:0030855~epithelial cell differentiation,GO:0032989~cellular component morphogenesis,GO:0033…		GO:0005509~calcium ion binding,GO:0043167~ion binding,GO:0043169~cation binding,GO:0046872~metal ion binding,	IPR001412:Aminoacyl-tRNA synthetase, class I, conserved site,IPR001680:WD40 repeat,IPR002048:Calcium-binding EF-hand,IPR008080:Parvalbumin,IPR011992:EF-Hand type,IPR015943:WD40/YVTN repeat-like,IPR017986:WD40 repeat, region,IPR018247:EF-HAND 1,IPR018248:EF hand,IPR018249:EF-HAND 2,IPR019781:WD40 repeat, subgroup,IPR019782:WD40 repeat 2,	mmu04010:MAPK signaling pathway,mmu04020:Calcium signaling pathway,mmu04114:Oocyte meiosis,mmu04210:Apoptosis,mmu04310:Wnt signaling pathway,mmu04360:Axon guidance,mmu04370:VEGF signaling pathway,mmu04650:Natural killer cell mediated cytotoxicity,mmu04660:T cell receptor signaling pathway,mmu04662:B cell receptor signaling pathway,mmu04720:Long-term potentiation,mmu05010:Alzheimer's disease,mmu05…		PIRSF002350:calmodulin,	SM00054:EFh,SM00320:WD40,	alternative splicing,blocked amino end,calcium,calcium binding,direct protein sequencing,duplication,EF hand,heterodimer,lipoprotein,myristate,myristylation,phosphoprotein,repeat,wd repeat,	calcium-binding region:1,calcium-binding region:2,calcium-binding region:3,calcium-binding region:4,chain:Calcineurin subunit B type 1,domain:EF-hand 1,domain:EF-hand 2,domain:EF-hand 3,domain:EF-hand 4,lipid moiety-binding region:N-myristoyl glycine,modified residue,sequence conflict,splice variant,
NM_009041	radixin	Mus musculus			GO:0008064~regulation of actin polymerization or depolymerization,GO:0008104~protein localization,GO:0008105~asymmetric protein localization,GO:0010639~negative regulation of organelle organization,GO:0030030~cell projection organization,GO:0030031~cell projection assembly,GO:0030033~microvillus assembly,GO:0030832~regulation of actin filament length,GO:0030833~regulation of actin filament polyme…	GO:0001726~ruffle,GO:0005856~cytoskeleton,GO:0005886~plasma membrane,GO:0005902~microvillus,GO:0009898~internal side of plasma membrane,GO:0019898~extrinsic to membrane,GO:0030027~lamellipodium,GO:0030175~filopodium,GO:0031252~cell leading edge,GO:0032420~stereocilium,GO:0032421~stereocilium bundle,GO:0042995~cell projection,GO:0043228~non-membrane-bounded organelle,GO:0043232~intracellular non-m…	GO:0003779~actin binding,GO:0008092~cytoskeletal protein binding,	IPR000299:FERM domain,IPR000798:Ezrin/radixin/moesin ERM,IPR011174:Ezrin/radixin/moesin,IPR011259:Ezrin/radixin/moesin, C-terminal,IPR011993:Pleckstrin homology-type,IPR014352:FERM/acyl-CoA-binding protein, 3-helical bundle,IPR018979:FERM, N-terminal,IPR018980:FERM, C-terminal PH-like domain,IPR019747:FERM conserved site,IPR019748:FERM central domain,IPR019749:Band 4.1 domain,IPR019750:Band 4.1 s…	mmu04810:Regulation of actin cytoskeleton,		PIRSF002305:ERM,PIRSF002305:ezrin/radixin/moesin,	SM00295:B41,	3d-structure,acetylation,actin capping,actin-binding,cell membrane,cytoplasm,cytoskeleton,direct protein sequencing,membrane,phosphoprotein,	binding site:Phosphatidylinositol,chain:Radixin,compositionally biased region:Glu-rich,compositionally biased region:Poly-Pro,domain:FERM,helix,modified residue,region of interest:Phosphatidylinositol binding,sequence conflict,strand,turn,
NM_001017966	regulatory solute carrier protein, family 1, member 1; DNA-damage inducible protein 2	Mus musculus			GO:0006350~transcription,GO:0006508~proteolysis,GO:0007586~digestion,GO:0022600~digestive system process,GO:0045449~regulation of transcription,GO:0050892~intestinal absorption,GO:0051051~negative regulation of transport,	GO:0000267~cell fraction,GO:0005624~membrane fraction,GO:0005626~insoluble fraction,GO:0005794~Golgi apparatus,GO:0005886~plasma membrane,GO:0005903~brush border,GO:0042995~cell projection,	GO:0004175~endopeptidase activity,GO:0004190~aspartic-type endopeptidase activity,GO:0008233~peptidase activity,GO:0070001~aspartic-type peptidase activity,GO:0070011~peptidase activity, acting on L-amino acid peptides,	IPR000626:Ubiquitin,IPR015940:Ubiquitin-associated/translation elongation factor EF1B, N-terminal, eukaryote,IPR019103:Peptidase aspartic, eukaryotic predicted,IPR019955:Ubiquitin supergroup,				SM00165:UBA,SM00213:UBQ,	cell membrane,golgi apparatus,membrane,nucleus,phosphoprotein,Transcription,transcription regulation,	chain:Protein DDI1 homolog 2,chain:Regulatory solute carrier protein family 1 member 1,domain:UBA,domain:Ubiquitin-like,modified residue,sequence conflict,
NM_001013441, NM_183172	resistance to inhibitors of cholinesterase 8 homolog B (C. elegans)	Mus musculus				GO:0005938~cell cortex,	GO:0005085~guanyl-nucleotide exchange factor activity,GO:0030695~GTPase regulator activity,GO:0060589~nucleoside-triphosphatase regulator activity,	IPR008376:Synembryn,IPR019318:Guanine nucleotide exchange factor, Ric8,					alternative splicing,cytoplasm,guanine-nucleotide releasing factor,phosphoprotein,	chain:Synembryn-B,modified residue,splice variant,
NM_001038993, NM_175201	ring finger protein 38	Mus musculus					GO:0008270~zinc ion binding,GO:0043167~ion binding,GO:0043169~cation binding,GO:0046872~metal ion binding,GO:0046914~transition metal ion binding,	IPR001841:Zinc finger, RING-type,IPR017907:Zinc finger, RING-type, conserved site,IPR018957:Zinc finger, C3HC4 RING-type,				SM00184:RING,	alternative splicing,metal-binding,zinc,zinc-finger,	chain:RING finger protein 38,compositionally biased region:Pro-rich,splice variant,zinc finger region:RING-type,
NM_011344, NM_001039089	sel-1 suppressor of lin-12-like (C. elegans)	Mus musculus		General function prediction only,	GO:0007166~cell surface receptor linked signal transduction,GO:0007219~Notch signaling pathway,	GO:0005783~endoplasmic reticulum,GO:0016021~integral to membrane,GO:0031224~intrinsic to membrane,		IPR000562:Type II fibronectin, collagen-binding,IPR006597:Sel1-like,IPR011990:Tetratricopeptide-like helical,				SM00059:FN2,SM00671:SEL1,	alternative splicing,disulfide bond,endoplasmic reticulum,glycoprotein,membrane,notch signaling pathway,repeat,signal,transmembrane,	chain:Protein sel-1 homolog 1,compositionally biased region:Pro-rich,disulfide bond,domain:Fibronectin type-II,glycosylation site:N-linked (GlcNAc...),region of interest:Interaction with ERLEC1, OS9 and SYVN1,region of interest:Mediates retention to the endoplasmic reticulum,repeat:Sel1-like 1,repeat:Sel1-like 10,repeat:Sel1-like 11,repeat:Sel1-like 2,repeat:Sel1-like 3,repeat:Sel1-like 4,repeat:…
NM_172537	sema domain, transmembrane domain (TM), and cytoplasmic domain, (semaphorin) 6D	Mus musculus				GO:0016021~integral to membrane,GO:0031224~intrinsic to membrane,		IPR001627:Semaphorin/CD100 antigen,IPR002165:Plexin,IPR003659:Plexin/semaphorin/integrin,IPR015943:WD40/YVTN repeat-like,	mmu04360:Axon guidance,		PIRSF005526:semaphorin,	SM00423:PSI,SM00630:Sema,	alternative splicing,developmental protein,differentiation,disulfide bond,glycoprotein,membrane,neurogenesis,phosphoprotein,signal,transmembrane,	chain:Semaphorin-6D,disulfide bond,domain:PSI,domain:Sema,glycosylation site:N-linked (GlcNAc...),modified residue,signal peptide,splice variant,topological domain:Cytoplasmic,topological domain:Extracellular,transmembrane region,
NM_009274	serine/arginine-rich protein specific kinase 2	Mus musculus			GO:0000245~spliceosome assembly,GO:0000375~RNA splicing, via transesterification reactions,GO:0000377~RNA splicing, via transesterification reactions with bulged adenosine as nucleophile,GO:0000398~nuclear mRNA splicing, via spliceosome,GO:0006396~RNA processing,GO:0006397~mRNA processing,GO:0006468~protein amino acid phosphorylation,GO:0006793~phosphorus metabolic process,GO:0006796~phosphate me…		GO:0000166~nucleotide binding,GO:0000287~magnesium ion binding,GO:0001882~nucleoside binding,GO:0001883~purine nucleoside binding,GO:0004672~protein kinase activity,GO:0004674~protein serine/threonine kinase activity,GO:0005524~ATP binding,GO:0017076~purine nucleotide binding,GO:0030554~adenyl nucleotide binding,GO:0032553~ribonucleotide binding,GO:0032555~purine ribonucleotide binding,GO:0032559…	IPR000719:Protein kinase, core,IPR008271:Serine/threonine protein kinase, active site,IPR017441:Protein kinase, ATP binding site,IPR017442:Serine/threonine protein kinase-related,					atp-binding,cytoplasm,differentiation,kinase,mrna processing,mrna splicing,nucleotide-binding,nucleus,phosphoprotein,serine/threonine-protein kinase,transferase,	active site:Proton acceptor,binding site:ATP,chain:Serine/threonine-protein kinase SRPK2,domain:Protein kinase,modified residue,nucleotide phosphate-binding region:ATP,sequence conflict,
NM_028800	serine/threonine kinase 40	Mus musculus			GO:0006468~protein amino acid phosphorylation,GO:0006793~phosphorus metabolic process,GO:0006796~phosphate metabolic process,GO:0016310~phosphorylation,		GO:0000166~nucleotide binding,GO:0001882~nucleoside binding,GO:0001883~purine nucleoside binding,GO:0004672~protein kinase activity,GO:0004674~protein serine/threonine kinase activity,GO:0005524~ATP binding,GO:0017076~purine nucleotide binding,GO:0030554~adenyl nucleotide binding,GO:0032553~ribonucleotide binding,GO:0032555~purine ribonucleotide binding,GO:0032559~adenyl ribonucleotide binding,	IPR000719:Protein kinase, core,IPR008271:Serine/threonine protein kinase, active site,IPR017441:Protein kinase, ATP binding site,IPR017442:Serine/threonine protein kinase-related,					alternative splicing,atp-binding,cytoplasm,kinase,nucleotide-binding,nucleus,serine/threonine-protein kinase,transferase,	active site:Proton acceptor,binding site:ATP,chain:Serine/threonine-protein kinase 40,domain:Protein kinase,nucleotide phosphate-binding region:ATP,sequence conflict,splice variant,
NM_013906	similar to ADAMTS-8 precursor (A disintegrin and metalloproteinase with thrombospondin motifs 8) (ADAM-TS 8) (ADAM-TS8) (METH-2); a disintegrin-like and metallopeptidase (reprolysin type) with thrombospondin type 1 motif, 8	Mus musculus			GO:0006508~proteolysis,	GO:0005576~extracellular region,GO:0005578~proteinaceous extracellular matrix,GO:0031012~extracellular matrix,GO:0044421~extracellular region part,	GO:0001871~pattern binding,GO:0004175~endopeptidase activity,GO:0004222~metalloendopeptidase activity,GO:0005539~glycosaminoglycan binding,GO:0008201~heparin binding,GO:0008233~peptidase activity,GO:0008237~metallopeptidase activity,GO:0008270~zinc ion binding,GO:0030246~carbohydrate binding,GO:0030247~polysaccharide binding,GO:0043167~ion binding,GO:0043169~cation binding,GO:0046872~metal ion bi…	IPR000884:Thrombospondin, type 1 repeat,IPR001590:Peptidase M12B, ADAM/reprolysin,IPR002870:Peptidase M12B, propeptide,IPR006025:Peptidase M, neutral zinc metallopeptidases, zinc-binding site,IPR010294:ADAM-TS Spacer 1,IPR013273:Peptidase M12B, ADAM-TS,IPR013277:Peptidase M12B, ADAM-TS8,IPR018358:Disintegrin, conserved site,				SM00209:TSP1,	cleavage on pair of basic residues,disulfide bond,extracellular matrix,glycoprotein,heparin-binding,hydrolase,metal-binding,metalloprotease,phosphoprotein,Protease,repeat,Secreted,signal,zinc,zymogen,	chain:A disintegrin and metalloproteinase with thrombospondin motifs 8,compositionally biased region:Cys-rich,disulfide bond,domain:Disintegrin,domain:Peptidase M12B,domain:TSP type-1 1,domain:TSP type-1 2,glycosylation site:N-linked (GlcNAc...),metal ion-binding site:Zinc; catalytic,modified residue,region of interest:Spacer,signal peptide,
NM_021881	similar to Quaking protein; quaking	Mus musculus			GO:0001508~regulation of action potential,GO:0001568~blood vessel development,GO:0001570~vasculogenesis,GO:0001676~long-chain fatty acid metabolic process,GO:0001944~vasculature development,GO:0006396~RNA processing,GO:0006397~mRNA processing,GO:0006403~RNA localization,GO:0006417~regulation of translation,GO:0006631~fatty acid metabolic process,GO:0006633~fatty acid biosynthetic process,GO:00068…		GO:0003723~RNA binding,GO:0017124~SH3 domain binding,GO:0019904~protein domain specific binding,	IPR004087:K Homology,				SM00322:KH,	alternative splicing,cytoplasm,developmental protein,differentiation,methylation,mrna processing,mrna splicing,mRNA transport,nucleus,phosphoprotein,rna-binding,sh3-binding,translation regulation,transport,	chain:Protein quaking,domain:KH,mutagenesis site,sequence conflict,short sequence motif:Nuclear localization signal,short sequence motif:SH3-binding,splice variant,
NM_033623	similar to RP42; DCN1, defective in cullin neddylation 1, domain containing 1 (S. cerevisiae)	Mus musculus			GO:0006508~proteolysis,GO:0009057~macromolecule catabolic process,GO:0019941~modification-dependent protein catabolic process,GO:0030163~protein catabolic process,GO:0043632~modification-dependent macromolecule catabolic process,GO:0044257~cellular protein catabolic process,GO:0044265~cellular macromolecule catabolic process,GO:0051603~proteolysis involved in cellular protein catabolic process,			IPR005176:Protein of unknown function DUF298,IPR014764:Defective in cullin neddylation,					ubl conjugation pathway,	chain:DCN1-like protein 1,domain:DCUN1,domain:UBA-like,sequence conflict,
NM_028724	similar to Ras and Rab interactor 2; Ras and Rab interactor 2	Mus musculus			GO:0006897~endocytosis,GO:0010324~membrane invagination,GO:0016044~membrane organization,GO:0016192~vesicle-mediated transport,		GO:0005096~GTPase activator activity,GO:0008047~enzyme activator activity,GO:0030695~GTPase regulator activity,GO:0060589~nucleoside-triphosphatase regulator activity,	IPR000159:Ras-association,IPR000980:SH2 motif,IPR003123:Vacuolar sorting protein 9,IPR013995:Vacuolar sorting protein 9, subgroup,				SM00167:VPS9,SM00252:SH2,SM00314:RA,	alternative splicing,cytoplasm,Endocytosis,GTPase activation,phosphoprotein,SH2 domain,	chain:Ras and Rab interactor 2,compositionally biased region:Poly-Pro,domain:Ras-associating,domain:SH2,domain:VPS9,modified residue,region of interest:Interaction with RAB5B,sequence conflict,splice variant,
NM_054040	similar to mKIAA1397 protein; tubby like protein 4	Mus musculus			GO:0006508~proteolysis,GO:0007242~intracellular signaling cascade,GO:0009057~macromolecule catabolic process,GO:0019941~modification-dependent protein catabolic process,GO:0030163~protein catabolic process,GO:0043632~modification-dependent macromolecule catabolic process,GO:0044257~cellular protein catabolic process,GO:0044265~cellular macromolecule catabolic process,GO:0051603~proteolysis involv…			IPR000007:Tubby, C-terminal,IPR001496:SOCS protein, C-terminal,IPR001680:WD40 repeat,IPR015943:WD40/YVTN repeat-like,IPR017986:WD40 repeat, region,IPR019775:WD40 repeat, conserved site,IPR019781:WD40 repeat, subgroup,IPR019782:WD40 repeat 2,			PIRSF022274:tubby-like protein TUSP with WD40/SOCS domains,	SM00253:SOCS,SM00320:WD40,	cytoplasm,repeat,ubl conjugation pathway,wd repeat,	chain:Tubby-related protein 4,domain:SOCS box,region of interest:TUB,repeat:WD 1,repeat:WD 2,repeat:WD 3,sequence conflict,
NM_001029912	similar to mKIAA1511 protein; zinc finger, SWIM domain containing 5	Mus musculus					GO:0008270~zinc ion binding,GO:0043167~ion binding,GO:0043169~cation binding,GO:0046872~metal ion binding,GO:0046914~transition metal ion binding,	IPR007527:Zinc finger, SWIM-type,					metal-binding,zinc,zinc-finger,	chain:Zinc finger SWIM domain-containing protein 5,zinc finger region:SWIM-type,
NM_005631	smoothened homolog (Drosophila)	Homo sapiens	h_shhPathway:Sonic Hedgehog (Shh) Pathway,		GO:0000902~cell morphogenesis,GO:0001501~skeletal system development,GO:0001503~ossification,GO:0001568~blood vessel development,GO:0001570~vasculogenesis,GO:0001649~osteoblast differentiation,GO:0001667~ameboidal cell migration,GO:0001708~cell fate specification,GO:0001755~neural crest cell migration,GO:0001944~vasculature development,GO:0002052~positive regulation of neuroblast proliferation,GO…	GO:0005929~cilium,GO:0016021~integral to membrane,GO:0031224~intrinsic to membrane,GO:0042995~cell projection,GO:0043025~cell soma,		IPR000024:Frizzled cysteine-rich domain,IPR000539:Frizzled protein,IPR015526:Frizzled related,IPR017981:GPCR, family 2-like,	hsa04340:Hedgehog signaling pathway,hsa05200:Pathways in cancer,hsa05217:Basal cell carcinoma,	Basal cell carcinoma, somatic,	PIRSF038704:G protein-coupled receptor smoothened homolog,	SM00063:FRI,	complete proteome,developmental protein,disease mutation,disulfide bond,g-protein coupled receptor,glycoprotein,membrane,phosphoprotein,Proto-oncogene,receptor,signal,transducer,transmembrane,	chain:Smoothened homolog,disulfide bond,domain:FZ,glycosylation site:N-linked (GlcNAc...),modified residue,sequence variant,signal peptide,topological domain:Cytoplasmic,topological domain:Extracellular,transmembrane region,
NM_009199	solute carrier family 1 (neuronal/epithelial high affinity glutamate transporter, system Xag), member 1	Mus musculus			GO:0006835~dicarboxylic acid transport,GO:0015849~organic acid transport,GO:0046942~carboxylic acid transport,	GO:0016021~integral to membrane,GO:0031224~intrinsic to membrane,	GO:0005275~amine transmembrane transporter activity,GO:0005283~sodium:amino acid symporter activity,GO:0005310~dicarboxylic acid transmembrane transporter activity,GO:0005313~L-glutamate transmembrane transporter activity,GO:0005343~organic acid:sodium symporter activity,GO:0005416~cation:amino acid symporter activity,GO:0008509~anion transmembrane transporter activity,GO:0015171~amino acid trans…	IPR001991:Sodium:dicarboxylate symporter,IPR018107:Sodium:dicarboxylate symporter, conserved site,			PIRSF005475:glutamate/aspartate transport protein,		glycoprotein,membrane,Symport,transmembrane,transport,	chain:Excitatory amino acid transporter 3,glycosylation site:N-linked (GlcNAc...),sequence conflict,topological domain:Cytoplasmic,topological domain:Extracellular,transmembrane region,
NM_015747	solute carrier family 20, member 1	Mus musculus			GO:0006811~ion transport,GO:0006817~phosphate transport,GO:0006820~anion transport,GO:0015698~inorganic anion transport,	GO:0016021~integral to membrane,GO:0031224~intrinsic to membrane,	GO:0005315~inorganic phosphate transmembrane transporter activity,GO:0008509~anion transmembrane transporter activity,GO:0015103~inorganic anion transmembrane transporter activity,GO:0015114~phosphate transmembrane transporter activity,GO:0015293~symporter activity,	IPR001204:Phosphate transporter,					membrane,phosphate transport,phosphoprotein,receptor,Symport,transmembrane,transport,	chain:Sodium-dependent phosphate transporter 1,modified residue,mutagenesis site,region of interest:A,sequence conflict,topological domain:Cytoplasmic,topological domain:Extracellular,transmembrane region,
NM_172685	solute carrier family 25 (mitochondrial carrier, phosphate carrier), member 24	Mus musculus		Signal transduction mechanisms / Cytoskeleton / Cell division and chromosome partitioning / General function prediction only,	GO:0055085~transmembrane transport,	GO:0005739~mitochondrion,GO:0005740~mitochondrial envelope,GO:0005743~mitochondrial inner membrane,GO:0016021~integral to membrane,GO:0019866~organelle inner membrane,GO:0031090~organelle membrane,GO:0031224~intrinsic to membrane,GO:0031966~mitochondrial membrane,GO:0031967~organelle envelope,GO:0031975~envelope,GO:0044429~mitochondrial part,	GO:0005509~calcium ion binding,GO:0043167~ion binding,GO:0043169~cation binding,GO:0046872~metal ion binding,	IPR001993:Mitochondrial substrate carrier,IPR002048:Calcium-binding EF-hand,IPR002067:Mitochondrial carrier protein,IPR002167:Graves disease carrier protein,IPR011992:EF-Hand type,IPR018108:Mitochondrial substrate/solute carrier,IPR018247:EF-HAND 1,IPR018248:EF hand,IPR018249:EF-HAND 2,				SM00054:EFh,	acetylation,calcium,membrane,mitochondrion,mitochondrion inner membrane,repeat,transmembrane,transport,	calcium-binding region:1,calcium-binding region:2,calcium-binding region:3,chain:Calcium-binding mitochondrial carrier protein SCaMC-1,domain:EF-hand 1,domain:EF-hand 2,domain:EF-hand 3,domain:EF-hand 4,modified residue,repeat:Solcar 1,repeat:Solcar 2,repeat:Solcar 3,sequence conflict,topological domain:Mitochondrial intermembrane,topological domain:Mitochondrial matrix,transmembrane region,
NM_028711	solute carrier family 25, member 27	Mus musculus				GO:0005739~mitochondrion,GO:0016021~integral to membrane,GO:0031224~intrinsic to membrane,		IPR001993:Mitochondrial substrate carrier,IPR018108:Mitochondrial substrate/solute carrier,					membrane,transmembrane,transport,
NM_026331	solute carrier family 25, member 37	Mus musculus			GO:0000041~transition metal ion transport,GO:0006811~ion transport,GO:0006812~cation transport,GO:0006826~iron ion transport,GO:0006839~mitochondrial transport,GO:0015674~di-, tri-valent inorganic cation transport,GO:0030001~metal ion transport,GO:0046907~intracellular transport,GO:0048250~mitochondrial iron ion transport,GO:0055085~transmembrane transport,	GO:0005739~mitochondrion,GO:0005740~mitochondrial envelope,GO:0005743~mitochondrial inner membrane,GO:0016021~integral to membrane,GO:0019866~organelle inner membrane,GO:0031090~organelle membrane,GO:0031224~intrinsic to membrane,GO:0031966~mitochondrial membrane,GO:0031967~organelle envelope,GO:0031975~envelope,GO:0044429~mitochondrial part,	GO:0005381~iron ion transmembrane transporter activity,GO:0005506~iron ion binding,GO:0015082~di-, tri-valent inorganic cation transmembrane transporter activity,GO:0022890~inorganic cation transmembrane transporter activity,GO:0043167~ion binding,GO:0043169~cation binding,GO:0046872~metal ion binding,GO:0046873~metal ion transmembrane transporter activity,GO:0046914~transition metal ion binding,…	IPR001993:Mitochondrial substrate carrier,IPR018108:Mitochondrial substrate/solute carrier,					alternative splicing,direct protein sequencing,ion transport,iron,iron transport,membrane,mitochondrion,mitochondrion inner membrane,phosphoprotein,repeat,transmembrane,transport,	chain:Mitoferrin-1,modified residue,repeat:Solcar 1,repeat:Solcar 2,repeat:Solcar 3,sequence conflict,splice variant,transmembrane region,
NM_172653	solute carrier family 39 (zinc transporter), member 10	Mus musculus			GO:0000041~transition metal ion transport,GO:0006811~ion transport,GO:0006812~cation transport,GO:0006829~zinc ion transport,GO:0030001~metal ion transport,GO:0055085~transmembrane transport,	GO:0016021~integral to membrane,GO:0031224~intrinsic to membrane,	GO:0008270~zinc ion binding,GO:0043167~ion binding,GO:0043169~cation binding,GO:0046872~metal ion binding,GO:0046873~metal ion transmembrane transporter activity,GO:0046914~transition metal ion binding,	IPR003689:Zinc/iron permease,					glycoprotein,ion transport,membrane,phosphoprotein,signal,transmembrane,transport,zinc,zinc transport,	chain:Zinc transporter ZIP10,compositionally biased region:His-rich,glycosylation site:N-linked (GlcNAc...),modified residue,sequence conflict,signal peptide,transmembrane region,
NM_134135	solute carrier family 39 (zinc transporter), member 3	Mus musculus			GO:0000041~transition metal ion transport,GO:0006811~ion transport,GO:0006812~cation transport,GO:0006829~zinc ion transport,GO:0030001~metal ion transport,	GO:0016021~integral to membrane,GO:0031224~intrinsic to membrane,	GO:0005385~zinc ion transmembrane transporter activity,GO:0008270~zinc ion binding,GO:0015082~di-, tri-valent inorganic cation transmembrane transporter activity,GO:0022890~inorganic cation transmembrane transporter activity,GO:0043167~ion binding,GO:0043169~cation binding,GO:0046872~metal ion binding,GO:0046873~metal ion transmembrane transporter activity,GO:0046914~transition metal ion binding,…	IPR003689:Zinc/iron permease,					ion transport,membrane,phosphoprotein,transmembrane,transport,zinc,zinc transport,	chain:Zinc transporter ZIP3,modified residue,topological domain:Cytoplasmic,topological domain:Extracellular,transmembrane region,
NM_019796	synaptotagmin binding, cytoplasmic RNA interacting protein	Mus musculus			GO:0006396~RNA processing,GO:0006397~mRNA processing,GO:0008380~RNA splicing,GO:0016071~mRNA metabolic process,	GO:0005681~spliceosome,GO:0030529~ribonucleoprotein complex,	GO:0000166~nucleotide binding,GO:0003723~RNA binding,GO:0003727~single-stranded RNA binding,GO:0003729~mRNA binding,GO:0008143~poly(A) RNA binding,GO:0070717~poly-purine tract binding,	IPR000504:RNA recognition motif, RNP-1,IPR006535:HnRNP R and Q splicing factor,IPR012677:Nucleotide-binding, alpha-beta plait,				SM00360:RRM,	acetylation,alternative splicing,cytoplasm,direct protein sequencing,isopeptide bond,mrna processing,mrna splicing,nucleus,phosphoprotein,repeat,ribonucleoprotein,rna-binding,Spliceosome,ubl conjugation,	chain:Heterogeneous nuclear ribonucleoprotein Q,compositionally biased region:Poly-Tyr,cross-link:Glycyl lysine isopeptide (Lys-Gly) (interchain with G-Cter in ubiquitin),domain:RRM 1,domain:RRM 2,domain:RRM 3,modified residue,region of interest:3 X 4 AA repeats of Y-Y-G-Y,region of interest:8 X 3 AA repeats of R-G-G,region of interest:Interaction with APOBEC1,region of interest:Interaction with …
NM_026343	syntaxin 17	Mus musculus			GO:0006886~intracellular protein transport,GO:0008104~protein localization,GO:0015031~protein transport,GO:0016192~vesicle-mediated transport,GO:0034613~cellular protein localization,GO:0045184~establishment of protein localization,GO:0046907~intracellular transport,GO:0070727~cellular macromolecule localization,	GO:0005783~endoplasmic reticulum,GO:0005789~endoplasmic reticulum membrane,GO:0005790~smooth endoplasmic reticulum,GO:0012505~endomembrane system,GO:0016021~integral to membrane,GO:0030868~smooth endoplasmic reticulum membrane,GO:0031090~organelle membrane,GO:0031224~intrinsic to membrane,GO:0042175~nuclear envelope-endoplasmic reticulum network,GO:0044432~endoplasmic reticulum part,	GO:0005484~SNAP receptor activity,	IPR000727:Target SNARE coiled-coil region,IPR006012:Syntaxin/epimorphin, conserved site,	mmu04130:SNARE interactions in vesicular transport,			SM00397:t_SNARE,	acetylation,coiled coil,membrane,phosphoprotein,transmembrane,transport,	chain:Syntaxin-17,domain:t-SNARE coiled-coil homology,modified residue,sequence conflict,topological domain:Cytoplasmic,topological domain:Vesicular,transmembrane region,
NM_172298	teashirt zinc finger family member 3	Mus musculus			GO:0006350~transcription,GO:0006355~regulation of transcription, DNA-dependent,GO:0045449~regulation of transcription,GO:0051252~regulation of RNA metabolic process,	GO:0005739~mitochondrion,	GO:0003677~DNA binding,GO:0003700~transcription factor activity,GO:0008270~zinc ion binding,GO:0030528~transcription regulator activity,GO:0043167~ion binding,GO:0043169~cation binding,GO:0043565~sequence-specific DNA binding,GO:0046872~metal ion binding,GO:0046914~transition metal ion binding,	IPR001356:Homeobox,IPR007087:Zinc finger, C2H2-type,IPR015880:Zinc finger, C2H2-like,IPR017970:Homeobox, conserved site,				SM00355:ZnF_C2H2,SM00389:HOX,	coiled coil,developmental protein,dna-binding,Homeobox,metal-binding,nucleus,phosphoprotein,Transcription,transcription regulation,zinc,zinc-finger,	chain:Teashirt homolog 3,compositionally biased region:Poly-Glu,compositionally biased region:Ser-rich,DNA-binding region:Homeobox; atypical,modified residue,sequence conflict,zinc finger region:C2H2-type 1,zinc finger region:C2H2-type 2,zinc finger region:C2H2-type 3; atypical,zinc finger region:C2H2-type 4,zinc finger region:C2H2-type 5,
NM_145711	thymocyte selection-associated high mobility group box; similar to thymus high mobility group box protein TOX	Mus musculus					GO:0003677~DNA binding,	IPR000135:High mobility group, HMG1/HMG2, subgroup,IPR000910:High mobility group, HMG1/HMG2,IPR017967:HMG box A DNA-binding domain, conserved site,				SM00398:HMG,	3d-structure,alternative splicing,dna-binding,nucleus,	chain:Thymocyte selection-associated high mobility group box protein TOX,compositionally biased region:Poly-Pro,DNA-binding region:HMG box,helix,sequence conflict,short sequence motif:Nuclear localization signal,splice variant,
NM_016984	transient receptor potential cation channel, subfamily C, member 4	Mus musculus			GO:0003001~generation of a signal involved in cell-cell signaling,GO:0006811~ion transport,GO:0006812~cation transport,GO:0006816~calcium ion transport,GO:0006865~amino acid transport,GO:0007267~cell-cell signaling,GO:0010959~regulation of metal ion transport,GO:0014051~gamma-aminobutyric acid secretion,GO:0015674~di-, tri-valent inorganic cation transport,GO:0015807~L-amino acid transport,GO:001…	GO:0005886~plasma membrane,GO:0005887~integral to plasma membrane,GO:0005901~caveola,GO:0016021~integral to membrane,GO:0031224~intrinsic to membrane,GO:0031226~intrinsic to plasma membrane,GO:0044459~plasma membrane part,GO:0045121~membrane raft,	GO:0005216~ion channel activity,GO:0005261~cation channel activity,GO:0005262~calcium channel activity,GO:0005509~calcium ion binding,GO:0015267~channel activity,GO:0015276~ligand-gated ion channel activity,GO:0022803~passive transmembrane transporter activity,GO:0022834~ligand-gated channel activity,GO:0022836~gated channel activity,GO:0022838~substrate specific channel activity,GO:0043167~ion b…	IPR002110:Ankyrin,IPR002153:Transient receptor potential protein,IPR004729:Transient receptor potential channel,IPR005460:Transient receptor potential channel 4,IPR005821:Ion transport,IPR013555:Transient receptor potential II,IPR018130:Ribosomal protein S2, conserved site,			PIRSF005528:transient receptor potential cation channel, subfamily C,PIRSF500998:transient receptor potential cation channels TRPC4/TRPC5,	SM00248:ANK,	alternative splicing,ank repeat,calcium,calcium channel,calcium transport,ion transport,ionic channel,membrane,phosphoprotein,receptor,repeat,transmembrane,transport,	chain:Short transient receptor potential channel 4,modified residue,region of interest:Binds to ITPR1, ITPR2 and ITPR3,region of interest:Essential for binding to NHERF PDZ domain,repeat:ANK 1,repeat:ANK 2,sequence conflict,splice variant,topological domain:Cytoplasmic,topological domain:Extracellular,transmembrane region,
NM_012035	transient receptor potential cation channel, subfamily C, member 7	Mus musculus			GO:0000041~transition metal ion transport,GO:0006811~ion transport,GO:0006812~cation transport,GO:0006816~calcium ion transport,GO:0006828~manganese ion transport,GO:0015674~di-, tri-valent inorganic cation transport,GO:0030001~metal ion transport,GO:0055085~transmembrane transport,	GO:0016021~integral to membrane,GO:0031224~intrinsic to membrane,	GO:0005216~ion channel activity,GO:0005261~cation channel activity,GO:0005262~calcium channel activity,GO:0005509~calcium ion binding,GO:0015267~channel activity,GO:0022803~passive transmembrane transporter activity,GO:0022838~substrate specific channel activity,GO:0043167~ion binding,GO:0043169~cation binding,GO:0046872~metal ion binding,GO:0046873~metal ion transmembrane transporter activity,	IPR002110:Ankyrin,IPR002153:Transient receptor potential protein,IPR004729:Transient receptor potential channel,IPR005463:Transient receptor potential channel 7,IPR005821:Ion transport,IPR013555:Transient receptor potential II,			PIRSF005528:transient receptor potential cation channel, subfamily C,PIRSF500999:transient receptor potential cation channels TRPC3/TRPC6/TRPC7,	SM00248:ANK,	ank repeat,calcium,calcium channel,calcium transport,glycoprotein,ion transport,ionic channel,membrane,receptor,repeat,transmembrane,transport,	chain:Short transient receptor potential channel 7,glycosylation site:N-linked (GlcNAc...),repeat:ANK 1,repeat:ANK 2,repeat:ANK 3,repeat:ANK 4,repeat:ANK 5,topological domain:Cytoplasmic,topological domain:Extracellular,transmembrane region,
NM_028876	transmembrane emp24 protein transport domain containing 5; similar to Transmembrane emp24 protein transport domain containing 5	Mus musculus				GO:0005783~endoplasmic reticulum,GO:0016021~integral to membrane,GO:0031224~intrinsic to membrane,		IPR000348:emp24/gp25L/p24,IPR009038:GOLD,IPR015717:ST2 receptor binding protein related,					endoplasmic reticulum,membrane,signal,transmembrane,	chain:Transmembrane emp24 domain-containing protein 5,domain:GOLD,signal peptide,topological domain:Cytoplasmic,topological domain:Lumenal,transmembrane region,
NM_178730	transmembrane protease, serine 11f	Mus musculus			GO:0006508~proteolysis,	GO:0005576~extracellular region,GO:0005886~plasma membrane,GO:0005887~integral to plasma membrane,GO:0016021~integral to membrane,GO:0031224~intrinsic to membrane,GO:0031226~intrinsic to plasma membrane,GO:0044459~plasma membrane part,	GO:0004175~endopeptidase activity,GO:0004252~serine-type endopeptidase activity,GO:0008233~peptidase activity,GO:0008236~serine-type peptidase activity,GO:0017171~serine hydrolase activity,GO:0070011~peptidase activity, acting on L-amino acid peptides,	IPR000082:SEA,IPR001254:Peptidase S1 and S6, chymotrypsin/Hap,IPR001314:Peptidase S1A, chymotrypsin,IPR017329:Serine protease, transmembrane, TMPRSS11A,IPR018114:Peptidase S1/S6, chymotrypsin/Hap, active site,			PIRSF037941:TMPRSS11ABCDE,PIRSF037941:transmembrane serine protease, TMPRSS11A type,	SM00020:Tryp_SPc,SM00200:SEA,	disulfide bond,hydrolase,membrane,Protease,Serine protease,Signal-anchor,transmembrane,	active site:Charge relay system,chain:Transmembrane protease, serine 11F,disulfide bond,domain:Peptidase S1,domain:SEA,topological domain:Cytoplasmic,topological domain:Extracellular,transmembrane region,
NM_175187	transmembrane protein 161B	Mus musculus				GO:0016021~integral to membrane,GO:0031224~intrinsic to membrane,		IPR019395:Transmembrane protein 161AB, predicted,					glycoprotein,membrane,transmembrane,	chain:Transmembrane protein 161B,glycosylation site:N-linked (GlcNAc...),transmembrane region,
NM_031997, NM_001033759	transmembrane protein 2	Mus musculus				GO:0016021~integral to membrane,GO:0031224~intrinsic to membrane,		IPR006626:Parallel beta-helix repeat,IPR019316:G8 domain,				SM00710:PbH1,	glycoprotein,membrane,phosphoprotein,repeat,transmembrane,	chain:Transmembrane protein 2,glycosylation site:N-linked (GlcNAc...),modified residue,repeat:PbH1 1,repeat:PbH1 2,repeat:PbH1 3,sequence conflict,transmembrane region,
NM_144812	trinucleotide repeat containing 6b	Mus musculus			GO:0006417~regulation of translation,GO:0010605~negative regulation of macromolecule metabolic process,GO:0010608~posttranscriptional regulation of gene expression,GO:0010629~negative regulation of gene expression,GO:0016458~gene silencing,GO:0031047~gene silencing by RNA,GO:0032268~regulation of cellular protein metabolic process,	GO:0000932~cytoplasmic mRNA processing body,GO:0030529~ribonucleoprotein complex,	GO:0000166~nucleotide binding,GO:0003723~RNA binding,	IPR012677:Nucleotide-binding, alpha-beta plait,IPR018378:C-type lectin, conserved site,IPR019486:Argonaute hook,					alternative splicing,coiled coil,cytoplasm,phosphoprotein,rna-binding,rna-mediated gene silencing,translation regulation,	chain:Trinucleotide repeat-containing gene 6B protein,domain:RRM,modified residue,sequence conflict,splice variant,
NM_027554	ubiquitin specific peptidase 38	Mus musculus			GO:0006508~proteolysis,GO:0006511~ubiquitin-dependent protein catabolic process,GO:0009057~macromolecule catabolic process,GO:0019941~modification-dependent protein catabolic process,GO:0030163~protein catabolic process,GO:0043632~modification-dependent macromolecule catabolic process,GO:0044257~cellular protein catabolic process,GO:0044265~cellular macromolecule catabolic process,GO:0051603~prot…		GO:0004221~ubiquitin thiolesterase activity,GO:0008233~peptidase activity,GO:0008234~cysteine-type peptidase activity,GO:0016790~thiolester hydrolase activity,GO:0070011~peptidase activity, acting on L-amino acid peptides,	IPR001394:Peptidase C19, ubiquitin carboxyl-terminal hydrolase 2,IPR018200:Peptidase C19, ubiquitin carboxyl-terminal hydrolase 2, conserved site,					hydrolase,Protease,thiol protease,ubl conjugation pathway,	chain:Ubiquitin carboxyl-terminal hydrolase 38,sequence conflict,
NM_145420	ubiquitin-conjugating enzyme E2D 1, UBC4/5 homolog (yeast)	Mus musculus	m_ErbB3Pathway:Neuroregulin receptor degredation protein-1 Controls ErbB3 receptor recycling,		GO:0000209~protein polyubiquitination,GO:0006508~proteolysis,GO:0006511~ubiquitin-dependent protein catabolic process,GO:0009057~macromolecule catabolic process,GO:0010604~positive regulation of macromolecule metabolic process,GO:0016567~protein ubiquitination,GO:0019941~modification-dependent protein catabolic process,GO:0030163~protein catabolic process,GO:0031396~regulation of protein ubiquiti…		GO:0000166~nucleotide binding,GO:0001882~nucleoside binding,GO:0001883~purine nucleoside binding,GO:0004842~ubiquitin-protein ligase activity,GO:0005524~ATP binding,GO:0016879~ligase activity, forming carbon-nitrogen bonds,GO:0016881~acid-amino acid ligase activity,GO:0017076~purine nucleotide binding,GO:0019787~small conjugating protein ligase activity,GO:0030554~adenyl nucleotide binding,GO:003…	IPR000608:Ubiquitin-conjugating enzyme, E2,IPR016135:Ubiquitin-conjugating enzyme/RWD-like,	mmu04120:Ubiquitin mediated proteolysis,			SM00212:UBCc,	atp-binding,ligase,nucleotide-binding,ubl conjugation pathway,	active site:Glycyl thioester intermediate,chain:Ubiquitin-conjugating enzyme E2 D1,
NM_019912	ubiquitin-conjugating enzyme E2D 2; predicted gene 9762	Mus musculus			GO:0006508~proteolysis,GO:0009057~macromolecule catabolic process,GO:0019941~modification-dependent protein catabolic process,GO:0030163~protein catabolic process,GO:0043632~modification-dependent macromolecule catabolic process,GO:0044257~cellular protein catabolic process,GO:0044265~cellular macromolecule catabolic process,GO:0051603~proteolysis involved in cellular protein catabolic process,		GO:0000166~nucleotide binding,GO:0001882~nucleoside binding,GO:0001883~purine nucleoside binding,GO:0004842~ubiquitin-protein ligase activity,GO:0005524~ATP binding,GO:0016879~ligase activity, forming carbon-nitrogen bonds,GO:0016881~acid-amino acid ligase activity,GO:0017076~purine nucleotide binding,GO:0019787~small conjugating protein ligase activity,GO:0030554~adenyl nucleotide binding,GO:003…	IPR000608:Ubiquitin-conjugating enzyme, E2,IPR016135:Ubiquitin-conjugating enzyme/RWD-like,	mmu04120:Ubiquitin mediated proteolysis,			SM00212:UBCc,	acetylation,atp-binding,ligase,nucleotide-binding,ubl conjugation pathway,	active site:Glycyl thioester intermediate,chain:Ubiquitin-conjugating enzyme E2 D2,modified residue,
NM_194342	unc-84 homolog B (C. elegans)	Mus musculus			GO:0006997~nucleus organization,GO:0006998~nuclear envelope organization,GO:0010256~endomembrane organization,GO:0016044~membrane organization,	GO:0000228~nuclear chromosome,GO:0000781~chromosome, telomeric region,GO:0000784~nuclear chromosome, telomeric region,GO:0000793~condensed chromosome,GO:0000794~condensed nuclear chromosome,GO:0005635~nuclear envelope,GO:0005694~chromosome,GO:0005768~endosome,GO:0012505~endomembrane system,GO:0016021~integral to membrane,GO:0031224~intrinsic to membrane,GO:0031967~organelle envelope,GO:0031975~en…		IPR012919:Sad1/UNC-like, C-terminal,					coiled coil,endosome,glycoprotein,membrane,nucleus,phosphoprotein,Signal-anchor,transmembrane,	chain:Protein unc-84 homolog B,domain:SUN,glycosylation site:N-linked (GlcNAc...),modified residue,region of interest:LMNA-binding,topological domain:Nuclear,topological domain:Perinuclear space,transmembrane region,
NM_008709	v-myc myelocytomatosis viral related oncogene, neuroblastoma derived (avian)	Mus musculus			GO:0001763~morphogenesis of a branching structure,GO:0006355~regulation of transcription, DNA-dependent,GO:0008284~positive regulation of cell proliferation,GO:0030323~respiratory tube development,GO:0030324~lung development,GO:0035239~tube morphogenesis,GO:0035295~tube development,GO:0042127~regulation of cell proliferation,GO:0045449~regulation of transcription,GO:0048754~branching morphogenesi…	GO:0019012~virion,GO:0019028~viral capsid,GO:0044423~virion part,	GO:0003677~DNA binding,GO:0003700~transcription factor activity,GO:0005198~structural molecule activity,GO:0030528~transcription regulator activity,	IPR001092:Basic helix-loop-helix dimerisation region bHLH,IPR002050:ENV polyprotein (coat polyprotein),IPR002155:Thiolase,IPR002418:Transcription regulator Myc,IPR011598:Helix-loop-helix DNA-binding,IPR012682:Transcription regulator Myc, N-terminal,IPR018154:TLV/ENV coat polyprotein,			PIRSF000429:Ac-CoA_Ac_transf,	SM00353:HLH,	dna-binding,nucleus,phosphoprotein,Proto-oncogene,	chain:N-myc proto-oncogene protein,compositionally biased region:Asp/Glu-rich (acidic),DNA-binding region:Basic motif,domain:Helix-loop-helix motif,domain:Leucine-zipper,modified residue,sequence conflict,
NM_016686	vascular endothelial zinc finger 1	Mus musculus		Transcription / Cell division and chromosome partitioning,	GO:0001525~angiogenesis,GO:0001568~blood vessel development,GO:0001885~endothelial cell development,GO:0001944~vasculature development,GO:0002064~epithelial cell development,GO:0030855~epithelial cell differentiation,GO:0045446~endothelial cell differentiation,GO:0048514~blood vessel morphogenesis,GO:0060429~epithelium development,		GO:0008270~zinc ion binding,GO:0043167~ion binding,GO:0043169~cation binding,GO:0046872~metal ion binding,GO:0046914~transition metal ion binding,	IPR007087:Zinc finger, C2H2-type,IPR013087:Zinc finger, C2H2-type/integrase, DNA-binding,IPR015880:Zinc finger, C2H2-like,				SM00355:ZnF_C2H2,
NM_009497	vesicle-associated membrane protein 2	Mus musculus			GO:0001505~regulation of neurotransmitter levels,GO:0003001~generation of a signal involved in cell-cell signaling,GO:0006836~neurotransmitter transport,GO:0006887~exocytosis,GO:0006944~membrane fusion,GO:0007267~cell-cell signaling,GO:0007268~synaptic transmission,GO:0007269~neurotransmitter secretion,GO:0016044~membrane organization,GO:0016079~synaptic vesicle exocytosis,GO:0016192~vesicle-medi…	GO:0000267~cell fraction,GO:0005624~membrane fraction,GO:0005626~insoluble fraction,GO:0005794~Golgi apparatus,GO:0005802~trans-Golgi network,GO:0005886~plasma membrane,GO:0008021~synaptic vesicle,GO:0012505~endomembrane system,GO:0012506~vesicle membrane,GO:0016021~integral to membrane,GO:0016023~cytoplasmic membrane-bounded vesicle,GO:0019717~synaptosome,GO:0030054~cell junction,GO:0030135~coat…	GO:0000149~SNARE binding,GO:0005516~calmodulin binding,GO:0005543~phospholipid binding,GO:0008289~lipid binding,GO:0017075~syntaxin-1 binding,GO:0019905~syntaxin binding,	IPR001388:Synaptobrevin,IPR016444:Synaptobrevin, metazoa/fungi,	mmu04130:SNARE interactions in vesicular transport,		PIRSF005409:synaptobrevin,PIRSF005409:Synaptobrevin_euk,		acetylation,cell junction,coiled coil,cytoplasmic vesicle,direct protein sequencing,membrane,phosphoprotein,synapse,Synaptosome,transmembrane,	chain:Vesicle-associated membrane protein 2,domain:v-SNARE coiled-coil homology,modified residue,topological domain:Cytoplasmic,topological domain:Vesicular,transmembrane region,
NM_011694	voltage-dependent anion channel 1	Mus musculus			GO:0001662~behavioral fear response,GO:0002209~behavioral defense response,GO:0006811~ion transport,GO:0006820~anion transport,GO:0006915~apoptosis,GO:0006952~defense response,GO:0007267~cell-cell signaling,GO:0007268~synaptic transmission,GO:0007270~nerve-nerve synaptic transmission,GO:0007610~behavior,GO:0007611~learning or memory,GO:0007612~learning,GO:0008219~cell death,GO:0012501~programmed …	GO:0005739~mitochondrion,GO:0005740~mitochondrial envelope,GO:0005741~mitochondrial outer membrane,GO:0005743~mitochondrial inner membrane,GO:0005886~plasma membrane,GO:0016021~integral to membrane,GO:0019866~organelle inner membrane,GO:0019867~outer membrane,GO:0031090~organelle membrane,GO:0031224~intrinsic to membrane,GO:0031966~mitochondrial membrane,GO:0031967~organelle envelope,GO:0031968~o…	GO:0000166~nucleotide binding,GO:0005216~ion channel activity,GO:0005244~voltage-gated ion channel activity,GO:0005253~anion channel activity,GO:0008308~voltage-gated anion channel activity,GO:0008509~anion transmembrane transporter activity,GO:0015267~channel activity,GO:0022803~passive transmembrane transporter activity,GO:0022832~voltage-gated channel activity,GO:0022836~gated channel activity…	IPR001925:Porin, eukaryotic type,	mmu04020:Calcium signaling pathway,mmu05012:Parkinson's disease,mmu05016:Huntington's disease,		PIRSF002839:porin,		3d-structure,acetylation,alternative splicing,Apoptosis,cell membrane,direct protein sequencing,ion transport,membrane,mitochondrion,mitochondrion outer membrane,nad,nucleotide-binding,phosphoprotein,Porin,transmembrane,transport,	chain:Voltage-dependent anion-selective channel protein 1,helix,modified residue,nucleotide phosphate-binding region:NAD,site:Involved in hexokinase binding,splice variant,strand,transmembrane region,turn,
NM_011546	zinc finger E-box binding homeobox 1	Mus musculus	m_ctbp1Pathway:SUMOylation as a mechanism to modulate CtBP-dependent gene responses,		GO:0000122~negative regulation of transcription from RNA polymerase II promoter,GO:0001501~skeletal system development,GO:0001654~eye development,GO:0002694~regulation of leukocyte activation,GO:0006350~transcription,GO:0006355~regulation of transcription, DNA-dependent,GO:0006357~regulation of transcription from RNA polymerase II promoter,GO:0007389~pattern specification process,GO:0007423~senso…	GO:0005654~nucleoplasm,GO:0005667~transcription factor complex,GO:0031974~membrane-enclosed lumen,GO:0031981~nuclear lumen,GO:0043233~organelle lumen,GO:0044451~nucleoplasm part,GO:0070013~intracellular organelle lumen,	GO:0003677~DNA binding,GO:0003682~chromatin binding,GO:0003690~double-stranded DNA binding,GO:0003700~transcription factor activity,GO:0008134~transcription factor binding,GO:0008270~zinc ion binding,GO:0030528~transcription regulator activity,GO:0043167~ion binding,GO:0043169~cation binding,GO:0043565~sequence-specific DNA binding,GO:0043566~structure-specific DNA binding,GO:0046872~metal ion bi…	IPR001356:Homeobox,IPR007087:Zinc finger, C2H2-type,IPR013087:Zinc finger, C2H2-type/integrase, DNA-binding,IPR015880:Zinc finger, C2H2-like,IPR017970:Homeobox, conserved site,				SM00355:ZnF_C2H2,SM00389:HOX,	activator,dna-binding,Homeobox,isopeptide bond,metal-binding,nucleus,phosphoprotein,repeat,repressor,Transcription,transcription regulation,ubl conjugation,zinc,zinc finger,zinc-finger,	chain:Zinc finger E-box-binding homeobox 1,compositionally biased region:Glu-rich (acidic),cross-link:Glycyl lysine isopeptide (Lys-Gly) (interchain with G-Cter in SUMO),DNA-binding region:Homeobox; atypical,modified residue,sequence conflict,zinc finger region:C2H2-type 1,zinc finger region:C2H2-type 2,zinc finger region:C2H2-type 3,zinc finger region:C2H2-type 4; atypical,zinc finger region:C2H…
NM_199025	zinc finger and BTB domain containing 26	Mus musculus					GO:0008270~zinc ion binding,GO:0043167~ion binding,GO:0043169~cation binding,GO:0046872~metal ion binding,GO:0046914~transition metal ion binding,	IPR000210:BTB/POZ-like,IPR007087:Zinc finger, C2H2-type,IPR011333:BTB/POZ fold,IPR013069:BTB/POZ,IPR013087:Zinc finger, C2H2-type/integrase, DNA-binding,IPR015880:Zinc finger, C2H2-like,IPR019825:Legume lectin, beta chain, Mn/Ca-binding site,			PIRSF037869:Zinc finger and BTB domain-containing protein,	SM00225:BTB,SM00355:ZnF_C2H2,	metal-binding,zinc,
NM_030708	zinc finger homeodomain 4	Mus musculus		Transcription,	GO:0006350~transcription,GO:0006355~regulation of transcription, DNA-dependent,GO:0045449~regulation of transcription,GO:0051252~regulation of RNA metabolic process,		GO:0003677~DNA binding,GO:0003700~transcription factor activity,GO:0008270~zinc ion binding,GO:0030528~transcription regulator activity,GO:0043167~ion binding,GO:0043169~cation binding,GO:0043565~sequence-specific DNA binding,GO:0046872~metal ion binding,GO:0046914~transition metal ion binding,	IPR001356:Homeobox,IPR003604:Zinc finger, U1-type,IPR007087:Zinc finger, C2H2-type,IPR012287:Homeodomain-related,IPR013087:Zinc finger, C2H2-type/integrase, DNA-binding,IPR015880:Zinc finger, C2H2-like,IPR017970:Homeobox, conserved site,IPR018116:Somatotropin hormone, conserved site,				SM00355:ZnF_C2H2,SM00389:HOX,SM00451:ZnF_U1,	3d-structure,acetylation,coiled coil,dna-binding,Homeobox,metal-binding,nucleus,phosphoprotein,repeat,repressor,Transcription,transcription regulation,zinc,zinc-finger,	chain:Zinc finger homeobox protein 4,compositionally biased region:Gln-rich,compositionally biased region:Poly-Ser,compositionally biased region:Pro-rich,compositionally biased region:Ser-rich,DNA-binding region:Homeobox 1,DNA-binding region:Homeobox 2,DNA-binding region:Homeobox 3,DNA-binding region:Homeobox 4,helix,modified residue,strand,turn,zinc finger region:C2H2-type 1,zinc finger region:C…
NM_172586	zinc finger protein 322A	Mus musculus		General function prediction only,	GO:0006350~transcription,GO:0045449~regulation of transcription,		GO:0003677~DNA binding,GO:0008270~zinc ion binding,GO:0043167~ion binding,GO:0043169~cation binding,GO:0046872~metal ion binding,GO:0046914~transition metal ion binding,	IPR007087:Zinc finger, C2H2-type,IPR013087:Zinc finger, C2H2-type/integrase, DNA-binding,IPR015880:Zinc finger, C2H2-like,				SM00355:ZnF_C2H2,	activator,cytoplasm,dna-binding,metal-binding,nucleus,repeat,Transcription,transcription regulation,zinc,zinc-finger,	chain:Zinc finger protein 322A,zinc finger region:C2H2-type 1,zinc finger region:C2H2-type 10; degenerate,zinc finger region:C2H2-type 2,zinc finger region:C2H2-type 3,zinc finger region:C2H2-type 4,zinc finger region:C2H2-type 5,zinc finger region:C2H2-type 6,zinc finger region:C2H2-type 7,zinc finger region:C2H2-type 8,zinc finger region:C2H2-type 9; degenerate,

## Sheet: downreg miRNA
Gene Functional Classification Result
Gene Group 1	Enrichment Score: 4.8805332493470654
GENBANK_ACCESSION	Gene Name
NM_001081021	zinc finger protein 780B
NM_175175	pleckstrin homology domain containing, family F (with FYVE domain) member 2
NM_001076791	RIKEN cDNA 9630025I21 gene
NM_178607	ring finger protein 24
NM_009174	seven in absentia 2
NM_025962	methylmalonic aciduria cblC type, with homocystinuria
NM_019453	Mediterranean fever
NM_008904	peroxisome proliferative activated receptor, gamma, coactivator 1 alpha
NM_178728	N-acyl phosphatidylethanolamine phospholipase D
NM_027422	mesoderm induction early response 1, family member 2
NM_010127	POU domain, class 6, transcription factor 1
NM_001038610	dachshund 1 (Drosophila)
NM_138679	ash1 (absent, small, or homeotic)-like (Drosophila)
NM_011264	REV3-like, catalytic subunit of DNA polymerase zeta RAD54 like (S. cerevisiae)
NM_019747	zinc finger protein 113
NM_016746	cyclin C
NM_028538	RIKEN cDNA 1700049G17 gene
NM_010419	hairy and enhancer of split 5 (Drosophila)
NM_001033142	ring finger protein 166
NM_030713	zinc finger protein 202
NM_001080932	forkhead box K2
NM_011584	nuclear receptor subfamily 1, group D, member 2; predicted gene 5827
NM_138953	elongation factor RNA polymerase II 2
NM_001005358	zinc finger protein 97; cDNA sequence BC018101
NM_013692	Kruppel-like factor 10
NM_139141	zinc finger protein 192
NM_198601	tripartite motif-containing 52
NM_030256	B-cell CLL/lymphoma 9-like
NM_019706, NM_207623	ring finger protein 138
NM_011755	zinc finger protein 35
NM_010453	homeo box A5
NM_025895	mediator of RNA polymerase II transcription, subunit 28 homolog (yeast)
NM_172151	zinc finger, DHHC domain containing 8
NM_001025589, NM_011266	regulatory factor X-associated ankyrin-containing protein
NM_001048206, NM_011632	TNF receptor-associated factor 3
NM_021399	B-cell leukemia/lymphoma 11B
NM_031494	zinc finger protein 275
NM_172867	zinc finger protein 462
NM_013493	cellular nucleic acid binding protein
NM_198169	glucocorticoid modulatory element binding protein 2
NM_008736	neural retina leucine zipper gene
NM_144523	zinc finger protein 622
NM_177103	SUMO/sentrin specific peptidase 5
NM_080562	U box domain containing 5
NM_008686	nuclear factor, erythroid derived 2,-like 1
NM_177683	vestigial like 4 (Drosophila)
NM_008666	myelin transcription factor 1-like
NM_010053	distal-less homeobox 1
NM_178142	ligand dependent nuclear receptor corepressor-like
NM_029888	zinc finger protein 142
NM_172748	F-box and leucine-rich repeat protein 19
NM_172298	teashirt zinc finger family member 3
NM_001039214	mex3 homolog C (C. elegans)
NM_010797	similar to midline 1; midline 1
NM_175558	zinc finger protein 446
NM_028894	LON peptidase N-terminal domain and ring finger 3
NM_008236	hairy and enhancer of split 2 (Drosophila)
NM_194268	one cut domain, family member 2
NM_027485	mediator complex subunit 26
NM_001013756	grainyhead-like 3 (Drosophila)
NM_175557	zinc finger protein 384
NM_021307	zinc finger protein 112
NM_175341, NM_207515	muscleblind-like 2
NM_008612	menage a trois 1
NM_026647	zinc finger, DHHC domain containing 21
NM_177319	zinc finger, FYVE domain containing 27
NM_146040	cell division cycle associated 7 like
NM_001033813	zinc finger protein 872
NM_001081253	F-box protein 43
NM_144833	zinc finger protein 410
NM_133215	myotubularin related protein 4
NM_144873	ubiquitin-like, containing PHD and RING finger domains 2
NM_028372	metallo-beta-lactamase domain containing 2
NM_008780	paired box gene 1
NM_011546	zinc finger E-box binding homeobox 1
NM_001081409	PHD finger protein 20-like 1
NM_172303	PHD finger protein 17
NM_172717	checkpoint with forkhead and ring finger domains
NM_139226	one cut domain, family member 3
NM_029492	zinc finger, DHHC domain containing 20
NM_009385	NK2 homeobox 1
NM_011251, NM_029169	RNA binding motif protein 6
NM_008759	SEBOX homeobox
NM_011600	transducin-like enhancer of split 4, homolog of Drosophila E(spl)
NM_007880	AT rich interactive domain 3A (BRIGHT-like)
NM_019986	hyaluronic acid binding protein 4
NM_008541	MAD homolog 5 (Drosophila)
NM_153743, NM_007872	DNA methyltransferase 3A
NM_027642	PHD finger protein 6
NM_025389, NM_001038230	anaphase promoting complex subunit 11
NM_010791	mesenchyme homeobox 1
NM_197987	tripartite motif-containing 37
NM_172893	poly (ADP-ribose) polymerase family, member 12
NM_011355	SFFV proviral integration 1
NM_080433	Fez family zinc finger 2
NM_001033469	forkhead box R1
NM_009032	RNA binding motif protein 4
NM_007562	basonuclin 1
NM_178115	RIKEN cDNA 2700050L05 gene
NM_011935	estrogen-related receptor gamma
NM_020493	serum response factor
NM_001025560, NM_011445	SRY-box containing gene 6
NM_133919	AF4/FMR2 family, member 1
NM_145596	similar to Transcriptional repressor p66 alpha (GATA zinc finger domain-containing protein 2A); GATA zinc finger domain containing 2A
NM_199196	suppressor of zeste 12 homolog (Drosophila)
NM_033327	zinc finger protein 423; similar to mKIAA0760 protein
NM_011753	zinc finger protein 26
NM_176850	bromodomain PHD finger transcription factor
NM_133817	zinc finger protein 451
NM_020267	tripartite motif-containing 44
NM_198417	RIKEN cDNA C030039L03 gene
NM_146175	zinc finger protein 282
NM_172539	similar to Astacin-like metalloendopeptidase precursor (Oocyte astacin) (Ovastacin); astacin-like metalloendopeptidase (M12 family)
NM_008961	phosphotriesterase related
NM_001013392	ras responsive element binding protein 1
NM_177790	zinc finger protein 385C
NM_026406	similar to Rabring 7; ring finger protein 115
NM_001001182	bromodomain adjacent to zinc finger domain, 2B
NM_001025577	similar to c-Maf long form; avian musculoaponeurotic fibrosarcoma (v-maf) AS42 oncogene homolog
NM_028716	PHD finger protein 19
NM_001004143	ubiquitin specific peptidase 22
NM_001009935	thioredoxin interacting protein
NM_178609	E2F transcription factor 7
NM_028190	Luc7 homolog (S. cerevisiae)-like
NM_028298	zinc finger protein 655
NM_007678	CCAAT/enhancer binding protein (C/EBP), alpha
NM_133784	WW domain containing transcription regulator 1
NM_133957	nuclear factor of activated T-cells 5
NM_133218	zinc finger protein 704
NM_001037940	DnaJ (Hsp40) homolog, subfamily B, member 6; predicted gene 5917; predicted gene 15785; predicted gene 4852; predicted gene 2541
NM_001045486	similar to Cys2/His2 zinc finger protein (rKr1); zinc finger protein 180
NM_019743	RING1 and YY1 binding protein
NM_025883, NM_001033573	predicted gene 5509; zinc finger, DHHC domain containing 6
NM_027504	PR domain containing 16
NM_001039048	similar to tripartite motif-containing 63; tripartite motif-containing 63
NM_173780	Kruppel-like factor 8
NM_022722	dihydropyrimidinase
NM_145511, NM_001077237	similar to odorant response abnormal 4; cDNA sequence BC003331
NM_007913	early growth response 1
NM_007496	zinc finger homeobox 3
NM_011308	nuclear receptor co-repressor 1
NM_008676	neighbor of Brca1 gene 1
NM_001012330	zinc finger protein 238
NM_144937	ubiquitin specific peptidase 3
NM_009397	tumor necrosis factor, alpha-induced protein 3
NM_010155	Ets2 repressor factor
NM_009517	zinc finger matrin type 3
NM_133206	zinc and ring finger 1
NM_175494	zinc finger protein 367
NM_144783	similar to Wilms tumor homolog; Wilms tumor 1 homolog
NM_026949	CCR4-NOT transcription complex, subunit 8
NM_177239	similar to mKIAA1915 protein; myb-like, SWIRM and MPN domains 1
NM_207222	LIM domain only 3
NM_009239	trans-acting transcription factor 4
NM_021878	jumonji, AT rich interactive domain 2
NM_019812	sirtuin 1 (silent mating type information regulation 2, homolog) 1 (S. cerevisiae)
NM_138944	POU domain, class 4, transcription factor 2
NM_173769	zinc finger protein 641
NM_001008543, NM_010847	Max interacting protein 1
NM_025729	mitogen-activated protein kinase kinase kinase 7 interacting protein 3
NM_023465	catenin beta interacting protein 1
NM_008186	general transcription factor II H, polypeptide 1; similar to 62 kDa subunit of TFIIH
NM_199449	zinc fingers and homeoboxes 2
NM_024495	carbonic anhydrase 13
NM_001039081, NM_027696	mesoderm induction early response 1 homolog (Xenopus laevis
NM_009575	zinc finger protein of the cerebellum 3
NM_009566	zinc finger protein 92
NM_009031	retinoblastoma binding protein 7; predicted gene 6382
NM_009939	COP9 (constitutive photomorphogenic) homolog, subunit 2 (Arabidopsis thaliana)
NM_030564	ring finger protein 34
NM_007935, NM_027497	enhancer of polycomb homolog 1 (Drosophila)
NM_012037	vesicle amine transport protein 1 homolog (T californica)
NM_010264	nuclear receptor subfamily 6, group A, member 1
NM_009822	runt-related transcription factor 1; translocated to, 1 (cyclin D-related)
NM_178779	ring finger protein 152
NM_008652	myeloblastosis oncogene-like 2
NM_009234	SRY-box containing gene 11
NM_011762	zinc finger protein 59; predicted gene 7452
NM_172860	core-binding factor, runt domain, alpha subunit 2, translocated to, 2 (human)
NM_145487	proline-rich polypeptide 3
NM_013508	ELK3, member of ETS oncogene family
NM_198035	zinc finger and BTB domain containing 39
NM_013720	MAX gene associated
NM_008263	homeo box A10
NM_001038642, NM_011808	E26 avian leukemia oncogene 1, 5' domain
NM_172606	membrane-associated ring finger (C3HC4) 6
NM_012051	ets variant gene 3
NM_178375	zinc finger, SWIM domain containing 3
NM_027425	RUN and FYVE domain-containing 2
NM_001081269	Wolf-Hirschhorn syndrome candidate 1-like 1 (human)
NM_175647	doublesex and mab-3 related transcription factor like family A1
NM_146028	SH3 and cysteine rich domain 2
NM_008539	MAD homolog 1 (Drosophila)
NM_033270	E2F transcription factor 6
NM_027658	similar to hexamthylene bis-acetamide inducible 2; hexamthylene bis-acetamide inducible 2
NM_153802	zinc finger protein 128
NM_028487	GC-rich promoter binding protein 1
NM_021346	zinc finger protein 318
NM_027973	myeloid leukemia factor 1 interacting protein
NM_026856	zinc finger protein 644
NM_010938	nuclear respiratory factor 1
NM_153780	RIKEN cDNA 2610044O15 gene
NM_007626	chromobox homolog 5 (Drosophila HP1a)
NM_025844	cysteine and histidine-rich domain (CHORD)-containing, zinc-binding protein 1
NM_001003909	ankyrin repeat and IBR domain containing 1
NM_025483, NM_001003971	SUMO1/sentrin specific peptidase 7
NM_028774	ring finger protein (C3H2C3 type) 6
NM_001039090, NM_011386	SKI-like
NM_028039	establishment of cohesion 1 homolog 2 (S. cerevisiae)
NM_016889	insulinoma-associated 1
NM_025283	MOB1, Mps One Binder kinase activator-like 3 (yeast)
NM_177884	expressed sequence AW146020
NM_177342	TAF5 RNA polymerase II, TATA box binding protein (TBP)-associated factor
NM_175311	zinc finger protein 513
NM_013594	methyl-CpG binding domain protein 1
NM_010919	NK2 transcription factor related, locus 2 (Drosophila)
NM_145624	zinc finger protein 709
NM_013925	adenosine deaminase, tRNA-specific 1
NM_172269	vacuolar protein sorting 18 (yeast)
NM_016660, NM_001025427	high mobility group AT-hook I, related sequence 1; high mobility group AT-hook 1
NM_008037	similar to fos-like antigen 2; fos-like antigen 2
NM_013745	nuclear fragile X mental retardation protein interacting protein 1
NM_028141	zinc finger protein 661
NM_199422	S100 calcium binding protein A7A
Gene Group 2	Enrichment Score: 3.603477064701271
GENBANK_ACCESSION	Gene Name
NM_027297	PRP4 pre-mRNA processing factor 4 homolog (yeast)
NM_025897	ribosomal RNA processing 8, methyltransferase, homolog (yeast)
NM_011358	splicing factor, arginine/serine-rich 2 (SC-35)
NM_026631	NHP2 ribonucleoprotein homolog (yeast)
NM_021714	WW domain binding protein 11
NM_001078167, NM_173374	splicing factor, arginine/serine-rich 1 (ASF/SF2); similar to splicing factor, arginine/serine-rich 1 (splicing factor 2, alternate splicing factor)
NM_001081956	splicing factor, arginine/serine-rich 17b
NM_026538	DEAD (Asp-Glu-Ala-Asp) box polypeptide 56
NM_025822	arginine/serine-rich coiled-coil 1
Gene Group 3	Enrichment Score: 3.591105855666617
GENBANK_ACCESSION	Gene Name
NM_024436	RAB22A, member RAS oncogene family
NM_017380	septin 9
NM_026697	RAB14, member RAS oncogene family
NM_175092	ras homolog gene family, member f
NM_172413	similar to RAP2C, member of RAS oncogene family; RAP2C, member of RAS oncogene family
NM_029576	RAB1B, member RAS oncogene family
NM_175562	RAB39, member RAS oncogene family
NM_032544	GTP binding protein 3
NM_053173	similar to Kifc1 protein; kinesin family member C1; predicted gene 4137
NM_053075	Ras homolog enriched in brain; similar to RAS-homolog enriched in brain
NM_173781	RAB6B, member RAS oncogene family
NM_010306	guanine nucleotide binding protein (G protein), alpha inhibiting 3
NM_011889	septin 3
NM_172601	RAB2B, member RAS oncogene family
NM_145491	ras homolog gene family, member Q
NM_001024911	septin 10
NM_178119, NM_001037136	ArfGAP with GTPase domain, ankyrin repeat and PH domain 1
NM_016676	RAB10, member RAS oncogene family
NM_024457	RAS related protein 1b; similar to GTP-binding protein (smg p21B)
NM_007476	predicted gene 5823; ADP-ribosylation factor 1; predicted gene 8230
NM_022327	v-ral simian leukemia viral oncogene homolog B (ras related)
NM_026817	RAB, member of RAS oncogene family-like 2A
NM_011655	tubulin, beta 5
NM_176971	RAB9B, member RAS oncogene family
NM_024216	GPN-loop GTPase 3
NM_019942	septin 6
NM_145541	predicted gene 9392; similar to Raichu404X; RAS-related protein-1a
NM_177411	RAB5B, member RAS oncogene family; predicted gene 13991; similar to RAB5B, member RAS oncogene family
NM_007478	ADP-ribosylation factor 3
NM_025887	RAB5A, member RAS oncogene family; similar to small GTP-binding protein rab5
NM_173363	similar to Eukaryotic translation initiation factor 5; eukaryotic translation initiation factor 5
NM_028006	epsilon-tubulin 1
NM_008997	RAB11B, member RAS oncogene family
NM_026011	ADP-ribosylation factor-like 8B
NM_001039394, NM_133717	RAB43, member RAS oncogene family
NM_026130	signal recognition particle receptor ('docking protein')
Gene Group 4	Enrichment Score: 3.1845338965577152
GENBANK_ACCESSION	Gene Name
NM_009032	RNA binding motif protein 4
NM_001081956	splicing factor, arginine/serine-rich 17b
NM_019550	polypyrimidine tract binding protein 2
NM_025690	SAFB-like, transcription modulator
NM_178164, NM_144904	ROD1 regulator of differentiation 1 (S. pombe)
NM_001003899, NM_001008546, NM_145556, NM_001008545	predicted gene 13886; TAR DNA binding protein
NM_053104	RNA binding motif protein 9
NM_019733	RNA binding protein gene with multiple splicing
NM_146130	predicted gene 7498; hypothetical protein LOC635773; predicted gene 9242; predicted gene 6793; predicted gene 14730; predicted gene 7551; predicted gene 14398; predicted gene 6528; predicted gene 6641; hypothetical protein LOC630507; predicted gene 5550; predicted gene 11847; predicted gene 6506; predicted gene 6153; predicted gene 5469; predicted gene 8991; similar to heterogeneous nuclear ribon…
NM_026434	RNA binding motif protein 18
NM_010880	nucleolin
NM_001078167, NM_173374	splicing factor, arginine/serine-rich 1 (ASF/SF2); similar to splicing factor, arginine/serine-rich 1 (splicing factor 2, alternate splicing factor)
NM_170590, NM_170588	copine I
NM_019711, NM_001039080	RNA binding motif, single stranded interacting protein 2
NM_016856	cleavage and polyadenylation specific factor 2
NM_010160	CUG triplet repeat, RNA binding protein 2
NM_198102	transformer 2 alpha homolog (Drosophila)
NM_146083	splicing factor, arginine/serine-rich 7
NM_172302	cleavage and polyadenylation specific factor 7
NM_011358	splicing factor, arginine/serine-rich 2 (SC-35)
Gene Group 5	Enrichment Score: 2.9307791246591557
GENBANK_ACCESSION	Gene Name
NM_019653	WD repeat and SOCS box-containing 1
NM_172871	kelch-like 9 (Drosophila)
NM_022022	ubiquitination factor E4B, UFD2 homolog (S. cerevisiae)
NM_146193	similar to BTB (POZ) domain containing 1 (predicted); BTB (POZ) domain containing 1; predicted gene 14121
NM_198636	acyl-CoA synthetase short-chain family member 3
NM_022995	prostate transmembrane protein, androgen induced 1; similar to Nedd4 WW binding protein 4
NM_001081253	F-box protein 43
NM_028705	hect domain and RLD 3
NM_027604	ubiquitin specific peptidase 15
NM_001008785	kelch repeat and BTB (POZ) domain containing 8
NM_001033634	zyg-ll homolog B (C. elegans)
NM_172518	F-box protein 42
NM_172606	membrane-associated ring finger (C3HC4) 6
NM_145420	ubiquitin-conjugating enzyme E2D 1, UBC4/5 homolog (yeast)
NM_207238	F-box protein 27
NM_009481	ubiquitin specific peptidase 9, X chromosome
NM_029749	ubiquitin specific peptidase 42
NM_145958	kelch repeat and BTB (POZ) domain containing 2
NM_029402	cullin 2
NM_019929	SMT3 suppressor of mif two 3 homolog 3 (yeast)
NM_001038589, NM_021522	ubiquitin specific peptidase 14
NM_025389, NM_001038230	anaphase promoting complex subunit 11
NM_029773	speckle-type POZ protein-like
NM_019706, NM_207623	ring finger protein 138
NM_025985	ubiquitin-conjugating enzyme E2G 1 (UBC7 homolog, C. elegans)
NM_173754	ubiquitin specific peptidase 43
NM_080562	U box domain containing 5
NM_177103	SUMO/sentrin specific peptidase 5
NM_175029	hypothetical protein LOC100044217; autophagy-related 4C (yeast)
NM_025483, NM_001003971	SUMO1/sentrin specific peptidase 7
NM_025356	ubiquitin-conjugating enzyme E2D 3 (UBC4/5 homolog, yeast); similar to UBE2D3; predicted gene 4596; predicted gene 15361
NM_009397	tumor necrosis factor, alpha-induced protein 3
NM_153128	kelch-like 12 (Drosophila)
NM_133907	ubiquitin protein ligase E3C
NM_030197	RIKEN cDNA 2700078E11 gene
NM_009456	predicted gene 7423; predicted gene 5858; predicted gene 6562; similar to ubiquitin-conjugating enzyme UbcH7; predicted gene 3076; ubiquitin-conjugating enzyme E2L 3; predicted gene 15267; predicted gene 9057; predicted gene 10705; predicted gene 10145
NM_148949	TD and POZ domain containing 1; similar to TD and POZ domain-containing protein 1 (MAPP family protein 2); predicted gene 9117; predicted gene 9125
NM_009174	seven in absentia 2
NM_144937	ubiquitin specific peptidase 3
NM_173443	valosin containing protein (p97)/p47 complex interacting protein 1
NM_001004143	ubiquitin specific peptidase 22
Gene Group 6	Enrichment Score: 2.6606375641520668
GENBANK_ACCESSION	Gene Name
NM_001005475	IQ motif and Sec7 domain 2
NM_194334	TBC1 domain family, member 2B
NM_011180	cytohesin 1
NM_177698	pleckstrin and Sec7 domain containing 3
NM_028195	cytohesin 4
NM_001033258	DNA segment, Chr 10, Brigham & Women's Genetics 1379 expressed
Gene Group 7	Enrichment Score: 2.5646726451236264
GENBANK_ACCESSION	Gene Name
NM_028127	predicted gene 5780; FERM domain containing 6
NM_009041	radixin
NM_008976	protein tyrosine phosphatase, non-receptor type 14
NM_011204	protein tyrosine phosphatase, non-receptor type 13
NM_145148	FERM domain containing 4B
NM_001006664, NM_013510, NM_001003815	erythrocyte protein band 4.1-like 1
Gene Group 8	Enrichment Score: 2.414393135135399
GENBANK_ACCESSION	Gene Name
NM_023871	predicted gene, EG625349; predicted gene 5789; predicted gene 7085; predicted gene 5708; predicted gene 6847; SET translocation; cDNA sequence BC085271; predicted gene 7239; similar to protein phosphatase 2A inhibitor-2 I-2PP2A; predicted gene 9531
NM_021432	nucleosome assembly protein 1-like 5
NM_178194	histone cluster 1, H2bg; histone cluster 1, H2be; histone cluster 2, H2bb; histone cluster 1, H2bc
NM_009433	testis-specific protein, Y-encoded-like 1
Gene Group 9	Enrichment Score: 2.407525717864325
GENBANK_ACCESSION	Gene Name
NM_011200	similar to tyrosine phosphatase; predicted gene 8783; predicted gene 15801; predicted gene 5951; protein tyrosine phosphatase 4a1; similar to killer cell lectin-like receptor subfamily A member 2
NM_008974	predicted gene 13422; protein tyrosine phosphatase 4a2
NM_011203	protein tyrosine phosphatase, non-receptor type 12
NM_008976	protein tyrosine phosphatase, non-receptor type 14
NM_019637	serine/threonine/tyrosine interaction protein; predicted gene 14698
NM_011204	protein tyrosine phosphatase, non-receptor type 13
NM_177081	protein tyrosine phosphatase, non-receptor type 7
Gene Group 10	Enrichment Score: 2.265789991734906
GENBANK_ACCESSION	Gene Name
NM_172717	checkpoint with forkhead and ring finger domains
NM_019499	similar to spindle assembly checkpoint protein; MAD2 mitotic arrest deficient-like 1 (yeast)
NM_009481	ubiquitin specific peptidase 9, X chromosome
NM_021465, NM_001077712	stromal antigen 2
NM_007635	cyclin G2
NM_053173	similar to Kifc1 protein; kinesin family member C1; predicted gene 4137
NM_010441	predicted gene 7996; high mobility group AT-hook 2
NM_026904	anaphase promoting complex subunit 10
NM_025389, NM_001038230	anaphase promoting complex subunit 11
NM_009282	stromal antigen 1
Gene Group 11	Enrichment Score: 2.2069110662031437
GENBANK_ACCESSION	Gene Name
NM_028959	centrosomal protein 72
NM_019785	ARP10 actin-related protein 10 homolog (S. cerevisiae)
NM_024191	ADP-ribosylation factor-like 2 binding protein
NM_001039179, NM_029791, NM_001039180	bicaudal D homolog 2 (Drosophila)
Gene Group 12	Enrichment Score: 2.1903767023998775
GENBANK_ACCESSION	Gene Name
NM_146124	Rho GTPase activating protein 1; predicted gene 8514
NM_001005508	Rho GTPase activating protein 30
NM_019834	G protein-coupled receptor kinase-interactor 2
NM_019994	GTPase activating RANGAP domain-like 1
NM_026254	TBC1 domain family, member 23
NM_025706	TBC1 domain family, member 15
NM_194334	TBC1 domain family, member 2B
NM_173186	TBC1 domain family, member 24
NM_028162	TBC1 domain family, member 5
NM_007486	Rho, GDP dissociation inhibitor (GDI) beta
Gene Group 13	Enrichment Score: 2.139491650143279
GENBANK_ACCESSION	Gene Name
NM_153774	importin 9
NM_023146	RAN binding protein 17
NM_010655	similar to ribosomal protein L38; predicted gene 13020; ribosomal protein L38; predicted gene 4991; karyopherin (importin) alpha 2; predicted gene 9028; predicted gene 8129; predicted gene 7123; predicted gene 5832; predicted gene 10184; predicted gene 7379; predicted gene 10259
NM_178716, NM_001048267	predicted gene 6493; transportin 1
NM_008379	karyopherin (importin) beta 1
Gene Group 14	Enrichment Score: 1.804506461312278
GENBANK_ACCESSION	Gene Name
NM_153587	ribosomal protein S6 kinase, polypeptide 5
NM_018737	cytidine 5'-triphosphate synthase 2
NM_011103	protein kinase C, delta
NM_016866	serine/threonine kinase 39, STE20/SPS1 homolog (yeast)
NM_198636	acyl-CoA synthetase short-chain family member 3
NM_144551	tribbles homolog 2 (Drosophila)
NM_173185	casein kinase 1, gamma 1
NM_011785	thymoma viral proto-oncogene 3
NM_183162	cDNA sequence BC006779
NM_001004363	NUAK family, SNF1-like kinase, 1
NM_177326	p21 protein (Cdc42/Rac)-activated kinase 2
NM_199056	inositol 1,3,4,5,6-pentakisphosphate 2-kinase
NM_007395	activin A receptor, type 1B
NM_013830	PRP4 pre-mRNA processing factor 4 homolog B (yeast)
NM_019777	inhibitor of kappaB kinase epsilon
NM_009793	calcium/calmodulin-dependent protein kinase IV
NM_019635	serine/threonine kinase 3 (Ste20, yeast homolog)
NM_172134	pyridoxal (pyridoxine, vitamin B6) kinase
NM_008445	kinesin family member 3C
NM_011163	eukaryotic translation initiation factor 2-alpha kinase 2
NM_019978	doublecortin-like kinase 1
NM_146243	ARP2 actin-related protein 2 homolog (yeast); predicted gene 6828
NM_011361	serum/glucocorticoid regulated kinase 1
NM_007434	similar to RAC-beta serine/threonine-protein kinase (RAC-PK-beta) (Protein kinase Akt-2) (Protein kinase B, beta) (PKB beta); thymoma viral proto-oncogene 2; similar to serine/threonine kinase
NM_133823	methylmalonic aciduria (cobalamin deficiency) type A
NM_008809	platelet derived growth factor receptor, beta polypeptide
NM_019827	glycogen synthase kinase 3 beta
NM_133741	SNF related kinase; hypothetical protein LOC100044493; predicted gene 3193
NM_172555	poly(A) polymerase gamma
NM_007936	Eph receptor A4
NM_028126	STE20-related kinase adaptor alpha
NM_001038635, NM_183262	serine/threonine kinase 35
NM_009266	selenophosphate synthetase 2
NM_010717	LIM-domain containing, protein kinase
NM_007982	PTK2 protein tyrosine kinase 2
NM_001025074	neurotrophic tyrosine kinase, receptor, type 2
NM_009516	WEE 1 homolog 1 (S. pombe)
NM_009703	v-raf murine sarcoma 3611 viral oncogene homolog
NM_013881	Unc-51 like kinase 2 (C. elegans)
NM_021299	adenylate kinase 3
NM_147201	nuclear receptor binding protein 1
NM_177390	myosin ID
NM_198703	WNK lysine deficient protein kinase 1
NM_029653	death associated protein kinase 1
NM_007463	SPEG complex locus
NM_010583	IL2-inducible T-cell kinase
NM_001013367	protein kinase, AMP-activated, alpha 1 catalytic subunit
NM_175460	nicotinamide nucleotide adenylyltransferase 2
NM_025985	ubiquitin-conjugating enzyme E2G 1 (UBC7 homolog, C. elegans)
NM_028291	PAN3 polyA specific ribonuclease subunit homolog (S. cerevisiae)
NM_025949	ribosomal protein S6 kinase polypeptide 6
NM_001033369	activin A receptor, type IC
NM_025356	ubiquitin-conjugating enzyme E2D 3 (UBC4/5 homolog, yeast); similar to UBE2D3; predicted gene 4596; predicted gene 15361
NM_029031	sedoheptulokinase
NM_027184	inositol polyphosphate multikinase
NM_009068	receptor (TNFRSF)-interacting serine-threonine kinase 1
NM_172656	STE20-related kinase adaptor beta
NM_009456	predicted gene 7423; predicted gene 5858; predicted gene 6562; similar to ubiquitin-conjugating enzyme UbcH7; predicted gene 3076; ubiquitin-conjugating enzyme E2L 3; predicted gene 15267; predicted gene 9057; predicted gene 10705; predicted gene 10145
NM_021716	fidgetin
NM_011951	mitogen-activated protein kinase 14
NM_011112	poly (A) polymerase alpha
NM_198004, NM_001048060	RIKEN cDNA 5133401N09 gene
Gene Group 15	Enrichment Score: 1.72220855681662
GENBANK_ACCESSION	Gene Name
NM_001033332	transmembrane and tetratricopeptide repeat containing 3
NM_053217	RIKEN cDNA 2010002M12 gene
NM_025978	tetratricopeptide repeat domain 14
NM_001033149	tetratricopeptide repeat domain 9
Gene Group 16	Enrichment Score: 1.668522890817093
GENBANK_ACCESSION	Gene Name
NM_178373	cell death-inducing DFFA-like effector c
NM_021347	gasdermin A
NM_009811	caspase 6
NM_009809	caspase 14
NM_021897	transformation related protein 53 inducible nuclear protein 1
NM_009805	CASP8 and FADD-like apoptosis regulator pseudogene; CASP8 and FADD-like apoptosis regulator
NM_015733	caspase 9
Gene Group 17	Enrichment Score: 1.5605079030670586
GENBANK_ACCESSION	Gene Name
NM_009408	topoisomerase (DNA) I
NM_144958	eukaryotic translation initiation factor 4A1
NM_026538	DEAD (Asp-Glu-Ala-Asp) box polypeptide 56
NM_028041	DEAD (Asp-Glu-Ala-Asp) box polypeptide 54
NM_029337	E1A binding protein p400
NM_021716	fidgetin
Gene Group 18	Enrichment Score: 1.4131770635626963
GENBANK_ACCESSION	Gene Name
NM_011600	transducin-like enhancer of split 4, homolog of Drosophila E(spl)
NM_027946	WD repeat domain 68
NM_019653	WD repeat and SOCS box-containing 1
NM_145125	bromodomain and WD repeat domain containing 1
NM_027297	PRP4 pre-mRNA processing factor 4 homolog (yeast)
NM_010063	dynein cytoplasmic 1 intermediate chain 1
NM_145374	missing oocyte, meiosis regulator, homolog (Drosophila)
NM_175484	coronin, actin binding protein, 2B
NM_030234	WD repeat domain 76
NM_009030	retinoblastoma binding protein 4
NM_177342	TAF5 RNA polymerase II, TATA box binding protein (TBP)-associated factor
NM_011715	WD repeat domain 1
NM_001081216	pleckstrin homology domain interacting protein
NM_199466	echinoderm microtubule associated protein like 4
Gene Group 19	Enrichment Score: 1.1182122827724998
GENBANK_ACCESSION	Gene Name
NM_172539	similar to Astacin-like metalloendopeptidase precursor (Oocyte astacin) (Ovastacin); astacin-like metalloendopeptidase (M12 family)
NM_021362	pregnancy-associated plasma protein A
NM_009613	a disintegrin and metallopeptidase domain 11
NM_011780	a disintegrin and metallopeptidase domain 23; similar to ADAM23
NM_008605	matrix metallopeptidase 12
NM_175506	a disintegrin-like and metallopeptidase (reprolysin type) with thrombospondin type 1 motif, 19
NM_178396	carbonic anyhydrase 12
Gene Group 20	Enrichment Score: 1.0683583450430134
GENBANK_ACCESSION	Gene Name
NM_025850	fibronectin type 3 and ankyrin repeat domains 1
NM_029885, NM_172512	GA repeat binding protein, beta 2
NM_181413	ankyrin repeat and SAM domain containing 1
NM_133971	ankyrin repeat domain 10
NM_207669	GA repeat binding protein, beta 1
NM_025980	Notch-regulated ankyrin repeat protein
Gene Group 21	Enrichment Score: 0.8992532673675001
GENBANK_ACCESSION	Gene Name
NM_019758	mitochondrial carrier homolog 2 (C. elegans); predicted gene, 100039384; predicted gene, 100039506
NM_016804	metaxin 2
NM_172609	predicted gene 12906; predicted gene 7250; translocase of outer mitochondrial membrane 22 homolog (yeast)
NM_181325	solute carrier family 25 (mitochondrial carrier ornithine transporter), member 15
NM_026950	OCIA domain containing 2
NM_025292	RIKEN cDNA 1810020G14 gene; synaptojanin 2 binding protein; predicted gene 4116
Gene Group 22	Enrichment Score: 0.7894019177499446
GENBANK_ACCESSION	Gene Name
NM_138652	ATPase, H+/K+ transporting, nongastric, alpha polypeptide
NM_001037863, NM_001001798	ATPase, class VI, type 11C
NM_018757	similar to Nme6 protein; non-metastatic cells 6, protein expressed in (nucleoside-diphosphate kinase)
NM_026482	ATPase, Ca++ transporting, plasma membrane 1
Gene Group 23	Enrichment Score: 0.6285419161140905
GENBANK_ACCESSION	Gene Name
NM_028643	EF hand domain family A1
NM_013877	similar to CaBP5; calcium binding protein 5
NM_199422	S100 calcium binding protein A7A
NM_178256	RALBP1 associated Eps domain containing protein 2
NM_010471	hippocalcin
NM_009037	reticulocalbin 1
Gene Group 24	Enrichment Score: 0.5721250177735306
GENBANK_ACCESSION	Gene Name
NM_013822	jagged 1
NM_172463	sushi, nidogen and EGF-like domains 1
NM_007789	neurocan; similar to Neurocan
NM_022723	signal peptide, CUB domain, EGF-like 1
NM_008695	nidogen 2
Gene Group 25	Enrichment Score: 0.34602294038817666
GENBANK_ACCESSION	Gene Name
NM_145517	ORM1-like 1 (S. cerevisiae)
NM_178607	ring finger protein 24
NM_198702	latrophilin 3
NM_025965	signal sequence receptor, alpha; similar to signal sequence receptor, alpha
NM_145925	pituitary tumor-transforming 1 interacting protein
NM_021324	tweety homolog 1 (Drosophila)
NM_026331	solute carrier family 25, member 37
NM_001033633	solute carrier family 2 (facilitated glucose transporter), member 13
NM_207633	similar to Yip1 domain family, member 6; Yip1 domain family, member 6
NM_172616	RIKEN cDNA C330027C09 gene
NM_010279	glial cell line derived neurotrophic factor family receptor alpha 1
NM_153506	C-type lectin domain family 2, member e
[truncated: 239 more rows]

## Sheet: downreg miRNA II
Functional Annotation Clustering
[truncated: 2,614 more rows]

## Sheet: downreg miRNA III
Functional Annotation Chart
[truncated: 602 more rows]

## Sheet: downreg miRNA IV
Functional Annotation Table
[truncated: 1,140 more rows]

[truncated: 6 more sheets: Sheet1, List for David, < Smoke, > Smoke, Kegg, Sheet3]
