# Supplementary material for: Identification of microRNAs as potential markers of ovarian toxicity
Source: J Appl Toxicol. 2018 Jan 29;38(5):744–52. doi: 10.1002/jat.3583 (PMC5901046; doi:10.1002/jat.3583)
Supplement: Supplementary file 2 — Supporting Information [file JAT-38-744-s002.xlsx]

## Sheet: Ctrl < Smoke
miRecrords Prediction Tool
Up-regulated in Smoke
miRNA ID	miRNA Acc	Refseq	Symbol	Description	diana	microinspector	miranda	mirtarget2	mitarget	nbmirtar	pictar	pita	rna22	rnahybrid	targetscan
mmu-miR-324-5p
Predicted Targets (3)	MIMAT0000555	NM_010485	Elavl1	ELAV (embryonic lethal, abnormal vision, Drosophila)-like 1 (Hu antigen R)	0	0	1	1	0	0	1	1	0	1	0
	MIMAT0000555	NM_011694	Vdac1	voltage-dependent anion channel 1	0	0	1	1	0	0	1	1	0	1	0
	MIMAT0000555	NM_183355	Pbx1	pre B-cell leukemia transcription factor 1	0	0	1	1	0	0	1	1	0	1	0
hsa-miR-324-5p
Validated Targets (2 for Homo Sapien)	MI0000813	NM_005269	GLI1	glioma-associated oncogene homolog 1 (zinc finger protein)
0 for Mus Musculus	MI0000813	NM_005631	SMO	smoothened homolog (Drosophila)
mmu-miR-101a-3p
Predicted Targets (75)	MIMAT0000133	NM_198703	Wnk1	WNK lysine deficient protein kinase 1	0	0	1	1	0	0	1	1	0	1	0
	MIMAT0000133	NM_145066	Gpr85	G protein-coupled receptor 85	0	0	1	1	0	0	1	1	0	1	0
	MIMAT0000133	NM_144812	Tnrc6b	trinucleotide repeat containing 6b	0	0	1	1	0	0	1	1	0	1	0
	MIMAT0000133	NM_144557	Myrip	myosin VIIA and Rab interacting protein	0	0	1	1	0	0	1	1	0	1	0
	MIMAT0000133	NM_134015	Fbxw11	F-box and WD-40 domain protein 11	0	0	1	1	0	0	1	1	0	1	0
	MIMAT0000133	NM_133834	Hnrnpf	heterogeneous nuclear ribonucleoprotein F	0	0	1	1	0	0	1	1	0	1	0
	MIMAT0000133	NM_133722	2210412D01Rik	RIKEN cDNA 2210412D01 gene	0	0	1	1	0	0	1	1	0	1	0
	MIMAT0000133	NM_054040	Tulp4	tubby like protein 4	0	0	1	1	0	0	1	1	0	1	0
	MIMAT0000133	NM_053123	Smarca1	SWI/SNF related, matrix associated, actin dependent regulator of chromatin, subfamily a, member 1	0	0	1	1	0	0	1	1	0	1	0
	MIMAT0000133	NM_030708	Zfhx4	zinc finger homeodomain 4	0	0	1	1	0	0	1	1	0	1	0
	MIMAT0000133	NM_030127	Htra3	HtrA serine peptidase 3	0	0	1	1	0	0	1	1	0	1	0
	MIMAT0000133	NM_029791	Bicd2	bicaudal D homolog 2 (Drosophila)	0	0	1	1	0	0	1	1	0	1	0
	MIMAT0000133	NM_029789	Lass2	LAG1 homolog, ceramide synthase 2	0	0	1	1	0	0	1	1	0	1	0
	MIMAT0000133	NM_028724	Rin2	Ras and Rab interactor 2	0	0	1	1	0	0	1	1	0	1	0
	MIMAT0000133	NM_028523	Dcbld2	discoidin, CUB and LCCL domain containing 2	0	0	1	1	0	0	1	1	0	1	0
	MIMAT0000133	NM_027554	Usp38	ubiquitin specific peptidase 38	0	0	1	1	0	0	1	1	0	1	0
	MIMAT0000133	NM_025283	Mobkl3	MOB1, Mps One Binder kinase activator-like 3 (yeast)	0	0	1	1	0	0	1	1	0	1	0
	MIMAT0000133	NM_145420	Ube2d1	ubiquitin-conjugating enzyme E2D 1, UBC4/5 homolog (yeast)	0	0	1	1	0	0	1	1	0	1	0
	MIMAT0000133	NM_145534	Btbd3	BTB (POZ) domain containing 3	0	0	1	1	0	0	1	1	0	1	0
	MIMAT0000133	NM_145962	Pank3	pantothenate kinase 3	0	0	1	1	0	0	1	1	0	1	0
	MIMAT0000133	NM_198671	Gse1	genetic suppressor element 1	0	0	1	1	0	0	1	1	0	1	0
	MIMAT0000133	NM_198625	BC060632	cDNA sequence BC060632	0	0	1	1	0	0	1	1	0	1	0
	MIMAT0000133	NM_198300	Cpeb3	cytoplasmic polyadenylation element binding protein 3	0	0	1	1	0	0	1	1	0	1	0
	MIMAT0000133	NM_198010	Ankrd17	ankyrin repeat domain 17	0	0	1	1	0	0	1	1	0	1	0
	MIMAT0000133	NM_181322	Ctcf	CCCTC-binding factor	0	0	1	1	0	0	1	1	0	1	0
	MIMAT0000133	NM_178803	Aebp2	AE binding protein 2	0	0	1	1	0	0	1	1	0	1	0
	MIMAT0000133	NM_178382	Flrt3	fibronectin leucine rich transmembrane protein 3	0	0	1	1	0	0	1	1	0	1	0
	MIMAT0000133	NM_175201	Rnf38	ring finger protein 38	0	0	1	1	0	0	1	1	0	1	0
	MIMAT0000133	NM_175187	Tmem161b	transmembrane protein 161B	0	0	1	1	0	0	1	1	0	1	0
	MIMAT0000133	NM_172653	Slc39a10	solute carrier family 39 (zinc transporter), member 10	0	0	1	1	0	0	1	1	0	1	0
	MIMAT0000133	NM_172516	Ripk5	receptor interacting protein kinase 5	0	0	1	1	0	0	1	1	0	1	0
	MIMAT0000133	NM_172298	Tshz3	teashirt zinc finger family member 3	0	0	1	1	0	0	1	1	0	1	0
	MIMAT0000133	NM_172153	Lcorl	ligand dependent nuclear receptor corepressor-like	0	0	1	1	0	0	1	1	0	1	0
	MIMAT0000133	NM_153599	Cdk8	cyclin-dependent kinase 8	0	0	1	1	0	0	1	1	0	1	0
	MIMAT0000133	NM_153584	BC031353	cDNA sequence BC031353	0	0	1	1	0	0	1	1	0	1	0
	MIMAT0000133	NM_146096	5730446C15Rik	RIKEN cDNA 5730446C15 gene	0	0	1	1	0	0	1	1	0	1	0
	MIMAT0000133	NM_024457	Rap1b	RAS related protein 1b	0	0	1	1	0	0	1	1	0	1	0
	MIMAT0000133	NM_024282	5830417C01Rik	RIKEN cDNA 5830417C01 gene	0	0	1	1	0	0	1	1	0	1	0
	MIMAT0000133	NM_023794	Etv5	ets variant gene 5	0	0	1	1	0	0	1	1	0	1	0
	MIMAT0000133	NM_009274	Srpk2	serine/arginine-rich protein specific kinase 2	0	0	1	1	0	0	1	1	0	1	0
	MIMAT0000133	NM_009199	Slc1a1	solute carrier family 1 (neuronal/epithelial high affinity glutamate transporter, system Xag), member 1	0	0	1	1	0	0	1	1	0	1	0
	MIMAT0000133	NM_009124	Atxn1	ataxin 1	0	0	1	1	0	0	1	1	0	1	0
	MIMAT0000133	NM_008996	Rab1	RAB1, member RAS oncogene family	0	0	1	1	0	0	1	1	0	1	0
	MIMAT0000133	NM_008751	Nxph1	neurexophilin 1	0	0	1	1	0	0	1	1	0	1	0
	MIMAT0000133	NM_008709	Mycn	v-myc myelocytomatosis viral related oncogene, neuroblastoma derived (avian)	0	0	1	1	0	0	1	1	0	1	0
	MIMAT0000133	NM_008516	Lrrn1	leucine rich repeat protein 1, neuronal	0	0	1	1	0	0	1	1	0	1	0
	MIMAT0000133	NM_008216	Has2	hyaluronan synthase 2	0	0	1	1	0	0	1	1	0	1	0
	MIMAT0000133	NM_007971	Ezh2	enhancer of zeste homolog 2 (Drosophila)	0	0	1	1	0	0	1	1	0	1	0
	MIMAT0000133	NM_007872	Dnmt3a	DNA methyltransferase 3A	0	0	1	1	0	0	1	1	0	1	0
	MIMAT0000133	NM_001039179	Bicd2	bicaudal D homolog 2 (Drosophila)	0	0	1	1	0	0	1	1	0	1	0
	MIMAT0000133	NM_001039089	Sel1l	sel-1 suppressor of lin-12-like (C. elegans)	0	0	1	1	0	0	1	1	0	1	0
	MIMAT0000133	NM_001038993	Rnf38	ring finger protein 38	0	0	1	1	0	0	1	1	0	1	0
	MIMAT0000133	NM_001034874	Gm879	gene model 879, (NCBI)	0	0	1	1	0	0	1	1	0	1	0
	MIMAT0000133	NM_001008785	Kbtbd8	kelch repeat and BTB (POZ) domain containing 8	0	0	1	1	0	0	1	1	0	1	0
	MIMAT0000133	NM_001005868	Erbb2ip	Erbb2 interacting protein	0	0	1	1	0	0	1	1	0	1	0
	MIMAT0000133	NM_009681	Ap3s1	adaptor-related protein complex 3, sigma 1 subunit	0	0	1	1	0	0	1	1	0	1	0
	MIMAT0000133	NM_009866	Cdh11	cadherin 11	0	0	1	1	0	0	1	1	0	1	0
	MIMAT0000133	NM_009925	Col10a1	collagen, type X, alpha 1	0	0	1	1	0	0	1	1	0	1	0
	MIMAT0000133	NM_021881	Qk	quaking	0	0	1	1	0	0	1	1	0	1	0
	MIMAT0000133	NM_019912	Ube2d2	ubiquitin-conjugating enzyme E2D 2	0	0	1	1	0	0	1	1	0	1	0
	MIMAT0000133	NM_019796	Syncrip	synaptotagmin binding, cytoplasmic RNA interacting protein	0	0	1	1	0	0	1	1	0	1	0
	MIMAT0000133	NM_016984	Trpc4	transient receptor potential cation channel, subfamily C, member 4	0	0	1	1	0	0	1	1	0	1	0
	MIMAT0000133	NM_013830	Prpf4b	PRP4 pre-mRNA processing factor 4 homolog B (yeast)	0	0	1	1	0	0	1	1	0	1	0
	MIMAT0000133	NM_012035	Trpc7	transient receptor potential cation channel, subfamily C, member 7	0	0	1	1	0	0	1	1	0	1	0
	MIMAT0000133	NM_011584	Nr1d2	nuclear receptor subfamily 1, group D, member 2	0	0	1	1	0	0	1	1	0	1	0
	MIMAT0000133	NM_011546	Zeb1	zinc finger E-box binding homeobox 1	0	0	1	1	0	0	1	1	0	1	0
	MIMAT0000133	NM_011344	Sel1l	sel-1 suppressor of lin-12-like (C. elegans)	0	0	1	1	0	0	1	1	0	1	0
	MIMAT0000133	NM_011264	Rev3l	REV3-like, catalytic subunit of DNA polymerase zeta RAD54 like (S. cerevisiae)	0	0	1	1	0	0	1	1	0	1	0
	MIMAT0000133	NM_011198	Ptgs2	prostaglandin-endoperoxide synthase 2	0	0	1	1	0	0	1	1	0	1	0
	MIMAT0000133	NM_010894	Neurod1	neurogenic differentiation 1	0	0	1	1	0	0	1	1	0	1	0
	MIMAT0000133	NM_010595	Kcna1	potassium voltage-gated channel, shaker-related subfamily, member 1	0	0	1	1	0	0	1	1	0	1	0
	MIMAT0000133	NM_010288	Gja1	gap junction protein, alpha 1	0	0	1	1	0	0	1	1	0	1	0
	MIMAT0000133	NM_010264	Nr6a1	nuclear receptor subfamily 6, group A, member 1	0	0	1	1	0	0	1	1	0	1	0
	MIMAT0000133	NM_010164	Eya1	eyes absent 1 homolog (Drosophila)	0	0	1	1	0	0	1	1	0	1	0
	MIMAT0000133	NM_001005605	Aebp2	AE binding protein 2	0	0	1	1	0	0	1	1	0	1	0
Validated Targets (3)	MI0000148	NM_000963	PTGS2	prostaglandin-endoperoxide synthase 2 (prostaglandin G/H synthase and cyclooxygenase)
	MI0000148	NM_013642	MKP-1	dual specificity phosphatase 1
	MI0000148	NM_008173.3	Nr3c1	N/A
mmu-miR-34b-5p
Predicted Targets (1)	MIMAT0000685	NM_003376	VEGFA	vascular endothelial growth factor A	0	0	0	0	0	1	0	0	1	0	0
mmu-miR-34b-5p
Validated Targets (3)
		NM_003376	VEGFA	vascular endothelial growth factor A
		NM_134442	CREB1	cAMP responsive element binding protein 1
		NM_002467.4	MYC	v-myc avian myelocytomatosis viral oncogene homolog
mmu-miR-222-3p
Predicted Targets (30)	MIMAT0000670	NM_001001881	2510009E07Rik	RIKEN cDNA 2510009E07 gene	0	0	1	1	0	0	1	1	0	1	0
mmu-miR-222	MIMAT0000670	NM_144545	Eif3j	eukaryotic translation initiation factor 3, subunit J	0	0	1	1	0	0	1	1	0	1	0
	MIMAT0000670	NM_145587	Sbk1	SH3-binding kinase 1	0	0	1	1	0	0	1	1	0	1	0
	MIMAT0000670	NM_145711	Tox	thymocyte selection-associated high mobility group box	0	0	1	1	0	0	1	1	0	1	0
	MIMAT0000670	NM_146123	Cacnb4	calcium channel, voltage-dependent, beta 4 subunit	0	0	1	1	0	0	1	1	0	1	0
	MIMAT0000670	NM_153526	Insig1	insulin induced gene 1	0	0	1	1	0	0	1	1	0	1	0
	MIMAT0000670	NM_153584	BC031353	cDNA sequence BC031353	0	0	1	1	0	0	1	1	0	1	0
	MIMAT0000670	NM_153789	Mylip	myosin regulatory light chain interacting protein	0	0	1	1	0	0	1	1	0	1	0
	MIMAT0000670	NM_172537	Sema6d	sema domain, transmembrane domain (TM), and cytoplasmic domain, (semaphorin) 6D	0	0	1	1	0	0	1	1	0	1	0
	MIMAT0000670	NM_172593	Mier3	mesoderm induction early response 1, family member 3	0	0	1	1	0	0	1	1	0	1	0
	MIMAT0000670	NM_172637	Hectd2	HECT domain containing 2	0	0	1	1	0	0	1	1	0	1	0
	MIMAT0000670	NM_172666	Agps	alkylglycerone phosphate synthase	0	0	1	1	0	0	1	1	0	1	0
	MIMAT0000670	NM_172694	Megf9	multiple EGF-like-domains 9	0	0	1	1	0	0	1	1	0	1	0
	MIMAT0000670	NM_194342	Unc84b	unc-84 homolog B (C. elegans)	0	0	1	1	0	0	1	1	0	1	0
	MIMAT0000670	NM_053124	Smarca5	SWI/SNF related, matrix associated, actin dependent regulator of chromatin, subfamily a, member 5	0	0	1	1	0	0	1	1	0	1	0
	MIMAT0000670	NM_026893	Wdr40a	WD repeat domain 40A	0	0	1	1	0	0	1	1	0	1	0
	MIMAT0000670	NM_001003719	Garnl1	GTPase activating RANGAP domain-like 1	0	0	1	1	0	0	1	1	0	1	0
	MIMAT0000670	NM_001003909	Ankib1	ankyrin repeat and IBR domain containing 1	0	0	1	1	0	0	1	1	0	1	0
	MIMAT0000670	NM_001037099	Cacnb4	calcium channel, voltage-dependent, beta 4 subunit	0	0	1	1	0	0	1	1	0	1	0
	MIMAT0000670	NM_007479	Arf4	ADP-ribosylation factor 4	0	0	1	1	0	0	1	1	0	1	0
	MIMAT0000670	NM_008702	Nlk	nemo like kinase	0	0	1	1	0	0	1	1	0	1	0
	MIMAT0000670	NM_008996	Rab1	RAB1, member RAS oncogene family	0	0	1	1	0	0	1	1	0	1	0
	MIMAT0000670	NM_010234	Fos	FBJ osteosarcoma oncogene	0	0	1	1	0	0	1	1	0	1	0
	MIMAT0000670	NM_011808	Ets1	E26 avian leukemia oncogene 1, 5" domain	0	0	1	1	0	0	1	1	0	1	0
	MIMAT0000670	NM_016686	Vezf1	vascular endothelial zinc finger 1	0	0	1	1	0	0	1	1	0	1	0
	MIMAT0000670	NM_019745	Pdcd10	programmed cell death 10	0	0	1	1	0	0	1	1	0	1	0
	MIMAT0000670	NM_021099	Kit	kit oncogene	0	0	1	1	0	0	1	1	0	1	0
	MIMAT0000670	NM_022309	Cbfb	core binding factor beta	0	0	1	1	0	0	1	1	0	1	0
	MIMAT0000670	NM_024459	Ppp3r1	protein phosphatase 3, regulatory subunit B, alpha isoform (calcineurin B, type I)	0	0	1	1	0	0	1	1	0	1	0
	MIMAT0000670	NM_207636	Fndc3a	fibronectin type III domain containing 3a	0	0	1	1	0	0	1	1	0	1	0
Validated Targets ()
mmu-miR-222	N/A
mmu-let-7e-5p																	This is downregulated In Ovarian Cancer (Dahiya et al 2008)
Predicted Targets (47)	MIMAT0000524	NM_207636	Fndc3a	fibronectin type III domain containing 3a	0	0	1	1	0	0	1	1	0	1	0
mmu-let-7e	MIMAT0000524	NM_031997	Tmem2	transmembrane protein 2	0	0	1	1	0	0	1	1	0	1	0
	MIMAT0000524	NM_028876	Tmed5	transmembrane emp24 protein transport domain containing 5	0	0	1	1	0	0	1	1	0	1	0
	MIMAT0000524	NM_028800	Stk40	serine/threonine kinase 40	0	0	1	1	0	0	1	1	0	1	0
	MIMAT0000524	NM_028711	Slc25a27	solute carrier family 25, member 27	0	0	1	1	0	0	1	1	0	1	0
	MIMAT0000524	NM_026343	Stx17	syntaxin 17	0	0	1	1	0	0	1	1	0	1	0
	MIMAT0000524	NM_025961	Gatm	glycine amidinotransferase (L-arginine:glycine amidinotransferase)	0	0	1	1	0	0	1	1	0	1	0
	MIMAT0000524	NM_025872	Golt1b	golgi transport 1 homolog B (S. cerevisiae)	0	0	1	1	0	0	1	1	0	1	0
	MIMAT0000524	NM_025845	Prpf38b	PRP38 pre-mRNA processing factor 38 (yeast) domain containing B	0	0	1	1	0	0	1	1	0	1	0
	MIMAT0000524	NM_025840	Bzw2	basic leucine zipper and W2 domains 2	0	0	1	1	0	0	1	1	0	1	0
	MIMAT0000524	NM_146123	Cacnb4	calcium channel, voltage-dependent, beta 4 subunit	0	0	1	1	0	0	1	1	0	1	0
	MIMAT0000524	NM_172284	Ddx19b	DEAD (Asp-Glu-Ala-Asp) box polypeptide 19b	0	0	1	1	0	0	1	1	0	1	0
	MIMAT0000524	NM_172445	Wdr37	WD repeat domain 37	0	0	1	1	0	0	1	1	0	1	0
	MIMAT0000524	NM_199025	Zbtb26	zinc finger and BTB domain containing 26	0	0	1	1	0	0	1	1	0	1	0
	MIMAT0000524	NM_183029	Igf2bp2	insulin-like growth factor 2 mRNA binding protein 2	0	0	1	1	0	0	1	1	0	1	0
	MIMAT0000524	NM_181277	Col14a1	collagen, type XIV, alpha 1	0	0	1	1	0	0	1	1	0	1	0
	MIMAT0000524	NM_178922	Hic2	hypermethylated in cancer 2	0	0	1	1	0	0	1	1	0	1	0
	MIMAT0000524	NM_178730	Tmprss11f	transmembrane protease, serine 11f	0	0	1	1	0	0	1	1	0	1	0
	MIMAT0000524	NM_178686	Ccdc100	coiled-coil domain containing 100	0	0	1	1	0	0	1	1	0	1	0
	MIMAT0000524	NM_178668	E430028B21Rik	RIKEN cDNA E430028B21 gene	0	0	1	1	0	0	1	1	0	1	0
	MIMAT0000524	NM_177152	Lrig3	leucine-rich repeats and immunoglobulin-like domains 3	0	0	1	1	0	0	1	1	0	1	0
	MIMAT0000524	NM_172685	Slc25a24	solute carrier family 25 (mitochondrial carrier, phosphate carrier), member 24	0	0	1	1	0	0	1	1	0	1	0
	MIMAT0000524	NM_022890	Cldn12	claudin 12	0	0	1	1	0	0	1	1	0	1	0
	MIMAT0000524	NM_019711	Rbms2	RNA binding motif, single stranded interacting protein 2	0	0	1	1	0	0	1	1	0	1	0
	MIMAT0000524	NM_015747	Slc20a1	solute carrier family 20, member 1	0	0	1	1	0	0	1	1	0	1	0
	MIMAT0000524	NM_007719	Ccr7	chemokine (C-C motif) receptor 7	0	0	1	1	0	0	1	1	0	1	0
	MIMAT0000524	NM_007520	Bach1	BTB and CNC homology 1	0	0	1	1	0	0	1	1	0	1	0
	MIMAT0000524	NM_001037099	Cacnb4	calcium channel, voltage-dependent, beta 4 subunit	0	0	1	1	0	0	1	1	0	1	0
	MIMAT0000524	NM_001033759	Tmem2	transmembrane protein 2	0	0	1	1	0	0	1	1	0	1	0
	MIMAT0000524	NM_001031772	Lin28b	lin-28 homolog B (C. elegans)	0	0	1	1	0	0	1	1	0	1	0
	MIMAT0000524	NM_001029912	Zswim5	zinc finger, SWIM domain containing 5	0	0	1	1	0	0	1	1	0	1	0
	MIMAT0000524	NM_001025067	Lrig2	leucine-rich repeats and immunoglobulin-like domains 2	0	0	1	1	0	0	1	1	0	1	0
	MIMAT0000524	NM_001024139	Adamts15	a disintegrin-like and metallopeptidase (reprolysin type) with thrombospondin type 1 motif, 15	0	0	1	1	0	0	1	1	0	1	0
	MIMAT0000524	NM_001017966	Ddi2	DNA-damage inducible protein 2	0	0	1	1	0	0	1	1	0	1	0
	MIMAT0000524	NM_007892	E2f5	E2F transcription factor 5	0	0	1	1	0	0	1	1	0	1	0
	MIMAT0000524	NM_007916	Ddx19a	DEAD (Asp-Glu-Ala-Asp) box polypeptide 19a	0	0	1	1	0	0	1	1	0	1	0
	MIMAT0000524	NM_007958	Smarcad1	SWI/SNF-related, matrix-associated actin-dependent regulator of chromatin, subfamily a, containing DEAD/H box 1	0	0	1	1	0	0	1	1	0	1	0
	MIMAT0000524	NM_013906	Adamts8	a disintegrin-like and metallopeptidase (reprolysin type) with thrombospondin type 1 motif, 8	0	0	1	1	0	0	1	1	0	1	0
	MIMAT0000524	NM_013790	Abcc5	ATP-binding cassette, sub-family C (CFTR/MRP), member 5	0	0	1	1	0	0	1	1	0	1	0
	MIMAT0000524	NM_011081	Piga	phosphatidylinositol glycan anchor biosynthesis, class A	0	0	1	1	0	0	1	1	0	1	0
	MIMAT0000524	NM_010264	Nr6a1	nuclear receptor subfamily 6, group A, member 1	0	0	1	1	0	0	1	1	0	1	0
	MIMAT0000524	NM_009041	Rdx	radixin	0	0	1	1	0	0	1	1	0	1	0
	MIMAT0000524	NM_008783	Pbx1	pre B-cell leukemia transcription factor 1	0	0	1	1	0	0	1	1	0	1	0
	MIMAT0000524	NM_008555	Masp1	mannan-binding lectin serine peptidase 1	0	0	1	1	0	0	1	1	0	1	0
	MIMAT0000524	NM_008213	Hand1	heart and neural crest derivatives expressed transcript 1	0	0	1	1	0	0	1	1	0	1	0
	MIMAT0000524	NM_008088	Gas7	growth arrest specific 7	0	0	1	1	0	0	1	1	0	1	0
	MIMAT0000524	NM_001004155	9930012K11Rik	RIKEN cDNA 9930012K11 gene	0	0	1	1	0	0	1	1	0	1	0
mmu-let-7e-5p
Validated Targets (1)
mmu-let-7e	MI0000561	NM_021297.2	TLR4	N/A
mmu-miR-1897-3p
Predicted Targets (0)	N/A
Validated Targets (0)	N/A
mmu-miR-379-5p
Predicted Targets (6)	MIMAT0000743	NM_007604	Capza2	capping protein (actin filament) muscle Z-line, alpha 2	0	0	1	1	0	0	1	1	0	1	0
mmu-miR-379	MIMAT0000743	NM_010104	Edn1	endothelin 1	0	0	1	1	0	0	1	1	0	1	0
	MIMAT0000743	NM_013507	Eif4g2	eukaryotic translation initiation factor 4, gamma 2	0	0	1	1	0	0	1	1	0	1	0
	MIMAT0000743	NM_144812	Tnrc6b	trinucleotide repeat containing 6b	0	0	1	1	0	0	1	1	0	1	0
	MIMAT0000743	NM_172407	Cdkn2aip	CDKN2A interacting protein	0	0	1	1	0	0	1	1	0	1	0
	MIMAT0000743	NM_199025	Zbtb26	zinc finger and BTB domain containing 26	0	0	1	1	0	0	1	1	0	1	0
mmu-miR-379
Validated Targets (0)	N/A
mmu-miR-208b-5p
Predicted Targets (13) over 4 programs
mmu-miR-208b	MIMAT0004939	NM_001038696	Rnpc3	RNA-binding region (RNP1, RRM) containing 3	0	0	1	1	0	0	0	1	0	1	0
	MIMAT0004939	NM_177224	Chd9	chromodomain helicase DNA binding protein 9	0	0	1	1	0	0	0	1	0	1	0
	MIMAT0004939	NM_172987	Nkain3	Na+/K+ transporting ATPase interacting 3	0	0	1	1	0	0	0	1	0	1	0
	MIMAT0004939	NM_172593	Mier3	mesoderm induction early response 1, family member 3	0	0	1	1	0	0	0	1	0	1	0
	MIMAT0004939	NM_172586	Zfp322a	zinc finger protein 322a	0	0	1	1	0	0	0	1	0	1	0
	MIMAT0004939	NM_134135	Slc39a3	solute carrier family 39 (zinc transporter), member 3	0	0	1	1	0	0	0	1	0	1	0
	MIMAT0004939	NM_053255	Elac1	elaC homolog 1 (E. coli)	0	0	1	1	0	0	0	1	0	1	0
	MIMAT0004939	NM_016783	Pgrmc1	progesterone receptor membrane component 1	0	0	1	1	0	0	0	1	0	1	0
	MIMAT0004939	NM_013827	Mtf2	metal response element binding transcription factor 2	0	0	1	1	0	0	0	1	0	1	0
	MIMAT0004939	NM_008702	Nlk	nemo like kinase	0	0	1	1	0	0	0	1	0	1	0
	MIMAT0004939	NM_001081453	Nin	ninein	0	0	1	1	0	0	0	1	0	1	0
	MIMAT0004939	NM_001080931	Med13	mediator complex subunit 13	0	0	1	1	0	0	0	1	0	1	0
	MIMAT0004939	NM_178118	Dixdc1	DIX domain containing 1	0	0	1	1	0	0	0	1	0	1	0
Validated Targets (0)	N/A
mmu-miR-1a-1-5p
Predicted Targets (0)	N/A
Validated Targets (0)	N/A
mmu-miR-221-5p
Predicted Targets (33)	MIMAT0000669	NM_001001881	2510009E07Rik	RIKEN cDNA 2510009E07 gene	0	0	1	1	0	0	1	1	0	1	0		This is upregulated In Ovarian Cancer (Dahiya et al 2008)
mmu-miR-221	MIMAT0000669	NM_033623	Dcun1d1	DCN1, defective in cullin neddylation 1, domain containing 1 (S. cerevisiae)	0	0	1	1	0	0	1	1	0	1	0
	MIMAT0000669	NM_144545	Eif3j	eukaryotic translation initiation factor 3, subunit J	0	0	1	1	0	0	1	1	0	1	0
	MIMAT0000669	NM_145587	Sbk1	SH3-binding kinase 1	0	0	1	1	0	0	1	1	0	1	0
	MIMAT0000669	NM_145711	Tox	thymocyte selection-associated high mobility group box	0	0	1	1	0	0	1	1	0	1	0
	MIMAT0000669	NM_146123	Cacnb4	calcium channel, voltage-dependent, beta 4 subunit	0	0	1	1	0	0	1	1	0	1	0
	MIMAT0000669	NM_153526	Insig1	insulin induced gene 1	0	0	1	1	0	0	1	1	0	1	0
	MIMAT0000669	NM_153584	BC031353	cDNA sequence BC031353	0	0	1	1	0	0	1	1	0	1	0
	MIMAT0000669	NM_153789	Mylip	myosin regulatory light chain interacting protein	0	0	1	1	0	0	1	1	0	1	0
	MIMAT0000669	NM_172537	Sema6d	sema domain, transmembrane domain (TM), and cytoplasmic domain, (semaphorin) 6D	0	0	1	1	0	0	1	1	0	1	0
	MIMAT0000669	NM_172593	Mier3	mesoderm induction early response 1, family member 3	0	0	1	1	0	0	1	1	0	1	0
	MIMAT0000669	NM_172637	Hectd2	HECT domain containing 2	0	0	1	1	0	0	1	1	0	1	0
	MIMAT0000669	NM_172666	Agps	alkylglycerone phosphate synthase	0	0	1	1	0	0	1	1	0	1	0
	MIMAT0000669	NM_172694	Megf9	multiple EGF-like-domains 9	0	0	1	1	0	0	1	1	0	1	0
	MIMAT0000669	NM_177360	Dmrt3	doublesex and mab-3 related transcription factor 3	0	0	1	1	0	0	1	1	0	1	0
	MIMAT0000669	NM_026420	Paip2	polyadenylate-binding protein-interacting protein 2	0	0	1	1	0	0	1	1	0	1	0
	MIMAT0000669	NM_026331	Slc25a37	solute carrier family 25, member 37	0	0	1	1	0	0	1	1	0	1	0
	MIMAT0000669	NM_024459	Ppp3r1	protein phosphatase 3, regulatory subunit B, alpha isoform (calcineurin B, type I)	0	0	1	1	0	0	1	1	0	1	0
	MIMAT0000669	NM_001003719	Garnl1	GTPase activating RANGAP domain-like 1	0	0	1	1	0	0	1	1	0	1	0
	MIMAT0000669	NM_001003909	Ankib1	ankyrin repeat and IBR domain containing 1	0	0	1	1	0	0	1	1	0	1	0
	MIMAT0000669	NM_001037099	Cacnb4	calcium channel, voltage-dependent, beta 4 subunit	0	0	1	1	0	0	1	1	0	1	0
	MIMAT0000669	NM_001038642	Ets1	E26 avian leukemia oncogene 1, 5" domain	0	0	1	1	0	0	1	1	0	1	0
	MIMAT0000669	NM_007479	Arf4	ADP-ribosylation factor 4	0	0	1	1	0	0	1	1	0	1	0
	MIMAT0000669	NM_008391	Irf2	interferon regulatory factor 2	0	0	1	1	0	0	1	1	0	1	0
	MIMAT0000669	NM_008996	Rab1	RAB1, member RAS oncogene family	0	0	1	1	0	0	1	1	0	1	0
	MIMAT0000669	NM_011274	C80913	expressed sequence C80913	0	0	1	1	0	0	1	1	0	1	0
	MIMAT0000669	NM_011808	Ets1	E26 avian leukemia oncogene 1, 5" domain	0	0	1	1	0	0	1	1	0	1	0
	MIMAT0000669	NM_016686	Vezf1	vascular endothelial zinc finger 1	0	0	1	1	0	0	1	1	0	1	0
	MIMAT0000669	NM_018826	Irx5	Iroquois related homeobox 5 (Drosophila)	0	0	1	1	0	0	1	1	0	1	0
	MIMAT0000669	NM_019994	Garnl1	GTPase activating RANGAP domain-like 1	0	0	1	1	0	0	1	1	0	1	0
	MIMAT0000669	NM_021099	Kit	kit oncogene	0	0	1	1	0	0	1	1	0	1	0
	MIMAT0000669	NM_022309	Cbfb	core binding factor beta	0	0	1	1	0	0	1	1	0	1	0
	MIMAT0000669	NM_207636	Fndc3a	fibronectin type III domain containing 3a	0	0	1	1	0	0	1	1	0	1	0
mmu-miR-221-5p
Validated Targets (1)
mmu-miR-221	MI0000709	NM_207680.2	Bim	N/A

## Sheet: Ctrl > Smoke 
miRecrords Prediction Tool
Down-regulated in smoke
miRNA ID	miRNA Acc	Refseq	Symbol	Description	diana	microinspector	miranda	mirtarget2	mitarget	nbmirtar	pictar	pita	rna22	rnahybrid	targetscan
Moving down from the highest to lowest Fold change difference
mmu-miR-1b-3p	Statistically Significant
Mus Musculus
Predicted Targets (0)	N/A
Validated Targets (0)	N/A
mmu-miR-155-3p	Statistically Significant
Predicted Targets (2)	MIMAT0000165	NM_021878	Jarid2	jumonji, AT rich interactive domain 2	1	1	1	1	0	0	1	1	1	1	0
	MIMAT0000165	NM_021897	Trp53inp1	transformation related protein 53 inducible nuclear protein 1	0	1	1	0	0	0	1	1	1	1	0
Validated Targets (19)	MIMAT0000165	NM_011355	Sfpi1	SFFV proviral integration 1
	MIMAT0000165	NM_010848	Myb	myeloblastosis oncogene
	MIMAT0000165	NM_053075	Rheb	RAS-homolog enriched in brain
	MIMAT0000165	NM_178592	Bat5	HLA-B associated transcript 5
	MIMAT0000165	NM_021878	Jarid2	jumonji, AT rich interactive domain 2
	MIMAT0000165	NM_021897	Trp53inp1	transformation related protein 53 inducible nuclear protein 1
	MIMAT0000165	NM_019777	Ikbke	inhibitor of kappaB kinase epsilon
	MIMAT0000165	NM_010175	Fadd	Fas (TNFRSF6)-associated via death domain
	MIMAT0000165	NM_009068	Ripk1	receptor (TNFRSF)-interacting serine-threonine kinase 1
	MIMAT0000165	NM_001025577	Maf	avian musculoaponeurotic fibrosarcoma (v-maf) AS42 oncogene homolog
	MIMAT0000165	NM_009645	Aicda	activation-induced cytidine deaminase
	MIMAT0000165	NM_009896	Socs1	suppressor of cytokine signaling 1
		NM_005252.3	FOS
		NM_008008.4	KGF
		NM_009896.2	SOCS1
		NM_010431.2	HIF1a
		NM_011346.2	CD62L
		NM_010234.2	c-Fos
		NM_009896.2	SOCS-1
mmu-miR-3065-5p	Statistically Significant
Predicted Targets (0)	N/A
Validated Targets (0)	N/A
mmu-miR-125b-1-3p
Predicted Targets (6)
mmu-miR-125b-3p	MIMAT0004669	NM_007822	Cyp4a14	cytochrome P450, family 4, subfamily a, polypeptide 14	0	0	1	1	0	0	0	1	0	1	0
	MIMAT0004669	NM_009481	Usp9x	ubiquitin specific peptidase 9, X chromosome	0	0	1	1	0	0	0	1	0	1	0
	MIMAT0004669	NM_011933	Decr2	2-4-dienoyl-Coenzyme A reductase 2, peroxisomal	0	0	1	1	0	0	0	1	0	1	0
	MIMAT0004669	NM_029066	Wbp2nl	WBP2 N-terminal like	0	0	1	1	0	0	0	1	0	1	0
	MIMAT0004669	NM_053015	Mlph	melanophilin	0	0	1	1	0	0	0	1	0	1	0
	MIMAT0004669	NM_134110	Kcne2	potassium voltage-gated channel, Isk-related subfamily, gene 2	0	0	1	1	0	0	0	1	0	1	0
Validated Targets (1)	MIMAT0000136|MIMAT0004669	NM_013693	Tnf	tumor necrosis factor
mmu-miR-3474
Predicted Targets (0)	N/A
Validated Targets (0)	N/A
mmu-miR-1957a
Predicted Targets (0)	N/A
Validated Targets (0)	N/A
mmu-miR-3065-5p
Predicted Targets (0)	N/A
Validated Targets (0)	N/A
mmu-miR-3063-3p
Predicted Targets (0)	N/A
Validated Targets (0)	N/A
mmu-miR-872-5p
Predicted Targets (108)
mmu-miR-872	MIMAT0004934	NM_020493	Srf	serum response factor	0	0	1	1	0	0	0	1	0	1	0
	MIMAT0004934	NM_025897	1500003O22Rik	RIKEN cDNA 1500003O22 gene	0	0	1	1	0	0	0	1	0	1	0
	MIMAT0004934	NM_025904	1600012F09Rik	RIKEN cDNA 1600012F09 gene	0	0	1	1	0	0	0	1	0	1	0
	MIMAT0004934	NM_025948	Lsm14a	LSM14 homolog A (SCD6, S. cerevisiae)	0	0	1	1	0	0	0	1	0	1	0
	MIMAT0004934	NM_025978	Ttc14	tetratricopeptide repeat domain 14	0	0	1	1	0	0	0	1	0	1	0
	MIMAT0004934	NM_026239	Tmem35	transmembrane protein 35	0	0	1	1	0	0	0	1	0	1	0
	MIMAT0004934	NM_026552	Arpc4	actin related protein 2/3 complex, subunit 4	0	0	1	1	0	0	0	1	0	1	0
	MIMAT0004934	NM_027425	Rufy2	RUN and FYVE domain-containing 2	0	0	1	1	0	0	0	1	0	1	0
	MIMAT0004934	NM_028994	Pck2	phosphoenolpyruvate carboxykinase 2 (mitochondrial)	0	0	1	1	0	0	0	1	0	1	0
	MIMAT0004934	NM_030167	4632404H22Rik	RIKEN cDNA 4632404H22 gene	0	0	1	1	0	0	0	1	0	1	0
	MIMAT0004934	NM_031394	Sytl2	synaptotagmin-like 2	0	0	1	1	0	0	0	1	0	1	0
	MIMAT0004934	NM_033552	Slc4a10	solute carrier family 4, sodium bicarbonate cotransporter-like, member 10	0	0	1	1	0	0	0	1	0	1	0
	MIMAT0004934	NM_025822	Rsrc1	arginine/serine-rich coiled-coil 1	0	0	1	1	0	0	0	1	0	1	0
	MIMAT0004934	NM_025733	4921530L21Rik	RIKEN cDNA 4921530L21 gene	0	0	1	1	0	0	0	1	0	1	0
	MIMAT0004934	NM_025706	Tbc1d15	TBC1 domain family, member 15	0	0	1	1	0	0	0	1	0	1	0
	MIMAT0004934	NM_020585	Golga7	golgi autoantigen, golgin subfamily a, 7	0	0	1	1	0	0	0	1	0	1	0
	MIMAT0004934	NM_021557	Rdh11	retinol dehydrogenase 11	0	0	1	1	0	0	0	1	0	1	0
	MIMAT0004934	NM_021881	Qk	quaking	0	0	1	1	0	0	0	1	0	1	0
	MIMAT0004934	NM_023122	Gpm6b	glycoprotein m6b	0	0	1	1	0	0	0	1	0	1	0
	MIMAT0004934	NM_023396	Rprm	reprimo, TP53 dependent G2 arrest mediator candidate	0	0	1	1	0	0	0	1	0	1	0
	MIMAT0004934	NM_024173	Atp6v1g1	ATPase, H+ transporting, lysosomal V1 subunit G1	0	0	1	1	0	0	0	1	0	1	0
	MIMAT0004934	NM_024216	Gpn3	GPN-loop GTPase 3	0	0	1	1	0	0	0	1	0	1	0
	MIMAT0004934	NM_024217	Cmtm3	CKLF-like MARVEL transmembrane domain containing 3	0	0	1	1	0	0	0	1	0	1	0
	MIMAT0004934	NM_024495	Car13	carbonic anhydrase 13	0	0	1	1	0	0	0	1	0	1	0
	MIMAT0004934	NM_025683	Rpe	ribulose-5-phosphate-3-epimerase	0	0	1	1	0	0	0	1	0	1	0
	MIMAT0004934	NM_025690	Sltm	SAFB-like, transcription modulator	0	0	1	1	0	0	0	1	0	1	0
	MIMAT0004934	NM_133206	Znrf1	zinc and ring finger 1	0	0	1	1	0	0	0	1	0	1	0
	MIMAT0004934	NM_133215	Mtmr4	myotubularin related protein 4	0	0	1	1	0	0	0	1	0	1	0
	MIMAT0004934	NM_153581	Gpm6a	glycoprotein m6a	0	0	1	1	0	0	0	1	0	1	0
	MIMAT0004934	NM_172413	Rap2c	RAP2C, member of RAS oncogene family	0	0	1	1	0	0	0	1	0	1	0
	MIMAT0004934	NM_172633	Cbln2	cerebellin 2 precursor protein	0	0	1	1	0	0	0	1	0	1	0
	MIMAT0004934	NM_175562	Rab39	RAB39, member RAS oncogene family	0	0	1	1	0	0	0	1	0	1	0
	MIMAT0004934	NM_176850	Bptf	bromodomain PHD finger transcription factor	0	0	1	1	0	0	0	1	0	1	0
	MIMAT0004934	NM_177698	Psd3	pleckstrin and Sec7 domain containing 3	0	0	1	1	0	0	0	1	0	1	0
	MIMAT0004934	NM_178005	Lrrtm2	leucine rich repeat transmembrane neuronal 2	0	0	1	1	0	0	0	1	0	1	0
	MIMAT0004934	NM_178362	Sorbs1	sorbin and SH3 domain containing 1	0	0	1	1	0	0	0	1	0	1	0
	MIMAT0004934	NM_178373	Cidec	cell death-inducing DFFA-like effector c	0	0	1	1	0	0	0	1	0	1	0
	MIMAT0004934	NM_178714	Lrfn5	leucine rich repeat and fibronectin type III domain containing 5	0	0	1	1	0	0	0	1	0	1	0
	MIMAT0004934	NM_183162	BC006779	cDNA sequence BC006779	0	0	1	1	0	0	0	1	0	1	0
	MIMAT0004934	NM_146228	Als2cl	ALS2 C-terminal like	0	0	1	1	0	0	0	1	0	1	0
	MIMAT0004934	NM_146194	Picalm	phosphatidylinositol binding clathrin assembly protein	0	0	1	1	0	0	0	1	0	1	0
	MIMAT0004934	NM_146083	Sfrs7	splicing factor, arginine/serine-rich 7	0	0	1	1	0	0	0	1	0	1	0
	MIMAT0004934	NM_133718	Tmem30a	transmembrane protein 30A	0	0	1	1	0	0	0	1	0	1	0
	MIMAT0004934	NM_133823	Mmaa	methylmalonic aciduria (cobalamin deficiency) type A	0	0	1	1	0	0	0	1	0	1	0
	MIMAT0004934	NM_134042	Aldh6a1	aldehyde dehydrogenase family 6, subfamily A1	0	0	1	1	0	0	0	1	0	1	0
	MIMAT0004934	NM_134081	Dnajc9	DnaJ (Hsp40) homolog, subfamily C, member 9	0	0	1	1	0	0	0	1	0	1	0
	MIMAT0004934	NM_134110	Kcne2	potassium voltage-gated channel, Isk-related subfamily, gene 2	0	0	1	1	0	0	0	1	0	1	0
	MIMAT0004934	NM_138584	Spg21	spastic paraplegia 21 homolog (human)	0	0	1	1	0	0	0	1	0	1	0
	MIMAT0004934	NM_138754	Cdipt	CDP-diacylglycerol--inositol 3-phosphatidyltransferase (phosphatidylinositol synthase)	0	0	1	1	0	0	0	1	0	1	0
	MIMAT0004934	NM_138953	Ell2	elongation factor RNA polymerase II 2	0	0	1	1	0	0	0	1	0	1	0
	MIMAT0004934	NM_144783	Wt1	Wilms tumor homolog	0	0	1	1	0	0	0	1	0	1	0
	MIMAT0004934	NM_145614	Dlat	dihydrolipoamide S-acetyltransferase (E2 component of pyruvate dehydrogenase complex)	0	0	1	1	0	0	0	1	0	1	0
	MIMAT0004934	NM_145930	AW549877	expressed sequence AW549877	0	0	1	1	0	0	0	1	0	1	0
	MIMAT0004934	NM_194268	Onecut2	one cut domain, family member 2	0	0	1	1	0	0	0	1	0	1	0
	MIMAT0004934	NM_001001181	BC031181	cDNA sequence BC031181	0	0	1	1	0	0	0	1	0	1	0
	MIMAT0004934	NM_001042484	Golga7	golgi autoantigen, golgin subfamily a, 7	0	0	1	1	0	0	0	1	0	1	0
	MIMAT0004934	NM_001081153	Unc13c	unc-13 homolog C (C. elegans)	0	0	1	1	0	0	0	1	0	1	0
	MIMAT0004934	NM_001081193	Lemd3	LEM domain containing 3	0	0	1	1	0	0	0	1	0	1	0
	MIMAT0004934	NM_001081239	EG232801	predicted gene, EG232801	0	0	1	1	0	0	0	1	0	1	0
	MIMAT0004934	NM_001081253	Fbxo43	F-box protein 43	0	0	1	1	0	0	0	1	0	1	0
	MIMAT0004934	NM_001081409	Phf20l1	PHD finger protein 20-like 1	0	0	1	1	0	0	0	1	0	1	0
	MIMAT0004934	NM_001081979	Mecp2	methyl CpG binding protein 2	0	0	1	1	0	0	0	1	0	1	0
	MIMAT0004934	NM_007381	Acadl	acyl-Coenzyme A dehydrogenase, long-chain	0	0	1	1	0	0	0	1	0	1	0
	MIMAT0004934	NM_007538	Opn1sw	opsin 1 (cone pigments), short-wave-sensitive (color blindness, tritan)	0	0	1	1	0	0	0	1	0	1	0
	MIMAT0004934	NM_007913	Egr1	early growth response 1	0	0	1	1	0	0	0	1	0	1	0
	MIMAT0004934	NM_008241	Foxg1	forkhead box G1	0	0	1	1	0	0	0	1	0	1	0
	MIMAT0004934	NM_001040087	Sytl2	synaptotagmin-like 2	0	0	1	1	0	0	0	1	0	1	0
	MIMAT0004934	NM_001040085	Sytl2	synaptotagmin-like 2	0	0	1	1	0	0	0	1	0	1	0
	MIMAT0004934	NM_001039214	Mex3c	mex3 homolog C (C. elegans)	0	0	1	1	0	0	0	1	0	1	0
	MIMAT0004934	NM_001003908	Cltc	clathrin, heavy polypeptide (Hc)	0	0	1	1	0	0	0	1	0	1	0
	MIMAT0004934	NM_001012401	Hspb6	heat shock protein, alpha-crystallin-related, B6	0	0	1	1	0	0	0	1	0	1	0
	MIMAT0004934	NM_001013028	AI597468	expressed sequence AI597468	0	0	1	1	0	0	0	1	0	1	0
	MIMAT0004934	NM_001013367	Prkaa1	protein kinase, AMP-activated, alpha 1 catalytic subunit	0	0	1	1	0	0	0	1	0	1	0
	MIMAT0004934	NM_001013381	Rsad1	radical S-adenosyl methionine domain containing 1	0	0	1	1	0	0	0	1	0	1	0
	MIMAT0004934	NM_001024911	2010-09-01	septin 10	0	0	1	1	0	0	0	1	0	1	0
	MIMAT0004934	NM_001033369	Acvr1c	activin A receptor, type IC	0	0	1	1	0	0	0	1	0	1	0
	MIMAT0004934	NM_001034962	Sorbs1	sorbin and SH3 domain containing 1	0	0	1	1	0	0	0	1	0	1	0
	MIMAT0004934	NM_001034963	Sorbs1	sorbin and SH3 domain containing 1	0	0	1	1	0	0	0	1	0	1	0
	MIMAT0004934	NM_001034964	Sorbs1	sorbin and SH3 domain containing 1	0	0	1	1	0	0	0	1	0	1	0
	MIMAT0004934	NM_001039137	Scoc	short coiled-coil protein	0	0	1	1	0	0	0	1	0	1	0
	MIMAT0004934	NM_008318	Ibsp	integrin binding sialoprotein	0	0	1	1	0	0	0	1	0	1	0
	MIMAT0004934	NM_008752	Nxph2	neurexophilin 2	0	0	1	1	0	0	0	1	0	1	0
	MIMAT0004934	NM_011348	Sema3e	sema domain, immunoglobulin domain (Ig), short basic domain, secreted, (semaphorin) 3E	0	0	1	1	0	0	0	1	0	1	0
	MIMAT0004934	NM_011358	Sfrs2	splicing factor, arginine/serine-rich 2 (SC-35)	0	0	1	1	0	0	0	1	0	1	0
	MIMAT0004934	NM_013508	Elk3	ELK3, member of ETS oncogene family	0	0	1	1	0	0	0	1	0	1	0
	MIMAT0004934	NM_015767	Ttpa	tocopherol (alpha) transfer protein	0	0	1	1	0	0	0	1	0	1	0
	MIMAT0004934	NM_015775	Tmprss2	transmembrane protease, serine 2	0	0	1	1	0	0	0	1	0	1	0
	MIMAT0004934	NM_015799	Trfr2	transferrin receptor 2	0	0	1	1	0	0	0	1	0	1	0
	MIMAT0004934	NM_015814	Dkk3	dickkopf homolog 3 (Xenopus laevis)	0	0	1	1	0	0	0	1	0	1	0
	MIMAT0004934	NM_019708	Scoc	short coiled-coil protein	0	0	1	1	0	0	0	1	0	1	0
	MIMAT0004934	NM_019733	Rbpms	RNA binding protein gene with multiple splicing	0	0	1	1	0	0	0	1	0	1	0
	MIMAT0004934	NM_019743	Rybp	RING1 and YY1 binding protein	0	0	1	1	0	0	0	1	0	1	0
	MIMAT0004934	NM_019878	Sult1b1	sulfotransferase family 1B, member 1	0	0	1	1	0	0	0	1	0	1	0
	MIMAT0004934	NM_011112	Papola	poly (A) polymerase alpha	0	0	1	1	0	0	0	1	0	1	0
	MIMAT0004934	NM_010583	Itk	IL2-inducible T-cell kinase	0	0	1	1	0	0	0	1	0	1	0
	MIMAT0004934	NM_010512	Igf1	insulin-like growth factor 1	0	0	1	1	0	0	0	1	0	1	0
	MIMAT0004934	NM_008976	Ptpn14	protein tyrosine phosphatase, non-receptor type 14	0	0	1	1	0	0	0	1	0	1	0
	MIMAT0004934	NM_008991	Abcd3	ATP-binding cassette, sub-family D (ALD), member 3	0	0	1	1	0	0	0	1	0	1	0
	MIMAT0004934	NM_009166	Sorbs1	sorbin and SH3 domain containing 1	0	0	1	1	0	0	0	1	0	1	0
	MIMAT0004934	NM_009239	Sp4	trans-acting transcription factor 4	0	0	1	1	0	0	0	1	0	1	0
	MIMAT0004934	NM_009385	Nkx2-1	NK2 homeobox 1	0	0	1	1	0	0	0	1	0	1	0
	MIMAT0004934	NM_009456	Ube2l3	ubiquitin-conjugating enzyme E2L 3	0	0	1	1	0	0	0	1	0	1	0
	MIMAT0004934	NM_009613	Adam11	a disintegrin and metallopeptidase domain 11	0	0	1	1	0	0	0	1	0	1	0
	MIMAT0004934	NM_009674	Anxa7	annexin A7	0	0	1	1	0	0	0	1	0	1	0
	MIMAT0004934	NM_009691	Aplp2	amyloid beta (A4) precursor-like protein 2	0	0	1	1	0	0	0	1	0	1	0
	MIMAT0004934	NM_009805	Cflar	CASP8 and FADD-like apoptosis regulator	0	0	1	1	0	0	0	1	0	1	0
	MIMAT0004934	NM_010279	Gfra1	glial cell line derived neurotrophic factor family receptor alpha 1	0	0	1	1	0	0	0	1	0	1	0
	MIMAT0004934	NM_019942	2006-09-01	septin 6	0	0	1	1	0	0	0	1	0	1	0
mmu-miR-872-5p
Validated Targets (0)	N/A
mmu-miR-15b-5p
Predicted Targets (101)
mmu-miR-15b	MIMAT0000124	NM_023651	Pex13	peroxisomal biogenesis factor 13	0	0	1	1	0	0	1	1	0	1	0
	MIMAT0000124	NM_028262	Setd3	SET domain containing 3	0	0	1	1	0	0	1	1	0	1	0
	MIMAT0000124	NM_028264	Tmem55a	transmembrane protein 55A	0	0	1	1	0	0	1	1	0	1	0
	MIMAT0000124	NM_028716	Phf19	PHD finger protein 19	0	0	1	1	0	0	1	1	0	1	0
	MIMAT0000124	NM_029169	Rbm6	RNA binding motif protein 6	0	0	1	1	0	0	1	1	0	1	0
	MIMAT0000124	NM_029277	Arhgap12	Rho GTPase activating protein 12	0	0	1	1	0	0	1	1	0	1	0
	MIMAT0000124	NM_029749	Usp42	ubiquitin specific peptidase 42	0	0	1	1	0	0	1	1	0	1	0
	MIMAT0000124	NM_029763	Polr3f	polymerase (RNA) III (DNA directed) polypeptide F	0	0	1	1	0	0	1	1	0	1	0
	MIMAT0000124	NM_033264	Arpp21	cyclic AMP-regulated phosphoprotein, 21	0	0	1	1	0	0	1	1	0	1	0
	MIMAT0000124	NM_053104	Rbm9	RNA binding motif protein 9	0	0	1	1	0	0	1	1	0	1	0
	MIMAT0000124	NM_138679	Ash1l	ash1 (absent, small, or homeotic)-like (Drosophila)	0	0	1	1	0	0	1	1	0	1	0
	MIMAT0000124	NM_027959	Pdia6	protein disulfide isomerase associated 6	0	0	1	1	0	0	1	1	0	1	0
	MIMAT0000124	NM_027946	Wdr68	WD repeat domain 68	0	0	1	1	0	0	1	1	0	1	0
	MIMAT0000124	NM_027770	Col24a1	collagen, type XXIV, alpha 1	0	0	1	1	0	0	1	1	0	1	0
	MIMAT0000124	NM_024209	Ppp6c	protein phosphatase 6, catalytic subunit	0	0	1	1	0	0	1	1	0	1	0
	MIMAT0000124	NM_024452	Luzp1	leucine zipper protein 1	0	0	1	1	0	0	1	1	0	1	0
	MIMAT0000124	NM_025283	Mobkl3	MOB1, Mps One Binder kinase activator-like 3 (yeast)	0	0	1	1	0	0	1	1	0	1	0
	MIMAT0000124	NM_025729	Map3k7ip3	mitogen-activated protein kinase kinase kinase 7 interacting protein 3	0	0	1	1	0	0	1	1	0	1	0
	MIMAT0000124	NM_025844	Chordc1	cysteine and histidine-rich domain (CHORD)-containing, zinc-binding protein 1	0	0	1	1	0	0	1	1	0	1	0
	MIMAT0000124	NM_025978	Ttc14	tetratricopeptide repeat domain 14	0	0	1	1	0	0	1	1	0	1	0
	MIMAT0000124	NM_026130	Srpr	signal recognition particle receptor ("docking protein")	0	0	1	1	0	0	1	1	0	1	0
	MIMAT0000124	NM_026821	D4Bwg0951e	DNA segment, Chr 4, Brigham & Women"s Genetics 0951 expressed	0	0	1	1	0	0	1	1	0	1	0
	MIMAT0000124	NM_027485	Med26	mediator complex subunit 26	0	0	1	1	0	0	1	1	0	1	0
	MIMAT0000124	NM_027652	D5Wsu178e	DNA segment, Chr 5, Wayne State University 178, expressed	0	0	1	1	0	0	1	1	0	1	0
	MIMAT0000124	NM_144812	Tnrc6b	trinucleotide repeat containing 6b	0	0	1	1	0	0	1	1	0	1	0
	MIMAT0000124	NM_145958	Kbtbd2	kelch repeat and BTB (POZ) domain containing 2	0	0	1	1	0	0	1	1	0	1	0
	MIMAT0000124	NM_175519	Kctd8	potassium channel tetramerisation domain containing 8	0	0	1	1	0	0	1	1	0	1	0
	MIMAT0000124	NM_176971	Rab9b	RAB9B, member RAS oncogene family	0	0	1	1	0	0	1	1	0	1	0
	MIMAT0000124	NM_177342	Taf5	TAF5 RNA polymerase II, TATA box binding protein (TBP)-associated factor	0	0	1	1	0	0	1	1	0	1	0
	MIMAT0000124	NM_178375	Zswim3	zinc finger, SWIM domain containing 3	0	0	1	1	0	0	1	1	0	1	0
	MIMAT0000124	NM_181318	Rasgef1b	RasGEF domain family, member 1B	0	0	1	1	0	0	1	1	0	1	0
	MIMAT0000124	NM_197990	1700025G04Rik	RIKEN cDNA 1700025G04 gene	0	0	1	1	0	0	1	1	0	1	0
	MIMAT0000124	NM_198035	Zbtb39	zinc finger and BTB domain containing 39	0	0	1	1	0	0	1	1	0	1	0
	MIMAT0000124	NM_198671	Gse1	genetic suppressor element 1	0	0	1	1	0	0	1	1	0	1	0
	MIMAT0000124	NM_198710	Sypl	synaptophysin-like protein	0	0	1	1	0	0	1	1	0	1	0
	MIMAT0000124	NM_199056	Ippk	inositol 1,3,4,5,6-pentakisphosphate 2-kinase	0	0	1	1	0	0	1	1	0	1	0
	MIMAT0000124	NM_175279	Rassf10	Ras association (RalGDS/AF-6) domain family (N-terminal) member 10	0	0	1	1	0	0	1	1	0	1	0
	MIMAT0000124	NM_175162	Stox2	storkhead box 2	0	0	1	1	0	0	1	1	0	1	0
	MIMAT0000124	NM_173048	Gga3	golgi associated, gamma adaptin ear containing, ARF binding protein 3	0	0	1	1	0	0	1	1	0	1	0
	MIMAT0000124	NM_146054	Fermt2	fermitin family homolog 2 (Drosophila)	0	0	1	1	0	0	1	1	0	1	0
	MIMAT0000124	NM_146243	Actr2	ARP2 actin-related protein 2 homolog (yeast)	0	0	1	1	0	0	1	1	0	1	0
	MIMAT0000124	NM_147201	Nrbp1	nuclear receptor binding protein 1	0	0	1	1	0	0	1	1	0	1	0
	MIMAT0000124	NM_153177	Eif2c4	eukaryotic translation initiation factor 2C, 4	0	0	1	1	0	0	1	1	0	1	0
	MIMAT0000124	NM_153529	Nrn1	neuritin 1	0	0	1	1	0	0	1	1	0	1	0
	MIMAT0000124	NM_172413	Rap2c	RAP2C, member of RAS oncogene family	0	0	1	1	0	0	1	1	0	1	0
	MIMAT0000124	NM_172537	Sema6d	sema domain, transmembrane domain (TM), and cytoplasmic domain, (semaphorin) 6D	0	0	1	1	0	0	1	1	0	1	0
	MIMAT0000124	NM_172561	Spag7	sperm associated antigen 7	0	0	1	1	0	0	1	1	0	1	0
	MIMAT0000124	NM_172653	Slc39a10	solute carrier family 39 (zinc transporter), member 10	0	0	1	1	0	0	1	1	0	1	0
	MIMAT0000124	NM_172684	Rsbn1	rosbin, round spermatid basic protein 1	0	0	1	1	0	0	1	1	0	1	0
	MIMAT0000124	NM_207623	Rnf138	ring finger protein 138	0	0	1	1	0	0	1	1	0	1	0
	MIMAT0000124	NM_022305	B4galt1	UDP-Gal:betaGlcNAc beta 1,4- galactosyltransferase, polypeptide 1	0	0	1	1	0	0	1	1	0	1	0
	MIMAT0000124	NM_001003909	Ankib1	ankyrin repeat and IBR domain containing 1	0	0	1	1	0	0	1	1	0	1	0
	MIMAT0000124	NM_008263	Hoxa10	homeo box A10	0	0	1	1	0	0	1	1	0	1	0
	MIMAT0000124	NM_008313	Htr4	5 hydroxytryptamine (serotonin) receptor 4	0	0	1	1	0	0	1	1	0	1	0
	MIMAT0000124	NM_008425	Kcnj2	potassium inwardly-rectifying channel, subfamily J, member 2	0	0	1	1	0	0	1	1	0	1	0
	MIMAT0000124	NM_008666	Myt1l	myelin transcription factor 1-like	0	0	1	1	0	0	1	1	0	1	0
	MIMAT0000124	NM_008786	Pcmt1	protein-L-isoaspartate (D-aspartate) O-methyltransferase 1	0	0	1	1	0	0	1	1	0	1	0
	MIMAT0000124	NM_008882	Plxna2	plexin A2	0	0	1	1	0	0	1	1	0	1	0
	MIMAT0000124	NM_008924	Prkar2a	protein kinase, cAMP dependent regulatory, type II alpha	0	0	1	1	0	0	1	1	0	1	0
	MIMAT0000124	NM_009152	Sema3a	sema domain, immunoglobulin domain (Ig), short basic domain, secreted, (semaphorin) 3A	0	0	1	1	0	0	1	1	0	1	0
	MIMAT0000124	NM_009516	Wee1	wee 1 homolog (S. pombe)	0	0	1	1	0	0	1	1	0	1	0
	MIMAT0000124	NM_009753	Bicd1	bicaudal D homolog 1 (Drosophila)	0	0	1	1	0	0	1	1	0	1	0
	MIMAT0000124	NM_008133	Glud1	glutamate dehydrogenase 1	0	0	1	1	0	0	1	1	0	1	0
	MIMAT0000124	NM_007865	Dll1	delta-like 1 (Drosophila)	0	0	1	1	0	0	1	1	0	1	0
	MIMAT0000124	NM_007642	Cd28	CD28 antigen	0	0	1	1	0	0	1	1	0	1	0
	MIMAT0000124	NM_001013392	Rreb1	ras responsive element binding protein 1	0	0	1	1	0	0	1	1	0	1	0
	MIMAT0000124	NM_001013405	D9Ertd402e	DNA segment, Chr 9, ERATO Doi 402, expressed	0	0	1	1	0	0	1	1	0	1	0
	MIMAT0000124	NM_001025560	Sox6	SRY-box containing gene 6	0	0	1	1	0	0	1	1	0	1	0
	MIMAT0000124	NM_001038589	Usp14	ubiquitin specific peptidase 14	0	0	1	1	0	0	1	1	0	1	0
	MIMAT0000124	NM_001039137	Scoc	short coiled-coil protein	0	0	1	1	0	0	1	1	0	1	0
	MIMAT0000124	NM_007420	Adrb2	adrenergic receptor, beta 2	0	0	1	1	0	0	1	1	0	1	0
	MIMAT0000124	NM_007514	Slc7a2	solute carrier family 7 (cationic amino acid transporter, y+ system), member 2	0	0	1	1	0	0	1	1	0	1	0
	MIMAT0000124	NM_007540	Bdnf	brain derived neurotrophic factor	0	0	1	1	0	0	1	1	0	1	0
	MIMAT0000124	NM_007604	Capza2	capping protein (actin filament) muscle Z-line, alpha 2	0	0	1	1	0	0	1	1	0	1	0
	MIMAT0000124	NM_007633	Ccne1	cyclin E1	0	0	1	1	0	0	1	1	0	1	0
	MIMAT0000124	NM_009822	Runx1t1	runt-related transcription factor 1; translocated to, 1 (cyclin D-related)	0	0	1	1	0	0	1	1	0	1	0
	MIMAT0000124	NM_009871	Cdk5r1	cyclin-dependent kinase 5, regulatory subunit (p35) 1	0	0	1	1	0	0	1	1	0	1	0
	MIMAT0000124	NM_016676	Rab10	RAB10, member RAS oncogene family	0	0	1	1	0	0	1	1	0	1	0
	MIMAT0000124	NM_016678	Reck	reversion-inducing-cysteine-rich protein with kazal motifs	0	0	1	1	0	0	1	1	0	1	0
	MIMAT0000124	NM_016739	Caprin1	cell cycle associated protein 1	0	0	1	1	0	0	1	1	0	1	0
	MIMAT0000124	NM_016910	Ppm1d	protein phosphatase 1D magnesium-dependent, delta isoform	0	0	1	1	0	0	1	1	0	1	0
	MIMAT0000124	NM_019643	Tera	teratocarcinoma expressed, serine rich	0	0	1	1	0	0	1	1	0	1	0
	MIMAT0000124	NM_019706	Rnf138	ring finger protein 138	0	0	1	1	0	0	1	1	0	1	0
	MIMAT0000124	NM_019978	Dclk1	doublecortin-like kinase 1	0	0	1	1	0	0	1	1	0	1	0
	MIMAT0000124	NM_020588	Tmem183a	transmembrane protein 183A	0	0	1	1	0	0	1	1	0	1	0
	MIMAT0000124	NM_021287	Spnb3	spectrin beta 3	0	0	1	1	0	0	1	1	0	1	0
	MIMAT0000124	NM_021522	Usp14	ubiquitin specific peptidase 14	0	0	1	1	0	0	1	1	0	1	0
	MIMAT0000124	NM_013635	Sypl	synaptophysin-like protein	0	0	1	1	0	0	1	1	0	1	0
	MIMAT0000124	NM_013625	Pafah1b1	platelet-activating factor acetylhydrolase, isoform 1b, beta1 subunit	0	0	1	1	0	0	1	1	0	1	0
	MIMAT0000124	NM_012037	Vat1	vesicle amine transport protein 1 homolog (T californica)	0	0	1	1	0	0	1	1	0	1	0
	MIMAT0000124	NM_009939	Cops2	COP9 (constitutive photomorphogenic) homolog, subunit 2 (Arabidopsis thaliana)	0	0	1	1	0	0	1	1	0	1	0
	MIMAT0000124	NM_010063	Dync1i1	dynein cytoplasmic 1 intermediate chain 1	0	0	1	1	0	0	1	1	0	1	0
	MIMAT0000124	NM_010585	Itpr1	inositol 1,4,5-triphosphate receptor 1	0	0	1	1	0	0	1	1	0	1	0
	MIMAT0000124	NM_011251	Rbm6	RNA binding motif protein 6	0	0	1	1	0	0	1	1	0	1	0
	MIMAT0000124	NM_011261	Reln	reelin	0	0	1	1	0	0	1	1	0	1	0
	MIMAT0000124	NM_011394	Slc20a2	solute carrier family 20, member 2	0	0	1	1	0	0	1	1	0	1	0
	MIMAT0000124	NM_011445	Sox6	SRY-box containing gene 6	0	0	1	1	0	0	1	1	0	1	0
	MIMAT0000124	NM_011632	Traf3	Tnf receptor-associated factor 3	0	0	1	1	0	0	1	1	0	1	0
	MIMAT0000124	NM_011785	Akt3	thymoma viral proto-oncogene 3	0	0	1	1	0	0	1	1	0	1	0
	MIMAT0000124	NM_011935	Esrrg	estrogen-related receptor gamma	0	0	1	1	0	0	1	1	0	1	0
	MIMAT0000124	NM_021714	Wbp11	WW domain binding protein 11	0	0	1	1	0	0	1	1	0	1	0
mmu-miR-15b-5p
Validated Targets (0)	N/A
mmu-miR-691
Predicted Targets (241)	MIMAT0003470	NM_145374	BC020002	cDNA sequence BC020002	0	0	1	1	0	0	0	1	0	1
	MIMAT0003470	NM_030699	Ntng1	netrin G1	0	0	1	1	0	0	0	1	0	1
	MIMAT0003470	NM_030025	Ccdc150	coiled-coil domain containing 150	0	0	1	1	0	0	0	1	0	1
	MIMAT0003470	NM_029992	Tchp	trichoplein, keratin filament binding	0	0	1	1	0	0	0	1	0	1
	MIMAT0003470	NM_029791	Bicd2	bicaudal D homolog 2 (Drosophila)	0	0	1	1	0	0	0	1	0	1
	MIMAT0003470	NM_029773	Spopl	speckle-type POZ protein-like	0	0	1	1	0	0	0	1	0	1
	MIMAT0003470	NM_029648	D19Ertd737e	DNA segment, Chr 19, ERATO Doi 737, expressed	0	0	1	1	0	0	0	1	0	1
	MIMAT0003470	NM_029626	Glt8d1	glycosyltransferase 8 domain containing 1	0	0	1	1	0	0	0	1	0	1
	MIMAT0003470	NM_029572	Txndc4	thioredoxin domain containing 4 (endoplasmic reticulum)	0	0	1	1	0	0	0	1	0	1
	MIMAT0003470	NM_029352	Dusp9	dual specificity phosphatase 9	0	0	1	1	0	0	0	1	0	1
	MIMAT0003470	NM_028980	8430415E04Rik	RIKEN cDNA 8430415E04 gene	0	0	1	1	0	0	0	1	0	1
	MIMAT0003470	NM_028956	Pus10	pseudouridylate synthase 10	0	0	1	1	0	0	0	1	0	1
	MIMAT0003470	NM_028561	Speer4b	spermatogenesis associated glutamate (E)-rich protein 4b	0	0	1	1	0	0	0	1	0	1
	MIMAT0003470	NM_028447	Prrc1	proline-rich coiled-coil 1	0	0	1	1	0	0	0	1	0	1
	MIMAT0003470	NM_031186	Ndst3	N-deacetylase/N-sulfotransferase (heparan glucosaminyl) 3	0	0	1	1	0	0	0	1	0	1
	MIMAT0003470	NM_032544	Gtpbp3	GTP binding protein 3	0	0	1	1	0	0	0	1	0	1
	MIMAT0003470	NM_144958	Eif4a1	eukaryotic translation initiation factor 4A1	0	0	1	1	0	0	0	1	0	1
	MIMAT0003470	NM_144812	Tnrc6b	trinucleotide repeat containing 6b	0	0	1	1	0	0	0	1	0	1
	MIMAT0003470	NM_138677	Edem1	ER degradation enhancer, mannosidase alpha-like 1	0	0	1	1	0	0	0	1	0	1
	MIMAT0003470	NM_134033	Ccdc117	coiled-coil domain containing 117	0	0	1	1	0	0	0	1	0	1
	MIMAT0003470	NM_133957	Nfat5	nuclear factor of activated T-cells 5	0	0	1	1	0	0	0	1	0	1
	MIMAT0003470	NM_133918	Emilin1	elastin microfibril interfacer 1	0	0	1	1	0	0	0	1	0	1
	MIMAT0003470	NM_133823	Mmaa	methylmalonic aciduria (cobalamin deficiency) type A	0	0	1	1	0	0	0	1	0	1
	MIMAT0003470	NM_133817	Zfp451	zinc finger protein 451	0	0	1	1	0	0	0	1	0	1
	MIMAT0003470	NM_133808	Hdlbp	high density lipoprotein (HDL) binding protein	0	0	1	1	0	0	0	1	0	1
	MIMAT0003470	NM_080433	Fezf2	Fez family zinc finger 2	0	0	1	1	0	0	0	1	0	1
	MIMAT0003470	NM_054054	Brdt	bromodomain, testis-specific	0	0	1	1	0	0	0	1	0	1
	MIMAT0003470	NM_053217	2010002M12Rik	RIKEN cDNA 2010002M12 gene	0	0	1	1	0	0	0	1	0	1
	MIMAT0003470	NM_033149	B3galt5	UDP-Gal:betaGlcNAc beta 1,3-galactosyltransferase, polypeptide 5	0	0	1	1	0	0	0	1	0	1
	MIMAT0003470	NM_028399	Ccnt2	cyclin T2	0	0	1	1	0	0	0	1	0	1
	MIMAT0003470	NM_028343	Tmem135	transmembrane protein 135	0	0	1	1	0	0	0	1	0	1
	MIMAT0003470	NM_026579	D10Wsu102e	DNA segment, Chr 10, Wayne State University 102, expressed	0	0	1	1	0	0	0	1	0	1
	MIMAT0003470	NM_026484	Ccny	cyclin Y	0	0	1	1	0	0	0	1	0	1
	MIMAT0003470	NM_026482	Atp2b1	ATPase, Ca++ transporting, plasma membrane 1	0	0	1	1	0	0	0	1	0	1
	MIMAT0003470	NM_026434	Rbm18	RNA binding motif protein 18	0	0	1	1	0	0	0	1	0	1
	MIMAT0003470	NM_026281	Tm7sf3	transmembrane 7 superfamily member 3	0	0	1	1	0	0	0	1	0	1
	MIMAT0003470	NM_026272	Narf	nuclear prelamin A recognition factor	0	0	1	1	0	0	0	1	0	1
	MIMAT0003470	NM_026240	Gramd3	GRAM domain containing 3	0	0	1	1	0	0	0	1	0	1
	MIMAT0003470	NM_026218	Fgfr1op2	FGFR1 oncogene partner 2	0	0	1	1	0	0	0	1	0	1
	MIMAT0003470	NM_026186	Ccdc49	coiled-coil domain containing 49	0	0	1	1	0	0	0	1	0	1
	MIMAT0003470	NM_025985	Ube2g1	ubiquitin-conjugating enzyme E2G 1 (UBC7 homolog, C. elegans)	0	0	1	1	0	0	0	1	0	1
	MIMAT0003470	NM_025965	Ssr1	signal sequence receptor, alpha	0	0	1	1	0	0	0	1	0	1
	MIMAT0003470	NM_025889	Tmem134	transmembrane protein 134	0	0	1	1	0	0	0	1	0	1
	MIMAT0003470	NM_025813	Mfsd1	major facilitator superfamily domain containing 1	0	0	1	1	0	0	0	1	0	1
	MIMAT0003470	NM_026647	Zdhhc21	zinc finger, DHHC domain containing 21	0	0	1	1	0	0	0	1	0	1
	MIMAT0003470	NM_026673	Apoo	apolipoprotein O	0	0	1	1	0	0	0	1	0	1
	MIMAT0003470	NM_028264	Tmem55a	transmembrane protein 55A	0	0	1	1	0	0	0	1	0	1
	MIMAT0003470	NM_028141	Zfp661	zinc finger protein 661	0	0	1	1	0	0	0	1	0	1
	MIMAT0003470	NM_028006	Tube1	epsilon-tubulin 1	0	0	1	1	0	0	0	1	0	1
	MIMAT0003470	NM_027866	Colec11	collectin sub-family member 11	0	0	1	1	0	0	0	1	0	1
	MIMAT0003470	NM_027770	Col24a1	collagen, type XXIV, alpha 1	0	0	1	1	0	0	0	1	0	1
	MIMAT0003470	NM_027652	D5Wsu178e	DNA segment, Chr 5, Wayne State University 178, expressed	0	0	1	1	0	0	0	1	0	1
	MIMAT0003470	NM_027533	Tspan2	tetraspanin 2	0	0	1	1	0	0	0	1	0	1
	MIMAT0003470	NM_027454	Chrnb3	cholinergic receptor, nicotinic, beta polypeptide 3	0	0	1	1	0	0	0	1	0	1
	MIMAT0003470	NM_027422	Mier2	mesoderm induction early response 1, family member 2	0	0	1	1	0	0	0	1	0	1
	MIMAT0003470	NM_027184	Ipmk	inositol polyphosphate multikinase	0	0	1	1	0	0	0	1	0	1
	MIMAT0003470	NM_026950	Ociad2	OCIA domain containing 2	0	0	1	1	0	0	0	1	0	1
	MIMAT0003470	NM_026904	Anapc10	anaphase promoting complex subunit 10	0	0	1	1	0	0	0	1	0	1
	MIMAT0003470	NM_026850	Pdcl3	phosducin-like 3	0	0	1	1	0	0	0	1	0	1
	MIMAT0003470	NM_025729	Map3k7ip3	mitogen-activated protein kinase kinase kinase 7 interacting protein 3	0	0	1	1	0	0	0	1	0	1
	MIMAT0003470	NM_212450	Ctdspl2	CTD (carboxy-terminal domain, RNA polymerase II, polypeptide A) small phosphatase like 2	0	0	1	1	0	0	0	1	0	1
	MIMAT0003470	NM_178669	Clrn3	clarin 3	0	0	1	1	0	0	0	1	0	1
	MIMAT0003470	NM_178612	Cnpy4	canopy 4 homolog (zebrafish)	0	0	1	1	0	0	0	1	0	1
	MIMAT0003470	NM_178607	Rnf24	ring finger protein 24	0	0	1	1	0	0	0	1	0	1
	MIMAT0003470	NM_178362	Sorbs1	sorbin and SH3 domain containing 1	0	0	1	1	0	0	0	1	0	1
	MIMAT0003470	NM_178164	Rod1	ROD1 regulator of differentiation 1 (S. pombe)	0	0	1	1	0	0	0	1	0	1
	MIMAT0003470	NM_177794	Tmem26	transmembrane protein 26	0	0	1	1	0	0	0	1	0	1
	MIMAT0003470	NM_177371	Tnfsf15	tumor necrosis factor (ligand) superfamily, member 15	0	0	1	1	0	0	0	1	0	1
	MIMAT0003470	NM_177355	Plcxd3	phosphatidylinositol-specific phospholipase C, X domain containing 3	0	0	1	1	0	0	0	1	0	1
	MIMAT0003470	NM_177239	Mysm1	myb-like, SWIRM and MPN domains 1	0	0	1	1	0	0	0	1	0	1
	MIMAT0003470	NM_177203	A730037C10Rik	RIKEN cDNA A730037C10 gene	0	0	1	1	0	0	0	1	0	1
	MIMAT0003470	NM_177139	Lypd6	LY6/PLAUR domain containing 6	0	0	1	1	0	0	0	1	0	1
	MIMAT0003470	NM_177033	Vwc2	von Willebrand factor C domain containing 2	0	0	1	1	0	0	0	1	0	1
	MIMAT0003470	NM_177013	6332401O19Rik	RIKEN cDNA 6332401O19 gene	0	0	1	1	0	0	0	1	0	1
	MIMAT0003470	NM_178779	Rnf152	ring finger protein 152	0	0	1	1	0	0	0	1	0	1
	MIMAT0003470	NM_181325	Slc25a15	solute carrier family 25 (mitochondrial carrier ornithine transporter), member 15	0	0	1	1	0	0	0	1	0	1
	MIMAT0003470	NM_212445	Kdelc2	KDEL (Lys-Asp-Glu-Leu) containing 2	0	0	1	1	0	0	0	1	0	1
	MIMAT0003470	NM_207244	Cd200r4	Cd200 receptor 4	0	0	1	1	0	0	0	1	0	1
	MIMAT0003470	NM_206974	Kcnrg	potassium channel regulator	0	0	1	1	0	0	0	1	0	1
	MIMAT0003470	NM_199422	S100a7a	S100 calcium binding protein A7A	0	0	1	1	0	0	0	1	0	1
	MIMAT0003470	NM_198937	Hn1l	hematological and neurological expressed 1-like	0	0	1	1	0	0	0	1	0	1
	MIMAT0003470	NM_198295	Txndc10	thioredoxin domain containing 10	0	0	1	1	0	0	0	1	0	1
	MIMAT0003470	NM_198108	BC023055	cDNA sequence BC023055	0	0	1	1	0	0	0	1	0	1
	MIMAT0003470	NM_198103	Exoc8	exocyst complex component 8	0	0	1	1	0	0	0	1	0	1
	MIMAT0003470	NM_198017	C430003P19Rik	RIKEN cDNA C430003P19 gene	0	0	1	1	0	0	0	1	0	1
	MIMAT0003470	NM_183427	Glra2	glycine receptor, alpha 2 subunit	0	0	1	1	0	0	0	1	0	1
	MIMAT0003470	NM_183391	Tnfsf18	tumor necrosis factor (ligand) superfamily, member 18	0	0	1	1	0	0	0	1	0	1
	MIMAT0003470	NM_182959	Slc17a8	solute carrier family 17 (sodium-dependent inorganic phosphate cotransporter), member 8	0	0	1	1	0	0	0	1	0	1
	MIMAT0003470	NM_181347	Dennd1b	DENN/MADD domain containing 1B	0	0	1	1	0	0	0	1	0	1
	MIMAT0003470	NM_176966	Fsd1l	fibronectin type III and SPRY domain containing 1-like	0	0	1	1	0	0	0	1	0	1
	MIMAT0003470	NM_176942	Gabra5	gamma-aminobutyric acid (GABA-A) receptor, subunit alpha 5	0	0	1	1	0	0	0	1	0	1
	MIMAT0003470	NM_172588	Serinc5	serine incorporator 5	0	0	1	1	0	0	0	1	0	1
	MIMAT0003470	NM_172512	Gabpb2	GA repeat binding protein, beta 2	0	0	1	1	0	0	0	1	0	1
	MIMAT0003470	NM_172507	Sh3bgrl2	SH3 domain binding glutamic acid-rich protein like 2	0	0	1	1	0	0	0	1	0	1
	MIMAT0003470	NM_172463	Sned1	sushi, nidogen and EGF-like domains 1	0	0	1	1	0	0	0	1	0	1
	MIMAT0003470	NM_172051	Tmcc3	transmembrane and coiled coil domains 3	0	0	1	1	0	0	0	1	0	1
	MIMAT0003470	NM_153774	Ipo9	importin 9	0	0	1	1	0	0	0	1	0	1
	MIMAT0003470	NM_148938	Slc1a3	solute carrier family 1 (glial high affinity glutamate transporter), member 3	0	0	1	1	0	0	0	1	0	1
	MIMAT0003470	NM_148922	Mdm1	transformed mouse 3T3 cell double minute 1	0	0	1	1	0	0	0	1	0	1
	MIMAT0003470	NM_146217	Aars	alanyl-tRNA synthetase	0	0	1	1	0	0	0	1	0	1
	MIMAT0003470	NM_146139	Vav3	vav 3 oncogene	0	0	1	1	0	0	0	1	0	1
	MIMAT0003470	NM_146130	Hnrnpa3	heterogeneous nuclear ribonucleoprotein A3	0	0	1	1	0	0	0	1	0	1
	MIMAT0003470	NM_146041	Gmds	GDP-mannose 4, 6-dehydratase	0	0	1	1	0	0	0	1	0	1
	MIMAT0003470	NM_146040	Cdca7l	cell division cycle associated 7 like	0	0	1	1	0	0	0	1	0	1
	MIMAT0003470	NM_172608	Tmem184b	transmembrane protein 184b	0	0	1	1	0	0	0	1	0	1
	MIMAT0003470	NM_172616	C330027C09Rik	RIKEN cDNA C330027C09 gene	0	0	1	1	0	0	0	1	0	1
	MIMAT0003470	NM_176845	Ddhd1	DDHD domain containing 1	0	0	1	1	0	0	0	1	0	1
	MIMAT0003470	NM_175651	Cnpy1	canopy 1 homolog (zebrafish)	0	0	1	1	0	0	0	1	0	1
	MIMAT0003470	NM_175647	Dmrta1	doublesex and mab-3 related transcription factor like family A1	0	0	1	1	0	0	0	1	0	1
	MIMAT0003470	NM_175557	Zfp384	zinc finger protein 384	0	0	1	1	0	0	0	1	0	1
	MIMAT0003470	NM_175417	9530008L14Rik	RIKEN cDNA 9530008L14 gene	0	0	1	1	0	0	0	1	0	1
	MIMAT0003470	NM_175414	Tspan9	tetraspanin 9	0	0	1	1	0	0	0	1	0	1
	MIMAT0003470	NM_173781	Rab6b	RAB6B, member RAS oncogene family	0	0	1	1	0	0	0	1	0	1
	MIMAT0003470	NM_173780	Klf8	Kruppel-like factor 8	0	0	1	1	0	0	0	1	0	1
	MIMAT0003470	NM_173754	Usp43	ubiquitin specific peptidase 43	0	0	1	1	0	0	0	1	0	1
	MIMAT0003470	NM_173212	Chrnb3	cholinergic receptor, nicotinic, beta polypeptide 3	0	0	1	1	0	0	0	1	0	1
	MIMAT0003470	NM_172860	Cbfa2t2	core-binding factor, runt domain, alpha subunit 2, translocated to, 2 (human)	0	0	1	1	0	0	0	1	0	1
	MIMAT0003470	NM_172717	Chfr	checkpoint with forkhead and ring finger domains	0	0	1	1	0	0	0	1	0	1
	MIMAT0003470	NM_172706	9330182L06Rik	RIKEN cDNA 9330182L06 gene	0	0	1	1	0	0	0	1	0	1
	MIMAT0003470	NM_145838	St8sia6	ST8 alpha-N-acetyl-neuraminide alpha-2,8-sialyltransferase 6	0	0	1	1	0	0	0	1	0	1
	MIMAT0003470	NM_025389	Anapc11	anaphase promoting complex subunit 11 homolog (yeast)	0	0	1	1	0	0	0	1	0	1
	MIMAT0003470	NM_009531	Xpc	xeroderma pigmentosum, complementation group C	0	0	1	1	0	0	0	1	0	1
	MIMAT0003470	NM_008278	Hpgd	hydroxyprostaglandin dehydrogenase 15 (NAD)	0	0	1	1	0	0	0	1	0	1
	MIMAT0003470	NM_008186	Gtf2h1	general transcription factor II H, polypeptide 1	0	0	1	1	0	0	0	1	0	1
	MIMAT0003470	NM_008095	Gbas	glioblastoma amplified sequence	0	0	1	1	0	0	0	1	0	1
	MIMAT0003470	NM_007982	Ptk2	PTK2 protein tyrosine kinase 2	0	0	1	1	0	0	0	1	0	1
	MIMAT0003470	NM_007880	Arid3a	AT rich interactive domain 3A (Bright like)	0	0	1	1	0	0	0	1	0	1
	MIMAT0003470	NM_007567	Bsn	bassoon	0	0	1	1	0	0	0	1	0	1
	MIMAT0003470	NM_007562	Bnc1	basonuclin 1	0	0	1	1	0	0	0	1	0	1
	MIMAT0003470	NM_007540	Bdnf	brain derived neurotrophic factor	0	0	1	1	0	0	0	1	0	1
	MIMAT0003470	NM_001081360	Camsap1l1	calmodulin regulated spectrin-associated protein 1-like 1	0	0	1	1	0	0	0	1	0	1
	MIMAT0003470	NM_001081239	EG232801	predicted gene, EG232801	0	0	1	1	0	0	0	1	0	1
	MIMAT0003470	NM_001081231	Lhfpl3	lipoma HMGIC fusion partner-like 3	0	0	1	1	0	0	0	1	0	1
	MIMAT0003470	NM_001081216	Phip	pleckstrin homology domain interacting protein	0	0	1	1	0	0	0	1	0	1
	MIMAT0003470	NM_001080769	Uhrf1bp1	UHRF1 (ICBP90) binding protein 1	0	0	1	1	0	0	0	1	0	1
	MIMAT0003470	NM_008421	Kcnc1	potassium voltage gated channel, Shaw-related subfamily, member 1	0	0	1	1	0	0	0	1	0	1
	MIMAT0003470	NM_008605	Mmp12	matrix metallopeptidase 12	0	0	1	1	0	0	0	1	0	1
	MIMAT0003470	NM_009502	Vcl	vinculin	0	0	1	1	0	0	0	1	0	1
	MIMAT0003470	NM_009433	Tspyl1	testis-specific protein, Y-encoded-like 1	0	0	1	1	0	0	0	1	0	1
	MIMAT0003470	NM_009426	Trh	thyrotropin releasing hormone	0	0	1	1	0	0	0	1	0	1
	MIMAT0003470	NM_009411	Tpbpa	trophoblast specific protein alpha	0	0	1	1	0	0	0	1	0	1
	MIMAT0003470	NM_009408	Top1	topoisomerase (DNA) I	0	0	1	1	0	0	0	1	0	1
	MIMAT0003470	NM_009374	Tgm3	transglutaminase 3, E polypeptide	0	0	1	1	0	0	0	1	0	1
	MIMAT0003470	NM_009234	Sox11	SRY-box containing gene 11	0	0	1	1	0	0	0	1	0	1
	MIMAT0003470	NM_009166	Sorbs1	sorbin and SH3 domain containing 1	0	0	1	1	0	0	0	1	0	1
	MIMAT0003470	NM_009061	Rgs2	regulator of G-protein signaling 2	0	0	1	1	0	0	0	1	0	1
	MIMAT0003470	NM_009037	Rcn1	reticulocalbin 1	0	0	1	1	0	0	0	1	0	1
	MIMAT0003470	NM_009032	Rbm4	RNA binding motif protein 4	0	0	1	1	0	0	0	1	0	1
	MIMAT0003470	NM_008862	Pkia	protein kinase inhibitor, alpha	0	0	1	1	0	0	0	1	0	1
	MIMAT0003470	NM_008720	Npc1	Niemann Pick type C1	0	0	1	1	0	0	0	1	0	1
	MIMAT0003470	NM_001080134	Tmpo	thymopoietin	0	0	1	1	0	0	0	1	0	1
	MIMAT0003470	NM_001079876	Gas2l3	growth arrest-specific 2 like 3	0	0	1	1	0	0	0	1	0	1
	MIMAT0003470	NM_001033634	Zyg11b	zyg-ll homolog B (C. elegans)	0	0	1	1	0	0	0	1	0	1
	MIMAT0003470	NM_001033468	Gpr114	G protein-coupled receptor 114	0	0	1	1	0	0	0	1	0	1
	MIMAT0003470	NM_001033439	Lrch1	leucine-rich repeats and calponin homology (CH) domain containing 1	0	0	1	1	0	0	0	1	0	1
	MIMAT0003470	NM_001033375	A230046K03Rik	RIKEN cDNA A230046K03 gene	0	0	1	1	0	0	0	1	0	1
	MIMAT0003470	NM_001033331	Gas2l3	growth arrest-specific 2 like 3	0	0	1	1	0	0	0	1	0	1
	MIMAT0003470	NM_001033322	Gucy1a2	guanylate cyclase 1, soluble, alpha 2	0	0	1	1	0	0	0	1	0	1
	MIMAT0003470	NM_001033258	D10Bwg1379e	DNA segment, Chr 10, Brigham & Women"s Genetics 1379 expressed	0	0	1	1	0	0	0	1	0	1
	MIMAT0003470	NM_001025074	Ntrk2	neurotrophic tyrosine kinase, receptor, type 2	0	0	1	1	0	0	0	1	0	1
	MIMAT0003470	NM_001006664	Epb4.1l1	erythrocyte protein band 4.1-like 1	0	0	1	1	0	0	0	1	0	1
	MIMAT0003470	NM_001005507	Smg7	Smg-7 homolog, nonsense mediated mRNA decay factor (C. elegans)	0	0	1	1	0	0	0	1	0	1
	MIMAT0003470	NM_001004173	Sgpp2	sphingosine-1-phosphate phosphotase 2	0	0	1	1	0	0	0	1	0	1
	MIMAT0003470	NM_001004151	Rtp1	receptor transporter protein 1	0	0	1	1	0	0	0	1	0	1
	MIMAT0003470	NM_001003829	Jph4	junctophilin 4	0	0	1	1	0	0	0	1	0	1
	MIMAT0003470	NM_001033654	Pus10	pseudouridylate synthase 10	0	0	1	1	0	0	0	1	0	1
	MIMAT0003470	NM_001033962	Ube3a	ubiquitin protein ligase E3A	0	0	1	1	0	0	0	1	0	1
	MIMAT0003470	NM_001078649	Tmem134	transmembrane protein 134	0	0	1	1	0	0	0	1	0	1
	MIMAT0003470	NM_001048142	Bdnf	brain derived neurotrophic factor	0	0	1	1	0	0	0	1	0	1
	MIMAT0003470	NM_001048141	Bdnf	brain derived neurotrophic factor	0	0	1	1	0	0	0	1	0	1
	MIMAT0003470	NM_001048139	Bdnf	brain derived neurotrophic factor	0	0	1	1	0	0	0	1	0	1
	MIMAT0003470	NM_001039192	Gmfg	glia maturation factor, gamma	0	0	1	1	0	0	0	1	0	1
	MIMAT0003470	NM_001039179	Bicd2	bicaudal D homolog 2 (Drosophila)	0	0	1	1	0	0	0	1	0	1
	MIMAT0003470	NM_001039106	Ddhd1	DDHD domain containing 1	0	0	1	1	0	0	0	1	0	1
	MIMAT0003470	NM_001039090	Skil	SKI-like	0	0	1	1	0	0	0	1	0	1
	MIMAT0003470	NM_001038610	Dach1	dachshund 1 (Drosophila)	0	0	1	1	0	0	0	1	0	1
	MIMAT0003470	NM_001038589	Usp14	ubiquitin specific peptidase 14	0	0	1	1	0	0	0	1	0	1
	MIMAT0003470	NM_001038230	Anapc11	anaphase promoting complex subunit 11 homolog (yeast)	0	0	1	1	0	0	0	1	0	1
	MIMAT0003470	NM_001034964	Sorbs1	sorbin and SH3 domain containing 1	0	0	1	1	0	0	0	1	0	1
	MIMAT0003470	NM_001034962	Sorbs1	sorbin and SH3 domain containing 1	0	0	1	1	0	0	0	1	0	1
	MIMAT0003470	NM_001003815	Epb4.1l1	erythrocyte protein band 4.1-like 1	0	0	1	1	0	0	0	1	0	1
	MIMAT0003470	NM_025376	1110002H13Rik	RIKEN cDNA 1110002H13 gene	0	0	1	1	0	0	0	1	0	1
	MIMAT0003470	NM_019878	Sult1b1	sulfotransferase family 1B, member 1	0	0	1	1	0	0	0	1	0	1
	MIMAT0003470	NM_019776	Snd1	staphylococcal nuclease and tudor domain containing 1	0	0	1	1	0	0	0	1	0	1
	MIMAT0003470	NM_019697	Kcnd2	potassium voltage-gated channel, Shal-related family, member 2	0	0	1	1	0	0	0	1	0	1
	MIMAT0003470	NM_019673	Actl6a	actin-like 6A	0	0	1	1	0	0	0	1	0	1
	MIMAT0003470	NM_019643	Tera	teratocarcinoma expressed, serine rich	0	0	1	1	0	0	0	1	0	1
	MIMAT0003470	NM_019499	Mad2l1	MAD2 (mitotic arrest deficient, homolog)-like 1 (yeast)	0	0	1	1	0	0	0	1	0	1
	MIMAT0003470	NM_019418	Tnfsf14	tumor necrosis factor (ligand) superfamily, member 14	0	0	1	1	0	0	0	1	0	1
	MIMAT0003470	NM_018814	Pcnx	pecanex homolog (Drosophila)	0	0	1	1	0	0	0	1	0	1
	MIMAT0003470	NM_018757	Nme6	non-metastatic cells 6, protein expressed in (nucleoside-diphosphate kinase)	0	0	1	1	0	0	0	1	0	1
	MIMAT0003470	NM_018737	Ctps2	cytidine 5"-triphosphate synthase 2	0	0	1	1	0	0	0	1	0	1
	MIMAT0003470	NM_016920	Atp6v0a1	ATPase, H+ transporting, lysosomal V0 subunit A1	0	0	1	1	0	0	0	1	0	1
	MIMAT0003470	NM_016856	Cpsf2	cleavage and polyadenylation specific factor 2	0	0	1	1	0	0	0	1	0	1
	MIMAT0003470	NM_016746	Ccnc	cyclin C	0	0	1	1	0	0	0	1	0	1
	MIMAT0003470	NM_019929	Sumo3	SMT3 suppressor of mif two 3 homolog 3 (yeast)	0	0	1	1	0	0	0	1	0	1
	MIMAT0003470	NM_020008	Clec7a	C-type lectin domain family 7, member a	0	0	1	1	0	0	0	1	0	1
	MIMAT0003470	NM_025335	Tmem167	transmembrane protein 167	0	0	1	1	0	0	0	1	0	1
	MIMAT0003470	NM_023628	Anxa9	annexin A9	0	0	1	1	0	0	0	1	0	1
	MIMAT0003470	NM_023324	Peli1	pellino 1	0	0	1	1	0	0	0	1	0	1
	MIMAT0003470	NM_023116	Cacnb2	calcium channel, voltage-dependent, beta 2 subunit	0	0	1	1	0	0	0	1	0	1
	MIMAT0003470	NM_022327	Ralb	v-ral simian leukemia viral oncogene homolog B (ras related)	0	0	1	1	0	0	0	1	0	1
	MIMAT0003470	NM_022024	Gmfg	glia maturation factor, gamma	0	0	1	1	0	0	0	1	0	1
	MIMAT0003470	NM_021530	Slc4a8	solute carrier family 4 (anion exchanger), member 8	0	0	1	1	0	0	0	1	0	1
	MIMAT0003470	NM_021522	Usp14	ubiquitin specific peptidase 14	0	0	1	1	0	0	0	1	0	1
	MIMAT0003470	NM_021399	Bcl11b	B-cell leukemia/lymphoma 11B	0	0	1	1	0	0	0	1	0	1
	MIMAT0003470	NM_021299	Ak3	adenylate kinase 3	0	0	1	1	0	0	0	1	0	1
	MIMAT0003470	NM_020507	Tob2	transducer of ERBB2, 2	0	0	1	1	0	0	0	1	0	1
	MIMAT0003470	NM_020505	Vav3	vav 3 oncogene	0	0	1	1	0	0	0	1	0	1
	MIMAT0003470	NM_020259	Hhip	Hedgehog-interacting protein	0	0	1	1	0	0	0	1	0	1
	MIMAT0003470	NM_016739	Caprin1	cell cycle associated protein 1	0	0	1	1	0	0	0	1	0	1
	MIMAT0003470	NM_015767	Ttpa	tocopherol (alpha) transfer protein	0	0	1	1	0	0	0	1	0	1
	MIMAT0003470	NM_010472	Hrb	HIV-1 Rev binding protein	0	0	1	1	0	0	0	1	0	1
	MIMAT0003470	NM_010344	Gsr	glutathione reductase	0	0	1	1	0	0	0	1	0	1
	MIMAT0003470	NM_010315	Gng2	guanine nucleotide binding protein (G protein), gamma 2	0	0	1	1	0	0	0	1	0	1
	MIMAT0003470	NM_010284	Ghr	growth hormone receptor	0	0	1	1	0	0	0	1	0	1
	MIMAT0003470	NM_010282	Ggps1	geranylgeranyl diphosphate synthase 1	0	0	1	1	0	0	0	1	0	1
	MIMAT0003470	NM_010197	Fgf1	fibroblast growth factor 1	0	0	1	1	0	0	0	1	0	1
	MIMAT0003470	NM_010160	Cugbp2	CUG triplet repeat, RNA binding protein 2	0	0	1	1	0	0	0	1	0	1
	MIMAT0003470	NM_010053	Dlx1	distal-less homeobox 1	0	0	1	1	0	0	0	1	0	1
	MIMAT0003470	NM_010003	Cyp2c39	cytochrome P450, family 2, subfamily c, polypeptide 39	0	0	1	1	0	0	0	1	0	1
	MIMAT0003470	NM_009994	Cyp1b1	cytochrome P450, family 1, subfamily b, polypeptide 1	0	0	1	1	0	0	0	1	0	1
	MIMAT0003470	NM_009975	Csnk2b	casein kinase 2, beta polypeptide	0	0	1	1	0	0	0	1	0	1
	MIMAT0003470	NM_009924	Cnr2	cannabinoid receptor 2 (macrophage)	0	0	1	1	0	0	0	1	0	1
	MIMAT0003470	NM_009811	Casp6	caspase 6	0	0	1	1	0	0	0	1	0	1
	MIMAT0003470	NM_011029	Rpsa	ribosomal protein SA	0	0	1	1	0	0	0	1	0	1
	MIMAT0003470	NM_011042	Pcbp2	poly(rC) binding protein 2	0	0	1	1	0	0	0	1	0	1
	MIMAT0003470	NM_013933	Vapa	vesicle-associated membrane protein, associated protein A	0	0	1	1	0	0	0	1	0	1
	MIMAT0003470	NM_013594	Mbd1	methyl-CpG binding domain protein 1	0	0	1	1	0	0	0	1	0	1
	MIMAT0003470	NM_013534	Leprel2	leprecan-like 2	0	0	1	1	0	0	0	1	0	1
	MIMAT0003470	NM_013510	Epb4.1l1	erythrocyte protein band 4.1-like 1	0	0	1	1	0	0	0	1	0	1
	MIMAT0003470	NM_013493	Cnbp	cellular nucleic acid binding protein	0	0	1	1	0	0	0	1	0	1
	MIMAT0003470	NM_012051	Etv3	ets variant gene 3	0	0	1	1	0	0	0	1	0	1
	MIMAT0003470	NM_011924	Avpr1b	arginine vasopressin receptor 1B	0	0	1	1	0	0	0	1	0	1
	MIMAT0003470	NM_011808	Ets1	E26 avian leukemia oncogene 1, 5" domain	0	0	1	1	0	0	0	1	0	1
	MIMAT0003470	NM_011668	Ube3a	ubiquitin protein ligase E3A	0	0	1	1	0	0	0	1	0	1
	MIMAT0003470	NM_011580	Thbs1	thrombospondin 1	0	0	1	1	0	0	0	1	0	1
	MIMAT0003470	NM_011386	Skil	SKI-like	0	0	1	1	0	0	0	1	0	1
	MIMAT0003470	NM_011342	Sec22b	SEC22 vesicle trafficking protein homolog B (S. cerevisiae)	0	0	1	1	0	0	0	1	0	1
	MIMAT0003470	NM_011200	Ptp4a1	protein tyrosine phosphatase 4a1	0	0	1	1	0	0	0	1	0	1
	MIMAT0003470	NM_009741	Bcl2	B-cell leukemia/lymphoma 2	0	0	1	1	0	0	0	1	0	1
mmu-miR-691
Validated Targets (0)	N/A
mmu-miR-151-5p
Predicted Targets (10)	MIMAT0004536	NM_007434	Akt2	thymoma viral proto-oncogene 2	0	0	1	1	0	0	0	1	0	1	0
	MIMAT0004536	NM_175460	Nmnat2	nicotinamide nucleotide adenylyltransferase 2	0	0	1	1	0	0	0	1	0	1	0
	MIMAT0004536	NM_146104	Aph1a	anterior pharynx defective 1a homolog (C. elegans)	0	0	1	1	0	0	0	1	0	1	0
	MIMAT0004536	NM_029609	2310007H09Rik	RIKEN cDNA 2310007H09 gene	0	0	1	1	0	0	0	1	0	1	0
	MIMAT0004536	NM_025708	Tmem186	transmembrane protein 186	0	0	1	1	0	0	0	1	0	1	0
	MIMAT0004536	NM_019994	Garnl1	GTPase activating RANGAP domain-like 1	0	0	1	1	0	0	0	1	0	1	0
	MIMAT0004536	NM_019880	Mtch1	mitochondrial carrier homolog 1 (C. elegans)	0	0	1	1	0	0	0	1	0	1	0
	MIMAT0004536	NM_019453	Mefv	Mediterranean fever	0	0	1	1	0	0	0	1	0	1	0
	MIMAT0004536	NM_016663	Syt3	synaptotagmin III	0	0	1	1	0	0	0	1	0	1	0
	MIMAT0004536	NM_176835	2810451A06Rik	RIKEN cDNA 2810451A06 gene	0	0	1	1	0	0	0	1	0	1	0
Validated Targets (0)	N/A
mmu-miR-425-3p
Predicted Targets (0)	N/A
Validated Targets (0)	N/A
mmu-miR-375-5p
Predicted Targets (0)	N/A
Validated Targets (0)	N/A
mmu-miR-511-3p
Predicted Targets (0)	N/A
Validated Targets (0)	N/A
mmu-miR-2137
Predicted Targets (0)	N/A
Validated Targets (0)	N/A
mmu-miR-3069-5p
Predicted Targets (0)	N/A
Validated Targets (0)	N/A
mmu-miR-22-3p
Predicted Targets (0)	N/A
Validated Targets (0)	N/A
mmu-miR-188-3p
Predicted Targets (264)	MIMAT0004541	NM_145129	Chrna3	cholinergic receptor, nicotinic, alpha polypeptide 3	0	0	1	1	0	0	0	1	0	1	0
	MIMAT0004541	NM_033270	E2f6	E2F transcription factor 6	0	0	1	1	0	0	0	1	0	1	0
	MIMAT0004541	NM_032393	Mtap1a	microtubule-associated protein 1 A	0	0	1	1	0	0	0	1	0	1	0
	MIMAT0004541	NM_031158	Ank1	ankyrin 1, erythroid	0	0	1	1	0	0	0	1	0	1	0
	MIMAT0004541	NM_030713	Zfp202	zinc finger protein 202	0	0	1	1	0	0	0	1	0	1	0
	MIMAT0004541	NM_030189	4930555I21Rik	RIKEN cDNA 4930555I21 gene	0	0	1	1	0	0	0	1	0	1	0
	MIMAT0004541	NM_030024	Prr15	proline rich 15	0	0	1	1	0	0	0	1	0	1	0
	MIMAT0004541	NM_029885	Gabpb2	GA repeat binding protein, beta 2	0	0	1	1	0	0	0	1	0	1	0
	MIMAT0004541	NM_029879	Rgs7bp	regulator of G-protein signalling 7 binding protein	0	0	1	1	0	0	0	1	0	1	0
	MIMAT0004541	NM_029777	Rhbdd1	rhomboid domain containing 1	0	0	1	1	0	0	0	1	0	1	0
	MIMAT0004541	NM_029402	Cul2	cullin 2	0	0	1	1	0	0	0	1	0	1	0
	MIMAT0004541	NM_029394	Snx24	sorting nexing 24	0	0	1	1	0	0	0	1	0	1	0
	MIMAT0004541	NM_029364	Gns	glucosamine (N-acetyl)-6-sulfatase	0	0	1	1	0	0	0	1	0	1	0
	MIMAT0004541	NM_029357	Pcdh1	protocadherin 1	0	0	1	1	0	0	0	1	0	1	0
	MIMAT0004541	NM_029031	Shpk	sedoheptulokinase	0	0	1	1	0	0	0	1	0	1	0
	MIMAT0004541	NM_080436	Rdh1	retinol dehydrogenase 1 (all trans)	0	0	1	1	0	0	0	1	0	1	0
	MIMAT0004541	NM_130905	Cd209e	CD209e antigen	0	0	1	1	0	0	0	1	0	1	0
	MIMAT0004541	NM_133182	Prmt2	protein arginine N-methyltransferase 2	0	0	1	1	0	0	0	1	0	1	0
	MIMAT0004541	NM_145125	Brwd1	bromodomain and WD repeat domain containing 1	0	0	1	1	0	0	0	1	0	1	0
	MIMAT0004541	NM_144938	C1s	complement component 1, s subcomponent	0	0	1	1	0	0	0	1	0	1	0
	MIMAT0004541	NM_139144	Ogt	O-linked N-acetylglucosamine (GlcNAc) transferase (UDP-N-acetylglucosamine:polypeptide-N-acetylglucosaminyl transferase)	0	0	1	1	0	0	0	1	0	1	0
	MIMAT0004541	NM_139064	Tnip2	TNFAIP3 interacting protein 2	0	0	1	1	0	0	0	1	0	1	0
	MIMAT0004541	NM_138602	Praf2	PRA1 domain family 2	0	0	1	1	0	0	0	1	0	1	0
	MIMAT0004541	NM_134420	Slc26a6	solute carrier family 26, member 6	0	0	1	1	0	0	0	1	0	1	0
	MIMAT0004541	NM_134060	Slc35b3	solute carrier family 35, member B3	0	0	1	1	0	0	0	1	0	1	0
	MIMAT0004541	NM_133982	Rpp25	ribonuclease P 25 subunit (human)	0	0	1	1	0	0	0	1	0	1	0
	MIMAT0004541	NM_133907	Ube3c	ubiquitin protein ligase E3C	0	0	1	1	0	0	0	1	0	1	0
	MIMAT0004541	NM_133741	Snrk	SNF related kinase	0	0	1	1	0	0	0	1	0	1	0
	MIMAT0004541	NM_133733	9030425E11Rik	RIKEN cDNA 9030425E11 gene	0	0	1	1	0	0	0	1	0	1	0
	MIMAT0004541	NM_133704	Sec22a	SEC22 vesicle trafficking protein-like A (S. cerevisiae)	0	0	1	1	0	0	0	1	0	1	0
	MIMAT0004541	NM_133352	Tm9sf3	transmembrane 9 superfamily member 3	0	0	1	1	0	0	0	1	0	1	0
	MIMAT0004541	NM_133218	Zfp704	zinc finger protein 704	0	0	1	1	0	0	0	1	0	1	0
	MIMAT0004541	NM_028995	Npal3	NIPA-like domain containing 3	0	0	1	1	0	0	0	1	0	1	0
	MIMAT0004541	NM_028959	Cep72	centrosomal protein 72	0	0	1	1	0	0	0	1	0	1	0
	MIMAT0004541	NM_026631	Nola2	nucleolar protein family A, member 2	0	0	1	1	0	0	0	1	0	1	0
	MIMAT0004541	NM_026603	Denr	density-regulated protein	0	0	1	1	0	0	0	1	0	1	0
	MIMAT0004541	NM_026538	Ddx56	DEAD (Asp-Glu-Ala-Asp) box polypeptide 56	0	0	1	1	0	0	0	1	0	1	0
	MIMAT0004541	NM_026497	Nudt12	nudix (nucleoside diphosphate linked moiety X)-type motif 12	0	0	1	1	0	0	0	1	0	1	0
	MIMAT0004541	NM_026406	Zfp364	zinc finger protein 364	0	0	1	1	0	0	0	1	0	1	0
	MIMAT0004541	NM_026269	1110007L15Rik	RIKEN cDNA 1110007L15 gene	0	0	1	1	0	0	0	1	0	1	0
	MIMAT0004541	NM_026243	Mgat4c	mannosyl (alpha-1,3-)-glycoprotein beta-1,4-N-acetylglucosaminyltransferase, isozyme C (putative)	0	0	1	1	0	0	0	1	0	1	0
	MIMAT0004541	NM_026164	Pnpla8	patatin-like phospholipase domain containing 8	0	0	1	1	0	0	0	1	0	1	0
	MIMAT0004541	NM_026028	Ccdc77	coiled-coil domain containing 77	0	0	1	1	0	0	0	1	0	1	0
	MIMAT0004541	NM_026011	Arl8b	ADP-ribosylation factor-like 8B	0	0	1	1	0	0	0	1	0	1	0
	MIMAT0004541	NM_026001	Rnaseh2b	ribonuclease H2, subunit B	0	0	1	1	0	0	0	1	0	1	0
	MIMAT0004541	NM_025980	Nrarp	Notch-regulated ankyrin repeat protein	0	0	1	1	0	0	0	1	0	1	0
	MIMAT0004541	NM_025907	Mettl6	methyltransferase like 6	0	0	1	1	0	0	0	1	0	1	0
	MIMAT0004541	NM_025903	Ifrd2	interferon-related developmental regulator 2	0	0	1	1	0	0	0	1	0	1	0
	MIMAT0004541	NM_026685	Tmem174	transmembrane protein 174	0	0	1	1	0	0	0	1	0	1	0
	MIMAT0004541	NM_026949	Cnot8	CCR4-NOT transcription complex, subunit 8	0	0	1	1	0	0	0	1	0	1	0
	MIMAT0004541	NM_027257	Obfc2b	oligonucleotide/oligosaccharide-binding fold containing 2B	0	0	1	1	0	0	0	1	0	1	0
	MIMAT0004541	NM_028894	Lonrf3	LON peptidase N-terminal domain and ring finger 3	0	0	1	1	0	0	0	1	0	1	0
	MIMAT0004541	NM_028755	Arpp21	cyclic AMP-regulated phosphoprotein, 21	0	0	1	1	0	0	0	1	0	1	0
	MIMAT0004541	NM_028705	Herc3	hect domain and RLD 3	0	0	1	1	0	0	0	1	0	1	0
	MIMAT0004541	NM_028643	Efha1	EF hand domain family A1	0	0	1	1	0	0	0	1	0	1	0
	MIMAT0004541	NM_028621	Krtap16-7	keratin associated protein 16-7	0	0	1	1	0	0	0	1	0	1	0
	MIMAT0004541	NM_028538	1700049G17Rik	RIKEN cDNA 1700049G17 gene	0	0	1	1	0	0	0	1	0	1	0
	MIMAT0004541	NM_028487	Gpbp1	GC-rich promoter binding protein 1	0	0	1	1	0	0	0	1	0	1	0
	MIMAT0004541	NM_028372	2900024O10Rik	RIKEN cDNA 2900024O10 gene	0	0	1	1	0	0	0	1	0	1	0
	MIMAT0004541	NM_028291	Pan3	PAN3 polyA specific ribonuclease subunit homolog (S. cerevisiae)	0	0	1	1	0	0	0	1	0	1	0
	MIMAT0004541	NM_028162	Tbc1d5	TBC1 domain family, member 5	0	0	1	1	0	0	0	1	0	1	0
	MIMAT0004541	NM_028040	Rpusd4	RNA pseudouridylate synthase domain containing 4	0	0	1	1	0	0	0	1	0	1	0
	MIMAT0004541	NM_028039	Esco2	establishment of cohesion 1 homolog 2 (S. cerevisiae)	0	0	1	1	0	0	0	1	0	1	0
	MIMAT0004541	NM_027658	Hexim2	hexamthylene bis-acetamide inducible 2	0	0	1	1	0	0	0	1	0	1	0
	MIMAT0004541	NM_027266	Rg9mtd3	RNA (guanine-9-) methyltransferase domain containing 3	0	0	1	1	0	0	0	1	0	1	0
	MIMAT0004541	NM_025865	2310030G06Rik	RIKEN cDNA 2310030G06 gene	0	0	1	1	0	0	0	1	0	1	0
	MIMAT0004541	NM_207633	Yipf6	Yip1 domain family, member 6	0	0	1	1	0	0	0	1	0	1	0
	MIMAT0004541	NM_183144	Inpp5a	inositol polyphosphate-5-phosphatase A	0	0	1	1	0	0	0	1	0	1	0
	MIMAT0004541	NM_183017	Ttll12	tubulin tyrosine ligase-like family, member 12	0	0	1	1	0	0	0	1	0	1	0
	MIMAT0004541	NM_182807	AI851790	expressed sequence AI851790	0	0	1	1	0	0	0	1	0	1	0
	MIMAT0004541	NM_178728	Napepld	N-acyl phosphatidylethanolamine phospholipase D	0	0	1	1	0	0	0	1	0	1	0
	MIMAT0004541	NM_178371	Slc9a8	solute carrier family 9 (sodium/hydrogen exchanger), member 8	0	0	1	1	0	0	0	1	0	1	0
	MIMAT0004541	NM_178142	Lcorl	ligand dependent nuclear receptor corepressor-like	0	0	1	1	0	0	0	1	0	1	0
	MIMAT0004541	NM_177664	D3Bwg0562e	DNA segment, Chr 3, Brigham & Women"s Genetics 0562 expressed	0	0	1	1	0	0	0	1	0	1	0
	MIMAT0004541	NM_177464	D19Ertd386e	DNA segment, Chr 19, ERATO Doi 386, expressed	0	0	1	1	0	0	0	1	0	1	0
	MIMAT0004541	NM_177351	C630028N24Rik	RIKEN cDNA C630028N24 gene	0	0	1	1	0	0	0	1	0	1	0
	MIMAT0004541	NM_175494	Zfp367	zinc finger protein 367	0	0	1	1	0	0	0	1	0	1	0
	MIMAT0004541	NM_175403	2410014A08Rik	RIKEN cDNA 2410014A08 gene	0	0	1	1	0	0	0	1	0	1	0
	MIMAT0004541	NM_175264	4931406H21Rik	RIKEN cDNA 4931406H21 gene	0	0	1	1	0	0	0	1	0	1	0
	MIMAT0004541	NM_175175	Plekhf2	pleckstrin homology domain containing, family F (with FYVE domain) member 2	0	0	1	1	0	0	0	1	0	1	0
	MIMAT0004541	NM_173769	Zfp641	zinc finger protein 641	0	0	1	1	0	0	0	1	0	1	0
	MIMAT0004541	NM_183160	E030010A14Rik	RIKEN cDNA E030010A14 gene	0	0	1	1	0	0	0	1	0	1	0
	MIMAT0004541	NM_183262	Stk35	serine/threonine kinase 35	0	0	1	1	0	0	0	1	0	1	0
	MIMAT0004541	NM_198037	Cachd1	cache domain containing 1	0	0	1	1	0	0	0	1	0	1	0
	MIMAT0004541	NM_207222	Lmo3	LIM domain only 3	0	0	1	1	0	0	0	1	0	1	0
	MIMAT0004541	NM_207219	AI314976	expressed sequence AI314976	0	0	1	1	0	0	0	1	0	1	0
	MIMAT0004541	NM_205810	Mrgprb1	MAS-related GPR, member B1	0	0	1	1	0	0	0	1	0	1	0
	MIMAT0004541	NM_201351	Cybasc3	cytochrome b, ascorbate dependent 3	0	0	1	1	0	0	0	1	0	1	0
	MIMAT0004541	NM_199466	Eml4	echinoderm microtubule associated protein like 4	0	0	1	1	0	0	0	1	0	1	0
	MIMAT0004541	NM_199449	Zhx2	zinc fingers and homeoboxes 2	0	0	1	1	0	0	0	1	0	1	0
	MIMAT0004541	NM_199200	BC025575	cDNA sequence BC025575	0	0	1	1	0	0	0	1	0	1	0
	MIMAT0004541	NM_199056	Ippk	inositol 1,3,4,5,6-pentakisphosphate 2-kinase	0	0	1	1	0	0	0	1	0	1	0
	MIMAT0004541	NM_198703	Wnk1	WNK lysine deficient protein kinase 1	0	0	1	1	0	0	0	1	0	1	0
	MIMAT0004541	NM_198636	Acss3	acyl-CoA synthetase short-chain family member 3	0	0	1	1	0	0	0	1	0	1	0
	MIMAT0004541	NM_198601	Trim52	tripartite motif-containing 52	0	0	1	1	0	0	0	1	0	1	0
	MIMAT0004541	NM_198417	C030039L03Rik	RIKEN cDNA C030039L03 gene	0	0	1	1	0	0	0	1	0	1	0
	MIMAT0004541	NM_198169	Gmeb2	glucocorticoid modulatory element binding protein 2	0	0	1	1	0	0	0	1	0	1	0
	MIMAT0004541	NM_198102	Tra2a	transformer 2 alpha homolog (Drosophila)	0	0	1	1	0	0	0	1	0	1	0
	MIMAT0004541	NM_173374	Sfrs1	splicing factor, arginine/serine-rich 1 (ASF/SF2)	0	0	1	1	0	0	0	1	0	1	0
	MIMAT0004541	NM_173185	Csnk1g1	casein kinase 1, gamma 1	0	0	1	1	0	0	0	1	0	1	0
	MIMAT0004541	NM_153054	Slc18a1	solute carrier family 18 (vesicular monoamine), member 1	0	0	1	1	0	0	0	1	0	1	0
	MIMAT0004541	NM_148949	Tdpoz1	TD and POZ domain containing 1	0	0	1	1	0	0	0	1	0	1	0
	MIMAT0004541	NM_148941	Elovl4	elongation of very long chain fatty acids (FEN1/Elo2, SUR4/Elo3, yeast)-like 4	0	0	1	1	0	0	0	1	0	1	0
	MIMAT0004541	NM_148929	Slc9a8	solute carrier family 9 (sodium/hydrogen exchanger), member 8	0	0	1	1	0	0	0	1	0	1	0
	MIMAT0004541	NM_146698	Olfr1443	olfactory receptor 1443	0	0	1	1	0	0	0	1	0	1	0
	MIMAT0004541	NM_146017	Gabrp	gamma-aminobutyric acid (GABA-A) receptor, pi	0	0	1	1	0	0	0	1	0	1	0
	MIMAT0004541	NM_145925	Pttg1ip	pituitary tumor-transforming 1 interacting protein	0	0	1	1	0	0	0	1	0	1	0
	MIMAT0004541	NM_145853	Tpcn1	two pore channel 1	0	0	1	1	0	0	0	1	0	1	0
	MIMAT0004541	NM_145624	Zfp709	zinc finger protein 709	0	0	1	1	0	0	0	1	0	1	0
	MIMAT0004541	NM_145596	Gatad2a	GATA zinc finger domain containing 2A	0	0	1	1	0	0	0	1	0	1	0
	MIMAT0004541	NM_145561	Tmprss11d	transmembrane protease, serine 11d	0	0	1	1	0	0	0	1	0	1	0
	MIMAT0004541	NM_145556	Tardbp	TAR DNA binding protein	0	0	1	1	0	0	0	1	0	1	0
	MIMAT0004541	NM_145524	Mettl8	methyltransferase like 8	0	0	1	1	0	0	0	1	0	1	0
	MIMAT0004541	NM_145517	Ormdl1	ORM1-like 1 (S. cerevisiae)	0	0	1	1	0	0	0	1	0	1	0
	MIMAT0004541	NM_153128	Klhl12	kelch-like 12 (Drosophila)	0	0	1	1	0	0	0	1	0	1	0
	MIMAT0004541	NM_153134	Irgq	immunity-related GTPase family, Q	0	0	1	1	0	0	0	1	0	1	0
	MIMAT0004541	NM_153406	Specc1l	SPECC1-like	0	0	1	1	0	0	0	1	0	1	0
	MIMAT0004541	NM_172671	Lgr4	leucine-rich repeat-containing G protein-coupled receptor 4	0	0	1	1	0	0	0	1	0	1	0
	MIMAT0004541	NM_172609	Tomm22	translocase of outer mitochondrial membrane 22 homolog (yeast)	0	0	1	1	0	0	0	1	0	1	0
	MIMAT0004541	NM_172606	2006-03-01	membrane-associated ring finger (C3HC4) 6	0	0	1	1	0	0	0	1	0	1	0
	MIMAT0004541	NM_172539	Astl	astacin-like metalloendopeptidase (M12 family)	0	0	1	1	0	0	0	1	0	1	0
	MIMAT0004541	NM_172512	Gabpb2	GA repeat binding protein, beta 2	0	0	1	1	0	0	0	1	0	1	0
	MIMAT0004541	NM_172479	Slc38a5	solute carrier family 38, member 5	0	0	1	1	0	0	0	1	0	1	0
	MIMAT0004541	NM_172435	P2ry10	purinergic receptor P2Y, G-protein coupled 10	0	0	1	1	0	0	0	1	0	1	0
	MIMAT0004541	NM_172302	5730453I16Rik	RIKEN cDNA 5730453I16 gene	0	0	1	1	0	0	0	1	0	1	0
	MIMAT0004541	NM_172298	Tshz3	teashirt zinc finger family member 3	0	0	1	1	0	0	0	1	0	1	0
	MIMAT0004541	NM_172117	Entpd6	ectonucleoside triphosphate diphosphohydrolase 6	0	0	1	1	0	0	0	1	0	1	0
	MIMAT0004541	NM_170593	Disp2	dispatched homolog 2 (Drosophila)	0	0	1	1	0	0	0	1	0	1	0
	MIMAT0004541	NM_153780	2610044O15Rik	RIKEN cDNA 2610044O15 gene	0	0	1	1	0	0	0	1	0	1	0
	MIMAT0004541	NM_153743	Dnmt3a	DNA methyltransferase 3A	0	0	1	1	0	0	0	1	0	1	0
	MIMAT0004541	NM_153506	Clec2e	C-type lectin domain family 2, member e	0	0	1	1	0	0	0	1	0	1	0
	MIMAT0004541	NM_145512	Sft2d2	SFT2 domain containing 2	0	0	1	1	0	0	0	1	0	1	0
	MIMAT0004541	NM_010264	Nr6a1	nuclear receptor subfamily 6, group A, member 1	0	0	1	1	0	0	0	1	0	1	0
	MIMAT0004541	NM_008298	Dnaja1	DnaJ (Hsp40) homolog, subfamily A, member 1	0	0	1	1	0	0	0	1	0	1	0
	MIMAT0004541	NM_008241	Foxg1	forkhead box G1	0	0	1	1	0	0	0	1	0	1	0
	MIMAT0004541	NM_008177	Grpr	gastrin releasing peptide receptor	0	0	1	1	0	0	0	1	0	1	0
	MIMAT0004541	NM_008162	Gpx4	glutathione peroxidase 4	0	0	1	1	0	0	0	1	0	1	0
	MIMAT0004541	NM_007872	Dnmt3a	DNA methyltransferase 3A	0	0	1	1	0	0	0	1	0	1	0
	MIMAT0004541	NM_007682	Cenpb	centromere protein B	0	0	1	1	0	0	0	1	0	1	0
	MIMAT0004541	NM_007537	Bcl2l2	Bcl2-like 2	0	0	1	1	0	0	0	1	0	1	0
	MIMAT0004541	NM_007486	Arhgdib	Rho, GDP dissociation inhibitor (GDI) beta	0	0	1	1	0	0	0	1	0	1	0
	MIMAT0004541	NM_007478	Arf3	ADP-ribosylation factor 3	0	0	1	1	0	0	0	1	0	1	0
	MIMAT0004541	NM_007463	Speg	SPEG complex locus	0	0	1	1	0	0	0	1	0	1	0
	MIMAT0004541	NM_001081549	Rcan1	regulator of calcineurin 1	0	0	1	1	0	0	0	1	0	1	0
	MIMAT0004541	NM_001081320	Cyb561d1	cytochrome b-561 domain containing 1	0	0	1	1	0	0	0	1	0	1	0
	MIMAT0004541	NM_001081269	Whsc1l1	Wolf-Hirschhorn syndrome candidate 1-like 1 (human)	0	0	1	1	0	0	0	1	0	1	0
	MIMAT0004541	NM_001081203	Sbno1	sno, strawberry notch homolog 1 (Drosophila)	0	0	1	1	0	0	0	1	0	1	0
	MIMAT0004541	NM_008367	Il2ra	interleukin 2 receptor, alpha chain	0	0	1	1	0	0	0	1	0	1	0
	MIMAT0004541	NM_008612	Mnat1	menage a trois 1	0	0	1	1	0	0	0	1	0	1	0
	MIMAT0004541	NM_008686	Nfe2l1	nuclear factor, erythroid derived 2,-like 1	0	0	1	1	0	0	0	1	0	1	0
	MIMAT0004541	NM_010016	Cd55	CD55 antigen	0	0	1	1	0	0	0	1	0	1	0
	MIMAT0004541	NM_009593	Abcg1	ATP-binding cassette, sub-family G (WHITE), member 1	0	0	1	1	0	0	0	1	0	1	0
	MIMAT0004541	NM_009519	Wnt11	wingless-related MMTV integration site 11	0	0	1	1	0	0	0	1	0	1	0
	MIMAT0004541	NM_009467	Ugt2b5	UDP glucuronosyltransferase 2 family, polypeptide B5	0	0	1	1	0	0	0	1	0	1	0
	MIMAT0004541	NM_009403	Tnfsf8	tumor necrosis factor (ligand) superfamily, member 8	0	0	1	1	0	0	0	1	0	1	0
	MIMAT0004541	NM_009282	Stag1	stromal antigen 1	0	0	1	1	0	0	0	1	0	1	0
	MIMAT0004541	NM_009262	Spock1	sparc/osteonectin, cwcv and kazal-like domains proteoglycan 1	0	0	1	1	0	0	0	1	0	1	0
	MIMAT0004541	NM_008960	Pten	phosphatase and tensin homolog	0	0	1	1	0	0	0	1	0	1	0
	MIMAT0004541	NM_008906	Ctsa	cathepsin A	0	0	1	1	0	0	0	1	0	1	0
	MIMAT0004541	NM_008866	Lypla1	lysophospholipase 1	0	0	1	1	0	0	0	1	0	1	0
	MIMAT0004541	NM_008775	Pafah1b2	platelet-activating factor acetylhydrolase, isoform 1b, alpha2 subunit	0	0	1	1	0	0	0	1	0	1	0
	MIMAT0004541	NM_008769	Otc	ornithine transcarbamylase	0	0	1	1	0	0	0	1	0	1	0
	MIMAT0004541	NM_008752	Nxph2	neurexophilin 2	0	0	1	1	0	0	0	1	0	1	0
	MIMAT0004541	NM_008708	Nmt2	N-myristoyltransferase 2	0	0	1	1	0	0	0	1	0	1	0
	MIMAT0004541	NM_001081021	Zfp780b	zinc finger protein 780B	0	0	1	1	0	0	0	1	0	1	0
	MIMAT0004541	NM_001080118	Med1	mediator complex subunit 1	0	0	1	1	0	0	0	1	0	1	0
	MIMAT0004541	NM_001033332	Tmtc3	transmembrane and tetratricopeptide repeat containing 3	0	0	1	1	0	0	0	1	0	1	0
	MIMAT0004541	NM_001033149	Ttc9	tetratricopeptide repeat domain 9	0	0	1	1	0	0	0	1	0	1	0
	MIMAT0004541	NM_001033142	Rnf166	ring finger protein 166	0	0	1	1	0	0	0	1	0	1	0
	MIMAT0004541	NM_001025245	Mbp	myelin basic protein	0	0	1	1	0	0	0	1	0	1	0
	MIMAT0004541	NM_001013390	Scn4b	sodium channel, type IV, beta	0	0	1	1	0	0	0	1	0	1	0
	MIMAT0004541	NM_001012517	Fut10	fucosyltransferase 10	0	0	1	1	0	0	0	1	0	1	0
	MIMAT0004541	NM_001008546	Tardbp	TAR DNA binding protein	0	0	1	1	0	0	0	1	0	1	0
	MIMAT0004541	NM_001008545	Tardbp	TAR DNA binding protein	0	0	1	1	0	0	0	1	0	1	0
	MIMAT0004541	NM_001005508	Arhgap30	Rho GTPase activating protein 30	0	0	1	1	0	0	0	1	0	1	0
	MIMAT0004541	NM_001005423	Mreg	melanoregulin	0	0	1	1	0	0	0	1	0	1	0
	MIMAT0004541	NM_001005358	BC018101	cDNA sequence BC018101	0	0	1	1	0	0	0	1	0	1	0
	MIMAT0004541	NM_001003971	Senp7	SUMO1/sentrin specific peptidase 7	0	0	1	1	0	0	0	1	0	1	0
	MIMAT0004541	NM_001003917	Atg9a	autophagy-related 9A (yeast)	0	0	1	1	0	0	0	1	0	1	0
	MIMAT0004541	NM_001003899	Tardbp	TAR DNA binding protein	0	0	1	1	0	0	0	1	0	1	0
	MIMAT0004541	NM_001033621	Myot	myotilin	0	0	1	1	0	0	0	1	0	1	0
	MIMAT0004541	NM_001033633	Slc2a13	solute carrier family 2 (facilitated glucose transporter), member 13	0	0	1	1	0	0	0	1	0	1	0
	MIMAT0004541	NM_001033813	9530015I07Rik	RIKEN cDNA 9530015I07 gene	0	0	1	1	0	0	0	1	0	1	0
	MIMAT0004541	NM_001078167	Sfrs1	splicing factor, arginine/serine-rich 1 (ASF/SF2)	0	0	1	1	0	0	0	1	0	1	0
	MIMAT0004541	NM_001077712	Stag2	stromal antigen 2	0	0	1	1	0	0	0	1	0	1	0
	MIMAT0004541	NM_001077638	Prmt2	protein arginine N-methyltransferase 2	0	0	1	1	0	0	0	1	0	1	0
	MIMAT0004541	NM_001077364	Tsc22d3	TSC22 domain family 3	0	0	1	1	0	0	0	1	0	1	0
	MIMAT0004541	NM_001076791	9630025I21Rik	RIKEN cDNA 9630025I21 gene	0	0	1	1	0	0	0	1	0	1	0
	MIMAT0004541	NM_001045486	Zfp180	zinc finger protein 180	0	0	1	1	0	0	0	1	0	1	0
	MIMAT0004541	NM_001042659	Fzd5	frizzled homolog 5 (Drosophila)	0	0	1	1	0	0	0	1	0	1	0
	MIMAT0004541	NM_001042591	Arrdc3	arrestin domain containing 3	0	0	1	1	0	0	0	1	0	1	0
	MIMAT0004541	NM_001040700	BC051019	cDNA sequence BC051019	0	0	1	1	0	0	0	1	0	1	0
	MIMAT0004541	NM_001038701	Gabrb3	gamma-aminobutyric acid (GABA-A) receptor, subunit beta 3	0	0	1	1	0	0	0	1	0	1	0
	MIMAT0004541	NM_001038699	Fn3k	fructosamine 3 kinase	0	0	1	1	0	0	0	1	0	1	0
	MIMAT0004541	NM_001038635	Stk35	serine/threonine kinase 35	0	0	1	1	0	0	0	1	0	1	0
	MIMAT0004541	NM_001038492	Ctsa	cathepsin A	0	0	1	1	0	0	0	1	0	1	0
	MIMAT0004541	NM_001037741	Gpx4	glutathione peroxidase 4	0	0	1	1	0	0	0	1	0	1	0
	MIMAT0004541	NM_001001738	BC063749	cDNA sequence BC063749	0	0	1	1	0	0	0	1	0	1	0
	MIMAT0004541	NM_025850	Fank1	fibronectin type 3 and ankyrin repeat domains 1	0	0	1	1	0	0	0	1	0	1	0
	MIMAT0004541	NM_022315	Smoc2	SPARC related modular calcium binding 2	0	0	1	1	0	0	0	1	0	1	0
	MIMAT0004541	NM_021714	Wbp11	WW domain binding protein 11	0	0	1	1	0	0	0	1	0	1	0
	MIMAT0004541	NM_021704	Cxcl12	chemokine (C-X-C motif) ligand 12	0	0	1	1	0	0	0	1	0	1	0
	MIMAT0004541	NM_021465	Stag2	stromal antigen 2	0	0	1	1	0	0	0	1	0	1	0
	MIMAT0004541	NM_021464	Ptprt	protein tyrosine phosphatase, receptor type, T	0	0	1	1	0	0	0	1	0	1	0
	MIMAT0004541	NM_021433	Stx6	syntaxin 6	0	0	1	1	0	0	0	1	0	1	0
	MIMAT0004541	NM_021406	Trem1	triggering receptor expressed on myeloid cells 1	0	0	1	1	0	0	0	1	0	1	0
	MIMAT0004541	NM_021346	Zfp318	zinc finger protein 318	0	0	1	1	0	0	0	1	0	1	0
	MIMAT0004541	NM_020611	Srd5a3	steroid 5 alpha-reductase 3	0	0	1	1	0	0	0	1	0	1	0
	MIMAT0004541	NM_020278	Lgi1	leucine-rich repeat LGI family, member 1	0	0	1	1	0	0	0	1	0	1	0
	MIMAT0004541	NM_020253	Nrxn2	neurexin II	0	0	1	1	0	0	0	1	0	1	0
	MIMAT0004541	NM_019986	Habp4	hyaluronic acid binding protein 4	0	0	1	1	0	0	0	1	0	1	0
	MIMAT0004541	NM_019806	Vapb	vesicle-associated membrane protein, associated protein B and C	0	0	1	1	0	0	0	1	0	1	0
	MIMAT0004541	NM_019785	Actr10	ARP10 actin-related protein 10 homolog (S. cerevisiae)	0	0	1	1	0	0	0	1	0	1	0
	MIMAT0004541	NM_022321	Parvg	parvin, gamma	0	0	1	1	0	0	0	1	0	1	0
	MIMAT0004541	NM_022721	Fzd5	frizzled homolog 5 (Drosophila)	0	0	1	1	0	0	0	1	0	1	0
	MIMAT0004541	NM_022984	Retn	resistin	0	0	1	1	0	0	0	1	0	1	0
	MIMAT0004541	NM_025755	4933428G09Rik	RIKEN cDNA 4933428G09 gene	0	0	1	1	0	0	0	1	0	1	0
	MIMAT0004541	NM_025657	Lrrc57	leucine rich repeat containing 57	0	0	1	1	0	0	0	1	0	1	0
	MIMAT0004541	NM_025483	Senp7	SUMO1/sentrin specific peptidase 7	0	0	1	1	0	0	0	1	0	1	0
	MIMAT0004541	NM_025436	Sc4mol	sterol-C4-methyl oxidase-like	0	0	1	1	0	0	0	1	0	1	0
	MIMAT0004541	NM_025356	Ube2d3	ubiquitin-conjugating enzyme E2D 3 (UBC4/5 homolog, yeast)	0	0	1	1	0	0	0	1	0	1	0
	MIMAT0004541	NM_025294	Gtlf3b	gene trap locus F3b	0	0	1	1	0	0	0	1	0	1	0
	MIMAT0004541	NM_025292	Synj2bp	synaptojanin 2 binding protein	0	0	1	1	0	0	0	1	0	1	0
	MIMAT0004541	NM_024457	Rap1b	RAS related protein 1b	0	0	1	1	0	0	0	1	0	1	0
	MIMAT0004541	NM_024436	Rab22a	RAB22A, member RAS oncogene family	0	0	1	1	0	0	0	1	0	1	0
	MIMAT0004541	NM_024229	Pcyt2	phosphate cytidylyltransferase 2, ethanolamine	0	0	1	1	0	0	0	1	0	1	0
	MIMAT0004541	NM_024185	2310047O13Rik	RIKEN cDNA 2310047O13 gene	0	0	1	1	0	0	0	1	0	1	0
	MIMAT0004541	NM_023871	Set	SET translocation	0	0	1	1	0	0	0	1	0	1	0
	MIMAT0004541	NM_023587	Ptplb	protein tyrosine phosphatase-like (proline instead of catalytic arginine), member b	0	0	1	1	0	0	0	1	0	1	0
	MIMAT0004541	NM_022995	Pmepa1	prostate transmembrane protein, androgen induced 1	0	0	1	1	0	0	0	1	0	1	0
	MIMAT0004541	NM_019758	Mtch2	mitochondrial carrier homolog 2 (C. elegans)	0	0	1	1	0	0	0	1	0	1	0
	MIMAT0004541	NM_019742	Tusc2	tumor suppressor candidate 2	0	0	1	1	0	0	0	1	0	1	0
	MIMAT0004541	NM_011889	2003-09-01	septin 3	0	0	1	1	0	0	0	1	0	1	0
	MIMAT0004541	NM_011762	Zfp59	zinc finger protein 59	0	0	1	1	0	0	0	1	0	1	0
	MIMAT0004541	NM_011755	Zfp35	zinc finger protein 35	0	0	1	1	0	0	0	1	0	1	0
	MIMAT0004541	NM_011753	Zfp26	zinc finger protein 26	0	0	1	1	0	0	0	1	0	1	0
	MIMAT0004541	NM_011512	Surf4	surfeit gene 4	0	0	1	1	0	0	0	1	0	1	0
	MIMAT0004541	NM_011465	Spna1	spectrin alpha 1	0	0	1	1	0	0	0	1	0	1	0
	MIMAT0004541	NM_011368	Shc1	src homology 2 domain-containing transforming protein C1	0	0	1	1	0	0	0	1	0	1	0
	MIMAT0004541	NM_011361	Sgk1	serum/glucocorticoid regulated kinase 1	0	0	1	1	0	0	0	1	0	1	0
	MIMAT0004541	NM_011302	Rs1	retinoschisis (X-linked, juvenile) 1 (human)	0	0	1	1	0	0	0	1	0	1	0
	MIMAT0004541	NM_011163	Eif2ak2	eukaryotic translation initiation factor 2-alpha kinase 2	0	0	1	1	0	0	0	1	0	1	0
	MIMAT0004541	NM_011063	Pea15a	phosphoprotein enriched in astrocytes 15A	0	0	1	1	0	0	0	1	0	1	0
	MIMAT0004541	NM_010795	Mgat3	mannoside acetylglucosaminyltransferase 3	0	0	1	1	0	0	0	1	0	1	0
	MIMAT0004541	NM_010791	Meox1	mesenchyme homeobox 1	0	0	1	1	0	0	0	1	0	1	0
	MIMAT0004541	NM_010763	Man1a2	mannosidase, alpha, class 1A, member 2	0	0	1	1	0	0	0	1	0	1	0
	MIMAT0004541	NM_011924	Avpr1b	arginine vasopressin receptor 1B	0	0	1	1	0	0	0	1	0	1	0
	MIMAT0004541	NM_011940	Ifi202b	interferon activated gene 202B	0	0	1	1	0	0	0	1	0	1	0
	MIMAT0004541	NM_013634	Med1	mediator complex subunit 1	0	0	1	1	0	0	0	1	0	1	0
	MIMAT0004541	NM_019709	Mbtps1	membrane-bound transcription factor peptidase, site 1	0	0	1	1	0	0	0	1	0	1	0
	MIMAT0004541	NM_019661	Ykt6	YKT6 homolog (S. Cerevisiae)	0	0	1	1	0	0	0	1	0	1	0
	MIMAT0004541	NM_019645	Pkp1	plakophilin 1	0	0	1	1	0	0	0	1	0	1	0
	MIMAT0004541	NM_019635	Stk3	serine/threonine kinase 3 (Ste20, yeast homolog)	0	0	1	1	0	0	0	1	0	1	0
	MIMAT0004541	NM_019550	Ptbp2	polypyrimidine tract binding protein 2	0	0	1	1	0	0	0	1	0	1	0
	MIMAT0004541	NM_019466	Rcan1	regulator of calcineurin 1	0	0	1	1	0	0	0	1	0	1	0
	MIMAT0004541	NM_018737	Ctps2	cytidine 5"-triphosphate synthase 2	0	0	1	1	0	0	0	1	0	1	0
	MIMAT0004541	NM_016898	Cd164	CD164 antigen	0	0	1	1	0	0	0	1	0	1	0
	MIMAT0004541	NM_016862	Vti1a	vesicle transport through interaction with t-SNAREs homolog 1A (yeast)	0	0	1	1	0	0	0	1	0	1	0
	MIMAT0004541	NM_016714	Nup50	nucleoporin 50	0	0	1	1	0	0	0	1	0	1	0
	MIMAT0004541	NM_013877	Cabp5	calcium binding protein 5	0	0	1	1	0	0	0	1	0	1	0
	MIMAT0004541	NM_013847	Gcat	glycine C-acetyltransferase (2-amino-3-ketobutyrate-coenzyme A ligase)	0	0	1	1	0	0	0	1	0	1	0
	MIMAT0004541	NM_013745	Nufip1	nuclear fragile X mental retardation protein interacting protein 1	0	0	1	1	0	0	0	1	0	1	0
	MIMAT0004541	NM_013720	Mga	MAX gene associated	0	0	1	1	0	0	0	1	0	1	0
	MIMAT0004541	NM_010419	Hes5	hairy and enhancer of split 5 (Drosophila)	0	0	1	1	0	0	0	1	0	1	0
mmu-miR-188-3p
Validated Targets (0)	N/A
mmu-miR-451a
Predicted Targets (23)
mmu-miR-451	MIMAT0001632	NM_001039195	Gria2	glutamate receptor, ionotropic, AMPA2 (alpha 2)	0	0	1	0	0	0	1	1	0	1	0
	MIMAT0001632	NM_026856	Zfp644	zinc finger protein 644	0	0	1	1	0	0	0	1	0	1	0
	MIMAT0001632	NM_027907	Agxt2l1	alanine-glyoxylate aminotransferase 2-like 1	0	0	1	1	0	0	0	1	0	1	0
	MIMAT0001632	NM_028006	Tube1	epsilon-tubulin 1	0	0	1	1	0	0	0	1	0	1	0
	MIMAT0001632	NM_029653	Dapk1	death associated protein kinase 1	0	0	1	1	0	0	0	1	0	1	0
	MIMAT0001632	NM_029888	Zfp142	zinc finger protein 142	0	0	1	1	0	0	0	1	0	1	0
	MIMAT0001632	NM_053173	Kifc1	kinesin family member C1	0	0	1	1	0	0	0	1	0	1	0
	MIMAT0001632	NM_133781	Cab39	calcium binding protein 39	0	0	0	1	0	0	1	1	0	1	0
	MIMAT0001632	NM_133784	Wwtr1	WW domain containing transcription regulator 1	0	0	1	1	0	0	0	1	0	1	0
	MIMAT0001632	NM_178194	Hist1h2be	histone cluster 1, H2be	0	0	1	1	0	0	0	1	0	1	0
	MIMAT0001632	NM_026254	Tbc1d23	TBC1 domain family, member 23	0	0	1	1	0	0	0	1	0	1	0
	MIMAT0001632	NM_022722	Dpys	dihydropyrimidinase	0	0	1	1	0	0	0	1	0	1	0
	MIMAT0001632	NM_021716	Fign	fidgetin	0	0	1	1	0	0	0	1	0	1	0
	MIMAT0001632	NM_001039214	Mex3c	mex3 homolog C (C. elegans)	0	0	1	1	0	0	0	1	0	1	0
	MIMAT0001632	NM_008904	Ppargc1a	peroxisome proliferative activated receptor, gamma, coactivator 1 alpha	0	0	1	1	0	0	0	1	0	1	0
	MIMAT0001632	NM_009007	Rac1	RAS-related C3 botulinum substrate 1	0	0	1	1	0	0	0	1	0	1	0
	MIMAT0001632	NM_009397	Tnfaip3	tumor necrosis factor, alpha-induced protein 3	0	0	1	1	0	0	0	1	0	1	0
	MIMAT0001632	NM_009575	Zic3	zinc finger protein of the cerebellum 3	0	0	1	1	0	0	0	1	0	1	0
	MIMAT0001632	NM_010100	Edar	ectodysplasin-A receptor	0	0	1	1	0	0	0	1	0	1	0
	MIMAT0001632	NM_011246	Rasgrp1	RAS guanyl releasing protein 1	0	0	1	1	0	0	0	1	0	1	0
	MIMAT0001632	NM_011732	Ybx1	Y box protein 1	0	0	1	1	0	0	0	1	0	1	0
	MIMAT0001632	NM_011872	Klk7	kallikrein related-peptidase 7 (chymotryptic, stratum corneum)	0	0	1	1	0	0	0	1	0	1	0
	MIMAT0001632	NM_178385	Tbcc	tubulin-specific chaperone c	0	0	1	1	0	0	0	1	0	1	0
mmu-miR-451
Validated Targets (1)	MIMAT0001632	NM_010160.2	CUGBP2	N/A
mmu-miR-709
Predicted Targets (268)	MIMAT0003499	NM_148929	Slc9a8	solute carrier family 9 (sodium/hydrogen exchanger), member 8	0	0	1	1	0	0
	MIMAT0003499	NM_133919	Aff1	AF4/FMR2 family, member 1	0	0	1	1	0	0
	MIMAT0003499	NM_133717	Rab43	RAB43, member RAS oncogene family	0	0	1	1	0	0
	MIMAT0003499	NM_133655	Cd81	CD 81 antigen	0	0	1	1	0	0
	MIMAT0003499	NM_080562	Ubox5	U box domain containing 5	0	0	1	1	0	0
	MIMAT0003499	NM_053269	Rad51c	Rad51 homolog c (S. cerevisiae)	0	0	1	1	0	0
	MIMAT0003499	NM_033560	Vps37a	vacuolar protein sorting 37A (yeast)	0	0	1	1	0	0
	MIMAT0003499	NM_033134	Inpp5e	inositol polyphosphate-5-phosphatase E	0	0	1	1	0	0
	MIMAT0003499	NM_033072	Mbd6	methyl-CpG binding domain protein 6	0	0	1	1	0	0
	MIMAT0003499	NM_030256	Bcl9l	B-cell CLL/lymphoma 9-like	0	0	1	1	0	0
	MIMAT0003499	NM_030234	Wdr76	WD repeat domain 76	0	0	1	1	0	0
	MIMAT0003499	NM_030197	2700078E11Rik	RIKEN cDNA 2700078E11 gene	0	0	1	1	0	0
	MIMAT0003499	NM_030184	Armc9	armadillo repeat containing 9	0	0	1	1	0	0
	MIMAT0003499	NM_030021	D730039F16Rik	RIKEN cDNA D730039F16 gene	0	0	1	1	0	0
	MIMAT0003499	NM_029852	Ccdc41	coiled-coil domain containing 41	0	0	1	1	0	0
	MIMAT0003499	NM_133942	Plekha1	pleckstrin homology domain containing, family A (phosphoinositide binding specific) member 1	0	0	1	1	0	0
	MIMAT0003499	NM_138652	Atp12a	ATPase, H+/K+ transporting, nongastric, alpha polypeptide	0	0	1	1	0	0
	MIMAT0003499	NM_138944	Pou4f2	POU domain, class 4, transcription factor 2	0	0	1	1	0	0
	MIMAT0003499	NM_146228	Als2cl	ALS2 C-terminal like	0	0	1	1	0	0
	MIMAT0003499	NM_146175	Zfp282	zinc finger protein 282	0	0	1	1	0	0
	MIMAT0003499	NM_146124	Arhgap1	Rho GTPase activating protein 1	0	0	1	1	0	0
	MIMAT0003499	NM_146012	Ctdsp2	CTD (carboxy-terminal domain, RNA polymerase II, polypeptide A) small phosphatase 2	0	0	1	1	0	0
	MIMAT0003499	NM_145823	Pitpnc1	phosphatidylinositol transfer protein, cytoplasmic 1	0	0	1	1	0	0
	MIMAT0003499	NM_145487	Prr3	proline-rich polypeptide 3	0	0	1	1	0	0
	MIMAT0003499	NM_145426	Mfap3	microfibrillar-associated protein 3	0	0	1	1	0	0
	MIMAT0003499	NM_144904	Rod1	ROD1 regulator of differentiation 1 (S. pombe)	0	0	1	1	0	0
	MIMAT0003499	NM_144873	Uhrf2	ubiquitin-like, containing PHD and RING finger domains 2	0	0	1	1	0	0
	MIMAT0003499	NM_144798	Slc30a6	solute carrier family 30 (zinc transporter), member 6	0	0	1	1	0	0
	MIMAT0003499	NM_144551	Trib2	tribbles homolog 2 (Drosophila)	0	0	1	1	0	0
	MIMAT0003499	NM_144523	Zfp622	zinc finger protein 622	0	0	1	1	0	0
	MIMAT0003499	NM_139226	Onecut3	one cut domain, family member 3	0	0	1	1	0	0
	MIMAT0003499	NM_139141	Zfp192	zinc finger protein 192	0	0	1	1	0	0
	MIMAT0003499	NM_029849	4632433K11Rik	RIKEN cDNA 4632433K11 gene	0	0	1	1	0	0
	MIMAT0003499	NM_029576	Rab1b	RAB1B, member RAS oncogene family	0	0	1	1	0	0
	MIMAT0003499	NM_029419	Apol7a	apolipoprotein L 7a	0	0	1	1	0	0
	MIMAT0003499	NM_026817	Rabl2a	RAB, member of RAS oncogene family-like 2A	0	0	1	1	0	0
	MIMAT0003499	NM_026697	Rab14	RAB14, member RAS oncogene family	0	0	1	1	0	0
	MIMAT0003499	NM_026493	Cspp1	centrosome and spindle pole associated protein 1	0	0	1	1	0	0
	MIMAT0003499	NM_026343	Stx17	syntaxin 17	0	0	1	1	0	0
	MIMAT0003499	NM_026331	Slc25a37	solute carrier family 25, member 37	0	0	1	1	0	0
	MIMAT0003499	NM_026283	Samd8	sterile alpha motif domain containing 8	0	0	1	1	0	0
	MIMAT0003499	NM_026170	Ergic1	endoplasmic reticulum-golgi intermediate compartment (ERGIC) 1	0	0	1	1	0	0
	MIMAT0003499	NM_026166	1200009F10Rik	RIKEN cDNA 1200009F10 gene	0	0	1	1	0	0
	MIMAT0003499	NM_025982	Tspan31	tetraspanin 31	0	0	1	1	0	0
	MIMAT0003499	NM_025962	Mmachc	methylmalonic aciduria cblC type, with homocystinuria	0	0	1	1	0	0
	MIMAT0003499	NM_025944	2810432L12Rik	RIKEN cDNA 2810432L12 gene	0	0	1	1	0	0
	MIMAT0003499	NM_025895	Med28	mediator of RNA polymerase II transcription, subunit 28 homolog (yeast)	0	0	1	1	0	0
	MIMAT0003499	NM_025823	Pcyox1	prenylcysteine oxidase 1	0	0	1	1	0	0
	MIMAT0003499	NM_025725	Ccdc96	coiled-coil domain containing 96	0	0	1	1	0	0
	MIMAT0003499	NM_027133	Lnp	limb and neural patterns	0	0	1	1	0	0
	MIMAT0003499	NM_027422	Mier2	mesoderm induction early response 1, family member 2	0	0	1	1	0	0
	MIMAT0003499	NM_027434	2610304G08Rik	RIKEN cDNA 2610304G08 gene	0	0	1	1	0	0
	MIMAT0003499	NM_029352	Dusp9	dual specificity phosphatase 9	0	0	1	1	0	0
	MIMAT0003499	NM_029098	Lmbr1l	limb region 1 like	0	0	1	1	0	0
	MIMAT0003499	NM_028833	Iqce	IQ motif containing E	0	0	1	1	0	0
	MIMAT0003499	NM_028195	Pscd4	pleckstrin homology, Sec7 and coiled/coil domains 4	0	0	1	1	0	0
	MIMAT0003499	NM_028166	1600014C10Rik	RIKEN cDNA 1600014C10 gene	0	0	1	1	0	0
	MIMAT0003499	NM_028126	2610019A05Rik	RIKEN cDNA 2610019A05 gene	0	0	1	1	0	0
	MIMAT0003499	NM_028108	Nat13	N-acetyltransferase 13	0	0	1	1	0	0
	MIMAT0003499	NM_028044	Cnn3	calponin 3, acidic	0	0	1	1	0	0
	MIMAT0003499	NM_028041	Ddx54	DEAD (Asp-Glu-Ala-Asp) box polypeptide 54	0	0	1	1	0	0
	MIMAT0003499	NM_028009	Rpusd1	RNA pseudouridylate synthase domain containing 1	0	0	1	1	0	0
	MIMAT0003499	NM_027711	Iqgap2	IQ motif containing GTPase activating protein 2	0	0	1	1	0	0
	MIMAT0003499	NM_027696	Mier1	mesoderm induction early response 1 homolog (Xenopus laevis	0	0	1	1	0	0
	MIMAT0003499	NM_027545	Cwf19l2	CWF19-like 2, cell cycle control (S. pombe)	0	0	1	1	0	0
	MIMAT0003499	NM_027504	Prdm16	PR domain containing 16	0	0	1	1	0	0
	MIMAT0003499	NM_025691	Srp72	signal recognition particle 72	0	0	1	1	0	0
	MIMAT0003499	NM_207298	Cercam	cerebral endothelial cell adhesion molecule	0	0	1	1	0	0
	MIMAT0003499	NM_178118	Dixdc1	DIX domain containing 1	0	0	1	1	0	0
	MIMAT0003499	NM_177790	Zfp385c	zinc finger protein 385C	0	0	1	1	0	0
	MIMAT0003499	NM_177769	Elmod1	ELMO domain containing 1	0	0	1	1	0	0
	MIMAT0003499	NM_177766	Slc35e1	solute carrier family 35, member E1	0	0	1	1	0	0
	MIMAT0003499	NM_177692	Bloc1s3	biogenesis of lysosome-related organelles complex-1, subunit 3	0	0	1	1	0	0
	MIMAT0003499	NM_177568	Plcb2	phospholipase C, beta 2	0	0	1	1	0	0
	MIMAT0003499	NM_177411	Rab5b	RAB5B, member RAS oncogene family	0	0	1	1	0	0
	MIMAT0003499	NM_177390	Myo1d	myosin ID	0	0	1	1	0	0
	MIMAT0003499	NM_177366	Gpr157	G protein-coupled receptor 157	0	0	1	1	0	0
	MIMAT0003499	NM_177319	Zfyve27	zinc finger, FYVE domain containing 27	0	0	1	1	0	0
	MIMAT0003499	NM_177190	Tcp11l1	t-complex 11 like 1	0	0	1	1	0	0
	MIMAT0003499	NM_177129	Cntn2	contactin 2	0	0	1	1	0	0
	MIMAT0003499	NM_177081	Ptpn7	protein tyrosine phosphatase, non-receptor type 7	0	0	1	1	0	0
	MIMAT0003499	NM_175696	C530028O21Rik	RIKEN cDNA C530028O21 gene	0	0	1	1	0	0
	MIMAT0003499	NM_178256	Reps2	RALBP1 associated Eps domain containing protein 2	0	0	1	1	0	0
	MIMAT0003499	NM_178371	Slc9a8	solute carrier family 9 (sodium/hydrogen exchanger), member 8	0	0	1	1	0	0
	MIMAT0003499	NM_178396	Car12	carbonic anyhydrase 12	0	0	1	1	0	0
	MIMAT0003499	NM_207238	Fbxo27	F-box protein 27	0	0	1	1	0	0
	MIMAT0003499	NM_207161	BC048355	cDNA sequence BC048355	0	0	1	1	0	0
	MIMAT0003499	NM_198103	Exoc8	exocyst complex component 8	0	0	1	1	0	0
	MIMAT0003499	NM_197987	Trim37	tripartite motif-containing 37	0	0	1	1	0	0
	MIMAT0003499	NM_194334	Tbc1d2b	TBC1 domain family, member 2B	0	0	1	1	0	0
	MIMAT0003499	NM_183262	Stk35	serine/threonine kinase 35	0	0	1	1	0	0
	MIMAT0003499	NM_183187	BC055107	cDNA sequence BC055107	0	0	1	1	0	0
	MIMAT0003499	NM_181415	Atrnl1	attractin like 1	0	0	1	1	0	0
	MIMAT0003499	NM_178935	4932441K18Rik	RIKEN cDNA 4932441K18 gene	0	0	1	1	0	0
	MIMAT0003499	NM_178915	Tmem179	transmembrane protein 179	0	0	1	1	0	0
	MIMAT0003499	NM_178886	Ldlrad3	low density lipoprotein receptor class A domain containing 3	0	0	1	1	0	0
	MIMAT0003499	NM_178752	D330012F22Rik	RIKEN cDNA D330012F22 gene	0	0	1	1	0	0
	MIMAT0003499	NM_178716	Tnpo1	transportin 1	0	0	1	1	0	0
	MIMAT0003499	NM_178599	Commd8	COMM domain containing 8	0	0	1	1	0	0
	MIMAT0003499	NM_175484	Coro2b	coronin, actin binding protein, 2B	0	0	1	1	0	0
	MIMAT0003499	NM_175425	C1qtnf7	C1q and tumor necrosis factor related protein 7	0	0	1	1	0	0
	MIMAT0003499	NM_175389	Rg9mtd2	RNA (guanine-9-) methyltransferase domain containing 2	0	0	1	1	0	0
	MIMAT0003499	NM_172552	Tdg	thymine DNA glycosylase	0	0	1	1	0	0
	MIMAT0003499	NM_172518	Fbxo42	F-box protein 42	0	0	1	1	0	0
	MIMAT0003499	NM_172509	Kctd7	potassium channel tetramerisation domain containing 7	0	0	1	1	0	0
	MIMAT0003499	NM_172396	9130011J15Rik	RIKEN cDNA 9130011J15 gene	0	0	1	1	0	0
	MIMAT0003499	NM_172383	Tmem125	transmembrane protein 125	0	0	1	1	0	0
	MIMAT0003499	NM_172269	Vps18	vacuolar protein sorting 18 (yeast)	0	0	1	1	0	0
	MIMAT0003499	NM_172264	Chdh	choline dehydrogenase	0	0	1	1	0	0
	MIMAT0003499	NM_172151	Zdhhc8	zinc finger, DHHC domain containing 8	0	0	1	1	0	0
	MIMAT0003499	NM_172145	2610027C15Rik	RIKEN cDNA 2610027C15 gene	0	0	1	1	0	0
	MIMAT0003499	NM_172134	Pdxk	pyridoxal (pyridoxine, vitamin B6) kinase	0	0	1	1	0	0
	MIMAT0003499	NM_172050	Cd300e	CD300e antigen	0	0	1	1	0	0
	MIMAT0003499	NM_170590	Cpne1	copine I	0	0	1	1	0	0
	MIMAT0003499	NM_170588	Cpne1	copine I	0	0	1	1	0	0
	MIMAT0003499	NM_153587	Rps6ka5	ribosomal protein S6 kinase, polypeptide 5	0	0	1	1	0	0
	MIMAT0003499	NM_172601	Rab2b	RAB2B, member RAS oncogene family	0	0	1	1	0	0
	MIMAT0003499	NM_172620	Vps52	vacuolar protein sorting 52 (yeast)	0	0	1	1	0	0
	MIMAT0003499	NM_172694	Megf9	multiple EGF-like-domains 9	0	0	1	1	0	0
	MIMAT0003499	NM_175343	Chdh	choline dehydrogenase	0	0	1	1	0	0
	MIMAT0003499	NM_175316	Slco2b1	solute carrier organic anion transporter family, member 2b1	0	0	1	1	0	0
	MIMAT0003499	NM_175179	2810002O09Rik	RIKEN cDNA 2810002O09 gene	0	0	1	1	0	0
	MIMAT0003499	NM_175175	Plekhf2	pleckstrin homology domain containing, family F (with FYVE domain) member 2	0	0	1	1	0	0
	MIMAT0003499	NM_175133	1110038D17Rik	RIKEN cDNA 1110038D17 gene	0	0	1	1	0	0
	MIMAT0003499	NM_175130	Trpm4	transient receptor potential cation channel, subfamily M, member 4	0	0	1	1	0	0
	MIMAT0003499	NM_175104	2810012G03Rik	RIKEN cDNA 2810012G03 gene	0	0	1	1	0	0
	MIMAT0003499	NM_175092	Rhof	ras homolog gene family, member f	0	0	1	1	0	0
	MIMAT0003499	NM_173388	Slc43a2	solute carrier family 43, member 2	0	0	1	1	0	0
	MIMAT0003499	NM_173186	Tbc1d24	TBC1 domain family, member 24	0	0	1	1	0	0
	MIMAT0003499	NM_172893	Parp12	poly (ADP-ribose) polymerase family, member 12	0	0	1	1	0	0
	MIMAT0003499	NM_172871	Klhl9	kelch-like 9 (Drosophila)	0	0	1	1	0	0
	MIMAT0003499	NM_172860	Cbfa2t2	core-binding factor, runt domain, alpha subunit 2, translocated to, 2 (human)	0	0	1	1	0	0
	MIMAT0003499	NM_172736	Leng8	leukocyte receptor cluster (LRC) member 8	0	0	1	1	0	0
	MIMAT0003499	NM_153515	Ammecr1l	AMME chromosomal region gene 1-like	0	0	1	1	0	0
	MIMAT0003499	NM_009566	Zfp92	zinc finger protein 92	0	0	1	1	0	0
	MIMAT0003499	NM_008659	Myo1c	myosin IC	0	0	1	1	0	0
	MIMAT0003499	NM_008652	Mybl2	myeloblastosis oncogene-like 2	0	0	1	1	0	0
	MIMAT0003499	NM_008541	Smad5	MAD homolog 5 (Drosophila)	0	0	1	1	0	0
	MIMAT0003499	NM_008445	Kif3c	kinesin family member 3C	0	0	1	1	0	0
	MIMAT0003499	NM_008306	Ndst1	N-deacetylase/N-sulfotransferase (heparan glucosaminyl) 1	0	0	1	1	0	0
	MIMAT0003499	NM_008236	Hes2	hairy and enhancer of split 2 (Drosophila)	0	0	1	1	0	0
	MIMAT0003499	NM_007983	Faf1	Fas-associated factor 1	0	0	1	1	0	0
	MIMAT0003499	NM_007970	Ezh1	enhancer of zeste homolog 1 (Drosophila)	0	0	1	1	0	0
	MIMAT0003499	NM_007936	Epha4	Eph receptor A4	0	0	1	1	0	0
	MIMAT0003499	NM_007911	Efnb3	ephrin B3	0	0	1	1	0	0
	MIMAT0003499	NM_007859	Dffb	DNA fragmentation factor, beta subunit	0	0	1	1	0	0
	MIMAT0003499	NM_007789	Ncan	neurocan	0	0	1	1	0	0
	MIMAT0003499	NM_007626	Cbx5	chromobox homolog 5 (Drosophila HP1a)	0	0	1	1	0	0
	MIMAT0003499	NM_007602	Capn5	calpain 5	0	0	1	1	0	0
	MIMAT0003499	NM_008679	Ncoa3	nuclear receptor coactivator 3	0	0	1	1	0	0
	MIMAT0003499	NM_008744	Ntn1	netrin 1	0	0	1	1	0	0
	MIMAT0003499	NM_008759	Sebox	SEBOX homeobox	0	0	1	1	0	0
	MIMAT0003499	NM_009517	Zmat3	zinc finger matrin type 3	0	0	1	1	0	0
	MIMAT0003499	NM_009502	Vcl	vinculin	0	0	1	1	0	0
	MIMAT0003499	NM_009411	Tpbpa	trophoblast specific protein alpha	0	0	1	1	0	0
	MIMAT0003499	NM_009266	Sephs2	selenophosphate synthetase 2	0	0	1	1	0	0
	MIMAT0003499	NM_009256	Serpinb9	serine (or cysteine) peptidase inhibitor, clade B, member 9	0	0	1	1	0	0
	MIMAT0003499	NM_009252	Serpina3n	serine (or cysteine) peptidase inhibitor, clade A, member 3N	0	0	1	1	0	0
	MIMAT0003499	NM_009031	Rbbp7	retinoblastoma binding protein 7	0	0	1	1	0	0
	MIMAT0003499	NM_009030	Rbbp4	retinoblastoma binding protein 4	0	0	1	1	0	0
	MIMAT0003499	NM_008997	Rab11b	RAB11B, member RAS oncogene family	0	0	1	1	0	0
	MIMAT0003499	NM_008974	Ptp4a2	protein tyrosine phosphatase 4a2	0	0	1	1	0	0
	MIMAT0003499	NM_008938	Prph2	peripherin 2	0	0	1	1	0	0
	MIMAT0003499	NM_008882	Plxna2	plexin A2	0	0	1	1	0	0
	MIMAT0003499	NM_008809	Pdgfrb	platelet derived growth factor receptor, beta polypeptide	0	0	1	1	0	0
	MIMAT0003499	NM_008800	Pde1b	phosphodiesterase 1B, Ca2+-calmodulin dependent	0	0	1	1	0	0
	MIMAT0003499	NM_007496	Zfhx3	zinc finger homeobox 3	0	0	1	1	0	0
	MIMAT0003499	NM_007413	Adora2b	adenosine A2b receptor	0	0	1	1	0	0
	MIMAT0003499	NM_001081956	Sfrs17b	splicing factor, arginine/serine-rich 17b	0	0	1	1	0	0
	MIMAT0003499	NM_001033393	Tmem104	transmembrane protein 104	0	0	1	1	0	0
	MIMAT0003499	NM_001033250	Lemd1	LEM domain containing 1	0	0	1	1	0	0
	MIMAT0003499	NM_001033221	AU023871	expressed sequence AU023871	0	0	1	1	0	0
	MIMAT0003499	NM_001025589	Rfxank	regulatory factor X-associated ankyrin-containing protein	0	0	1	1	0	0
	MIMAT0003499	NM_001025581	Kcnc2	potassium voltage gated channel, Shaw-related subfamily, member 2	0	0	1	1	0	0
	MIMAT0003499	NM_001025246	Trp53i11	transformation related protein 53 inducible protein 11	0	0	1	1	0	0
	MIMAT0003499	NM_001013778	BC068110	cDNA sequence BC068110	0	0	1	1	0	0
	MIMAT0003499	NM_001013025	Tgfbrap1	transforming growth factor, beta receptor associated protein 1	0	0	1	1	0	0
	MIMAT0003499	NM_001009935	Txnip	thioredoxin interacting protein	0	0	1	1	0	0
	MIMAT0003499	NM_001005475	Iqsec2	IQ motif and Sec7 domain 2	0	0	1	1	0	0
	MIMAT0003499	NM_001005341	Ypel2	yippee-like 2 (Drosophila)	0	0	1	1	0	0
	MIMAT0003499	NM_001004363	Nuak1	NUAK family, SNF1-like kinase, 1	0	0	1	1	0	0
	MIMAT0003499	NM_001004173	Sgpp2	sphingosine-1-phosphate phosphotase 2	0	0	1	1	0	0
	MIMAT0003499	NM_001004143	Usp22	ubiquitin specific peptidase 22	0	0	1	1	0	0
	MIMAT0003499	NM_001033469	Foxr1	forkhead box R1	0	0	1	1	0	0
	MIMAT0003499	NM_001034868	Mrgprx2	MAS-related GPR, member X2	0	0	1	1	0	0
	MIMAT0003499	NM_001037940	Dnajb6	DnaJ (Hsp40) homolog, subfamily B, member 6	0	0	1	1	0	0
	MIMAT0003499	NM_001081293	4930535B03Rik	RIKEN cDNA 4930535B03 gene	0	0	1	1	0	0
	MIMAT0003499	NM_001081116	Arhgef17	Rho guanine nucleotide exchange factor (GEF) 17	0	0	1	1	0	0
	MIMAT0003499	NM_001080932	Foxk2	forkhead box K2	0	0	1	1	0	0
	MIMAT0003499	NM_001076681	1810012P15Rik	RIKEN cDNA 1810012P15 gene	0	0	1	1	0	0
	MIMAT0003499	NM_001048267	Tnpo1	transportin 1	0	0	1	1	0	0
	MIMAT0003499	NM_001039560	Gcnt7	glucosaminyl (N-acetyl) transferase family member 7	0	0	1	1	0	0
	MIMAT0003499	NM_001039394	Rab43	RAB43, member RAS oncogene family	0	0	1	1	0	0
	MIMAT0003499	NM_001039081	Mier1	mesoderm induction early response 1 homolog (Xenopus laevis	0	0	1	1	0	0
	MIMAT0003499	NM_001039080	Rbms2	RNA binding motif, single stranded interacting protein 2	0	0	1	1	0	0
	MIMAT0003499	NM_001039048	Trim63	tripartite motif-containing 63	0	0	1	1	0	0
	MIMAT0003499	NM_001038699	Fn3k	fructosamine 3 kinase	0	0	1	1	0	0
	MIMAT0003499	NM_001038655	Gng7	guanine nucleotide binding protein (G protein), gamma 7	0	0	1	1	0	0
	MIMAT0003499	NM_001038642	Ets1	E26 avian leukemia oncogene 1, 5" domain	0	0	1	1	0	0
	MIMAT0003499	NM_001038635	Stk35	serine/threonine kinase 35	0	0	1	1	0	0
	MIMAT0003499	NM_001001985	Nat8l	N-acetyltransferase 8-like	0	0	1	1	0	0
	MIMAT0003499	NM_025383	Necap2	NECAP endocytosis associated 2	0	0	1	1	0	0
	MIMAT0003499	NM_020570	Xrcc2	X-ray repair complementing defective repair in Chinese hamster cells 2	0	0	1	1	0	0
	MIMAT0003499	NM_020260	Cdgap	Cdc42 GTPase-activating protein	0	0	1	1	0	0
	MIMAT0003499	NM_020028	Lpar2	lysophosphatidic acid receptor 2	0	0	1	1	0	0
	MIMAT0003499	NM_019806	Vapb	vesicle-associated membrane protein, associated protein B and C	0	0	1	1	0	0
	MIMAT0003499	NM_019747	Zfp113	zinc finger protein 113	0	0	1	1	0	0
	MIMAT0003499	NM_019711	Rbms2	RNA binding motif, single stranded interacting protein 2	0	0	1	1	0	0
	MIMAT0003499	NM_018829	Ap3m1	adaptor-related protein complex 3, mu 1 subunit	0	0	1	1	0	0
	MIMAT0003499	NM_017380	2009-09-01	septin 9	0	0	1	1	0	0
	MIMAT0003499	NM_016916	Blcap	bladder cancer associated protein homolog (human)	0	0	1	1	0	0
	MIMAT0003499	NM_016889	Insm1	insulinoma-associated 1	0	0	1	1	0	0
	MIMAT0003499	NM_016869	Corin	corin	0	0	1	1	0	0
	MIMAT0003499	NM_015733	Casp9	caspase 9	0	0	1	1	0	0
	MIMAT0003499	NM_015732	Axin2	axin2	0	0	1	1	0	0
	MIMAT0003499	NM_013928	Schip1	schwannomin interacting protein 1	0	0	1	1	0	0
	MIMAT0003499	NM_021324	Ttyh1	tweety homolog 1 (Drosophila)	0	0	1	1	0	0
	MIMAT0003499	NM_021347	Gsdma1	gasdermin A1	0	0	1	1	0	0
	MIMAT0003499	NM_021356	Gab1	growth factor receptor bound protein 2-associated protein 1	0	0	1	1	0	0
	MIMAT0003499	NM_025297	Mecr	mitochondrial trans-2-enoyl-CoA reductase	0	0	1	1	0	0
	MIMAT0003499	NM_024209	Ppp6c	protein phosphatase 6, catalytic subunit	0	0	1	1	0	0
	MIMAT0003499	NM_023764	Tollip	toll interacting protein	0	0	1	1	0	0
	MIMAT0003499	NM_023651	Pex13	peroxisomal biogenesis factor 13	0	0	1	1	0	0
	MIMAT0003499	NM_023465	Ctnnbip1	catenin beta interacting protein 1	0	0	1	1	0	0
	MIMAT0003499	NM_023403	Mesdc2	mesoderm development candidate 2	0	0	1	1	0	0
	MIMAT0003499	NM_023328	Agtpbp1	ATP/GTP binding protein 1	0	0	1	1	0	0
	MIMAT0003499	NM_023146	Ranbp17	RAN binding protein 17	0	0	1	1	0	0
	MIMAT0003499	NM_023066	Asph	aspartate-beta-hydroxylase	0	0	1	1	0	0
	MIMAT0003499	NM_022723	Scube1	signal peptide, CUB domain, EGF-like 1	0	0	1	1	0	0
	MIMAT0003499	NM_021889	Syt9	synaptotagmin IX	0	0	1	1	0	0
	MIMAT0003499	NM_021610	Gpa33	glycoprotein A33 (transmembrane)	0	0	1	1	0	0
	MIMAT0003499	NM_021394	Zbp1	Z-DNA binding protein 1	0	0	1	1	0	0
	MIMAT0003499	NM_021362	Pappa	pregnancy-associated plasma protein A	0	0	1	1	0	0
	MIMAT0003499	NM_013925	Adat1	adenosine deaminase, tRNA-specific 1	0	0	1	1	0	0
	MIMAT0003499	NM_011933	Decr2	2-4-dienoyl-Coenzyme A reductase 2, peroxisomal	0	0	1	1	0	0
	MIMAT0003499	NM_011808	Ets1	E26 avian leukemia oncogene 1, 5" domain	0	0	1	1	0	0
	MIMAT0003499	NM_010579	Eif6	eukaryotic translation initiation factor 6	0	0	1	1	0	0
	MIMAT0003499	NM_010572	Irs4	insulin receptor substrate 4	0	0	1	1	0	0
	MIMAT0003499	NM_010476	Hsd17b7	hydroxysteroid (17-beta) dehydrogenase 7	0	0	1	1	0	0
	MIMAT0003499	NM_010404	Hap1	huntingtin-associated protein 1	0	0	1	1	0	0
	MIMAT0003499	NM_010319	Gng7	guanine nucleotide binding protein (G protein), gamma 7	0	0	1	1	0	0
	MIMAT0003499	NM_010191	Fdft1	farnesyl diphosphate farnesyl transferase 1	0	0	1	1	0	0
	MIMAT0003499	NM_010155	Erf	Ets2 repressor factor	0	0	1	1	0	0
	MIMAT0003499	NM_010127	Pou6f1	POU domain, class 6, transcription factor 1	0	0	1	1	0	0
	MIMAT0003499	NM_010110	Efnb1	ephrin B1	0	0	1	1	0	0
	MIMAT0003499	NM_009929	Col18a1	collagen, type XVIII, alpha 1	0	0	1	1	0	0
	MIMAT0003499	NM_009915	Ccr2	chemokine (C-C motif) receptor 2	0	0	1	1	0	0
	MIMAT0003499	NM_009809	Casp14	caspase 14	0	0	1	1	0	0
	MIMAT0003499	NM_009730	Atrn	attractin	0	0	1	1	0	0
	MIMAT0003499	NM_009703	Araf	v-raf murine sarcoma 3611 viral oncogene homolog	0	0	1	1	0	0
	MIMAT0003499	NM_010797	Mid1	midline 1	0	0	1	1	0	0
	MIMAT0003499	NM_010840	Mthfr	5,10-methylenetetrahydrofolate reductase	0	0	1	1	0	0
	MIMAT0003499	NM_010880	Ncl	nucleolin	0	0	1	1	0	0
	MIMAT0003499	NM_011719	Wnt9b	wingless-type MMTV integration site 9B	0	0	1	1	0	0
	MIMAT0003499	NM_011655	Tubb5	tubulin, beta 5	0	0	1	1	0	0
	MIMAT0003499	NM_011627	Tpbg	trophoblast glycoprotein	0	0	1	1	0	0
	MIMAT0003499	NM_011584	Nr1d2	nuclear receptor subfamily 1, group D, member 2	0	0	1	1	0	0
	MIMAT0003499	NM_011580	Thbs1	thrombospondin 1	0	0	1	1	0	0
	MIMAT0003499	NM_011342	Sec22b	SEC22 vesicle trafficking protein homolog B (S. cerevisiae)	0	0	1	1	0	0
	MIMAT0003499	NM_011338	Ccl9	chemokine (C-C motif) ligand 9	0	0	1	1	0	0
	MIMAT0003499	NM_011334	Clcn4-2	chloride channel 4-2	0	0	1	1	0	0
	MIMAT0003499	NM_011308	Ncor1	nuclear receptor co-repressor 1	0	0	1	1	0	0
	MIMAT0003499	NM_011271	Rnase1	ribonuclease, RNase A family, 1 (pancreatic)	0	0	1	1	0	0
	MIMAT0003499	NM_011266	Rfxank	regulatory factor X-associated ankyrin-containing protein	0	0	1	1	0	0
	MIMAT0003499	NM_011180	Pscd1	pleckstrin homology, Sec7 and coiled-coil domains 1	0	0	1	1	0	0
	MIMAT0003499	NM_011010	Omp	olfactory marker protein	0	0	1	1	0	0
	MIMAT0003499	NM_010938	Nrf1	nuclear respiratory factor 1	0	0	1	1	0	0
	MIMAT0003499	NM_009602	Chrnb2	cholinergic receptor, nicotinic, beta polypeptide 2 (neuronal)	0	0	1	1	0	0
mmu-miR-709
Validated Targets (0)	N/A
mmu-miR-369-3p
Predicted Targets (32)	MIMAT0003186	NM_001033225	Pnrc1	proline-rich nuclear receptor coactivator 1	0	0	1	1	0	0	1	1	0	1	0
	MIMAT0003186	NM_028127	Frmd6	FERM domain containing 6	0	0	1	1	0	0	1	1	0	1	0
	MIMAT0003186	NM_029791	Bicd2	bicaudal D homolog 2 (Drosophila)	0	0	1	1	0	0	1	1	0	1	0
	MIMAT0003186	NM_029870	A930001N09Rik	RIKEN cDNA A930001N09 gene	0	0	1	1	0	0	1	1	0	1	0
	MIMAT0003186	NM_033327	Zfp423	zinc finger protein 423	0	0	1	1	0	0	1	1	0	1	0
	MIMAT0003186	NM_130450	Elovl6	ELOVL family member 6, elongation of long chain fatty acids (yeast)	0	0	1	1	0	0	1	1	0	1	0
	MIMAT0003186	NM_133191	Eps8l2	EPS8-like 2	0	0	1	1	0	0	1	1	0	1	0
	MIMAT0003186	NM_133656	Crk	v-crk sarcoma virus CT10 oncogene homolog (avian)	0	0	1	1	0	0	1	1	0	1	0
	MIMAT0003186	NM_144812	Tnrc6b	trinucleotide repeat containing 6b	0	0	1	1	0	0	1	1	0	1	0
	MIMAT0003186	NM_172303	Phf17	PHD finger protein 17	0	0	1	1	0	0	1	1	0	1	0
	MIMAT0003186	NM_175258	Rapgef6	Rap guanine nucleotide exchange factor (GEF) 6	0	0	1	1	0	0	1	1	0	1	0
	MIMAT0003186	NM_175341	Mbnl2	muscleblind-like 2	0	0	1	1	0	0	1	1	0	1	0
	MIMAT0003186	NM_175506	Adamts19	a disintegrin-like and metallopeptidase (reprolysin type) with thrombospondin type 1 motif, 19	0	0	1	1	0	0	1	1	0	1	0
	MIMAT0003186	NM_177821	Ep300	E1A binding protein p300	0	0	1	1	0	0	1	1	0	1	0
	MIMAT0003186	NM_181595	Ppp1r9a	protein phosphatase 1, regulatory (inhibitor) subunit 9A	0	0	1	1	0	0	1	1	0	1	0
	MIMAT0003186	NM_024191	Arl2bp	ADP-ribosylation factor-like 2 binding protein	0	0	1	1	0	0	1	1	0	1	0
	MIMAT0003186	NM_019834	Git2	G protein-coupled receptor kinase-interactor 2	0	0	1	1	0	0	1	1	0	1	0
	MIMAT0003186	NM_001039179	Bicd2	bicaudal D homolog 2 (Drosophila)	0	0	1	1	0	0	1	1	0	1	0
	MIMAT0003186	NM_001039180	Bicd2	bicaudal D homolog 2 (Drosophila)	0	0	1	1	0	0	1	1	0	1	0
	MIMAT0003186	NM_007604	Capza2	capping protein (actin filament) muscle Z-line, alpha 2	0	0	1	1	0	0	1	1	0	1	0
	MIMAT0003186	NM_007678	Cebpa	CCAAT/enhancer binding protein (C/EBP), alpha	0	0	1	1	0	0	1	1	0	1	0
	MIMAT0003186	NM_008165	Gria1	glutamate receptor, ionotropic, AMPA1 (alpha 1)	0	0	1	1	0	0	1	1	0	1	0
	MIMAT0003186	NM_008676	Nbr1	neighbor of Brca1 gene 1	0	0	1	1	0	0	1	1	0	1	0
	MIMAT0003186	NM_010164	Eya1	eyes absent 1 homolog (Drosophila)	0	0	1	1	0	0	1	1	0	1	0
	MIMAT0003186	NM_010717	Limk1	LIM-domain containing, protein kinase	0	0	1	1	0	0	1	1	0	1	0
	MIMAT0003186	NM_010897	Nf1	neurofibromatosis 1	0	0	1	1	0	0	1	1	0	1	0
	MIMAT0003186	NM_011203	Ptpn12	protein tyrosine phosphatase, non-receptor type 12	0	0	1	1	0	0	1	1	0	1	0
	MIMAT0003186	NM_011546	Zeb1	zinc finger E-box binding homeobox 1	0	0	1	1	0	0	1	1	0	1	0
	MIMAT0003186	NM_011600	Tle4	transducin-like enhancer of split 4, homolog of Drosophila E(spl)	0	0	1	1	0	0	1	1	0	1	0
	MIMAT0003186	NM_019653	Wsb1	WD repeat and SOCS box-containing 1	0	0	1	1	0	0	1	1	0	1	0
	MIMAT0003186	NM_019812	Sirt1	sirtuin 1 (silent mating type information regulation 2, homolog) 1 (S. cerevisiae)	0	0	1	1	0	0	1	1	0	1	0
	MIMAT0003186	NM_207515	Mbnl2	muscleblind-like 2	0	0	1	1	0	0	1	1	0	1	0
Validated Targets (0)	N/A
mmu-miR-339-3p
Predicted Targets (7)	MIMAT0004649	NM_009358	Ppp2r5d	protein phosphatase 2, regulatory subunit B (B56), delta isoform	0	0	1	1	0	0	0	1	0	1	0
	MIMAT0004649	NM_009472	Unc5c	unc-5 homolog C (C. elegans)	0	0	1	1	0	0	0	1	0	1	0
	MIMAT0004649	NM_025823	Pcyox1	prenylcysteine oxidase 1	0	0	1	1	0	0	0	1	0	1	0
	MIMAT0004649	NM_153802	Zfp128	zinc finger protein 128	0	0	1	1	0	0	0	1	0	1	0
	MIMAT0004649	NM_175029	Atg4c	autophagy-related 4C (yeast)	0	0	1	1	0	0	0	1	0	1	0
	MIMAT0004649	NM_177271	Samd5	sterile alpha motif domain containing 5	0	0	1	1	0	0	0	1	0	1	0
	MIMAT0004649	NM_198702	Lphn3	latrophilin 3	0	0	1	1	0	0	0	1	0	1	0
Validated Targets (0)	N/A
mmu-miR-26a-5p
Predicted Targets (112)	MIMAT0000533	NM_007971	Ezh2	enhancer of zeste homolog 2 (Drosophila)	0	0	1	1	0	0	1	1	1	1	0
	MIMAT0000533	NM_022022	Ube4b	ubiquitination factor E4B, UFD2 homolog (S. cerevisiae)	0	0	1	1	0	0	1	1	0	1	0
	MIMAT0000533	NM_029492	Zdhhc20	zinc finger, DHHC domain containing 20	0	0	1	1	0	0	1	1	0	1	0
	MIMAT0000533	NM_029561	Ndfip2	Nedd4 family interacting protein 2	0	0	1	1	0	0	1	1	0	1	0
	MIMAT0000533	NM_031494	Zfp275	zinc finger protein 275	0	0	1	1	0	0	1	1	0	1	0
	MIMAT0000533	NM_130448	Pcdh18	protocadherin 18	0	0	1	1	0	0	1	1	0	1	0
	MIMAT0000533	NM_133747	2810405J04Rik	RIKEN cDNA 2810405J04 gene	0	0	1	1	0	0	1	1	0	1	0
	MIMAT0000533	NM_144500	Osbpl2	oxysterol binding protein-like 2	0	0	1	1	0	0	1	1	0	1	0
	MIMAT0000533	NM_144551	Trib2	tribbles homolog 2 (Drosophila)	0	0	1	1	0	0	1	1	0	1	0
	MIMAT0000533	NM_144812	Tnrc6b	trinucleotide repeat containing 6b	0	0	1	1	0	0	1	1	0	1	0
	MIMAT0000533	NM_144833	Zfp410	zinc finger protein 410	0	0	1	1	0	0	1	1	0	1	0
	MIMAT0000533	NM_144937	Usp3	ubiquitin specific peptidase 3	0	0	1	1	0	0	1	1	0	1	0
	MIMAT0000533	NM_145148	Frmd4b	FERM domain containing 4B	0	0	1	1	0	0	1	1	0	1	0
	MIMAT0000533	NM_029337	Ep400	E1A binding protein p400	0	0	1	1	0	0	1	1	0	1	0
	MIMAT0000533	NM_028817	Acsl3	acyl-CoA synthetase long-chain family member 3	0	0	1	1	0	0	1	1	0	1	0
	MIMAT0000533	NM_022023	Gmfb	glia maturation factor, beta	0	0	1	1	0	0	1	1	0	1	0
	MIMAT0000533	NM_025527	Srp19	signal recognition particle 19	0	0	1	1	0	0	1	1	0	1	0
	MIMAT0000533	NM_025729	Map3k7ip3	mitogen-activated protein kinase kinase kinase 7 interacting protein 3	0	0	1	1	0	0	1	1	0	1	0
	MIMAT0000533	NM_025883	Zdhhc6	zinc finger, DHHC domain containing 6	0	0	1	1	0	0	1	1	0	1	0
	MIMAT0000533	NM_025949	Rps6ka6	ribosomal protein S6 kinase polypeptide 6	0	0	1	1	0	0	1	1	0	1	0
	MIMAT0000533	NM_025985	Ube2g1	ubiquitin-conjugating enzyme E2G 1 (UBC7 homolog, C. elegans)	0	0	1	1	0	0	1	1	0	1	0
	MIMAT0000533	NM_026495	Btbd14a	BTB (POZ) domain containing 14A	0	0	1	1	0	0	1	1	0	1	0
	MIMAT0000533	NM_027497	Epc1	enhancer of polycomb homolog 1 (Drosophila)	0	0	1	1	0	0	1	1	0	1	0
	MIMAT0000533	NM_027604	Usp15	ubiquitin specific peptidase 15	0	0	1	1	0	0	1	1	0	1	0
	MIMAT0000533	NM_027642	Phf6	PHD finger protein 6	0	0	1	1	0	0	1	1	0	1	0
	MIMAT0000533	NM_028774	Rnf6	ring finger protein (C3H2C3 type) 6	0	0	1	1	0	0	1	1	0	1	0
	MIMAT0000533	NM_028793	Acbd5	acyl-Coenzyme A binding domain containing 5	0	0	1	1	0	0	1	1	0	1	0
	MIMAT0000533	NM_145420	Ube2d1	ubiquitin-conjugating enzyme E2D 1, UBC4/5 homolog (yeast)	0	0	1	1	0	0	1	1	0	1	0
	MIMAT0000533	NM_145491	Rhoq	ras homolog gene family, member Q	0	0	1	1	0	0	1	1	0	1	0
	MIMAT0000533	NM_145502	Erlin1	ER lipid raft associated 1	0	0	1	1	0	0	1	1	0	1	0
	MIMAT0000533	NM_173185	Csnk1g1	casein kinase 1, gamma 1	0	0	1	1	0	0	1	1	0	1	0
	MIMAT0000533	NM_173363	Eif5	eukaryotic translation initiation factor 5	0	0	1	1	0	0	1	1	0	1	0
	MIMAT0000533	NM_175094	Pdhx	pyruvate dehydrogenase complex, component X	0	0	1	1	0	0	1	1	0	1	0
	MIMAT0000533	NM_175541	Mum1l1	melanoma associated antigen (mutated) 1-like 1	0	0	1	1	0	0	1	1	0	1	0
	MIMAT0000533	NM_176840	Osbpl11	oxysterol binding protein-like 11	0	0	1	1	0	0	1	1	0	1	0
	MIMAT0000533	NM_177103	Senp5	SUMO/sentrin specific peptidase 5	0	0	1	1	0	0	1	1	0	1	0
	MIMAT0000533	NM_177326	Pak2	p21 (CDKN1A)-activated kinase 2	0	0	1	1	0	0	1	1	0	1	0
	MIMAT0000533	NM_177640	D030056L22Rik	RIKEN cDNA D030056L22 gene	0	0	1	1	0	0	1	1	0	1	0
	MIMAT0000533	NM_178609	E2f7	E2F transcription factor 7	0	0	1	1	0	0	1	1	0	1	0
	MIMAT0000533	NM_181413	Anks1	ankyrin repeat and SAM domain containing 1	0	0	1	1	0	0	1	1	0	1	0
	MIMAT0000533	NM_181585	Pik3r3	phosphatidylinositol 3 kinase, regulatory subunit, polypeptide 3 (p55)	0	0	1	1	0	0	1	1	0	1	0
	MIMAT0000533	NM_172947	Lsm12	LSM12 homolog (S. cerevisiae)	0	0	1	1	0	0	1	1	0	1	0
	MIMAT0000533	NM_172867	Zfp462	zinc finger protein 462	0	0	1	1	0	0	1	1	0	1	0
	MIMAT0000533	NM_172748	Fbxl19	F-box and leucine-rich repeat protein 19	0	0	1	1	0	0	1	1	0	1	0
	MIMAT0000533	NM_145541	Rap1a	RAS-related protein-1a	0	0	1	1	0	0	1	1	0	1	0
	MIMAT0000533	NM_145823	Pitpnc1	phosphatidylinositol transfer protein, cytoplasmic 1	0	0	1	1	0	0	1	1	0	1	0
	MIMAT0000533	NM_146028	Stac2	SH3 and cysteine rich domain 2	0	0	1	1	0	0	1	1	0	1	0
	MIMAT0000533	NM_146123	Cacnb4	calcium channel, voltage-dependent, beta 4 subunit	0	0	1	1	0	0	1	1	0	1	0
	MIMAT0000533	NM_172413	Rap2c	RAP2C, member of RAS oncogene family	0	0	1	1	0	0	1	1	0	1	0
	MIMAT0000533	NM_172537	Sema6d	sema domain, transmembrane domain (TM), and cytoplasmic domain, (semaphorin) 6D	0	0	1	1	0	0	1	1	0	1	0
	MIMAT0000533	NM_172608	Tmem184b	transmembrane protein 184b	0	0	1	1	0	0	1	1	0	1	0
	MIMAT0000533	NM_172621	Clic5	chloride intracellular channel 5	0	0	1	1	0	0	1	1	0	1	0
	MIMAT0000533	NM_172656	Als2cr2	amyotrophic lateral sclerosis 2 (juvenile) chromosome region, candidate 2 (human)	0	0	1	1	0	0	1	1	0	1	0
	MIMAT0000533	NM_172663	Epc2	enhancer of polycomb homolog 2 (Drosophila)	0	0	1	1	0	0	1	1	0	1	0
	MIMAT0000533	NM_172717	Chfr	checkpoint with forkhead and ring finger domains	0	0	1	1	0	0	1	1	0	1	0
	MIMAT0000533	NM_199196	Suz12	suppressor of zeste 12 homolog (Drosophila)	0	0	1	1	0	0	1	1	0	1	0
	MIMAT0000533	NM_021432	Nap1l5	nucleosome assembly protein 1-like 5	0	0	1	1	0	0	1	1	0	1	0
	MIMAT0000533	NM_001001182	Baz2b	bromodomain adjacent to zinc finger domain, 2B	0	0	1	1	0	0	1	1	0	1	0
	MIMAT0000533	NM_008001	Fgd1	FYVE, RhoGEF and PH domain containing 1	0	0	1	1	0	0	1	1	0	1	0
	MIMAT0000533	NM_008539	Smad1	MAD homolog 1 (Drosophila)	0	0	1	1	0	0	1	1	0	1	0
	MIMAT0000533	NM_008562	Mcl1	myeloid cell leukemia sequence 1	0	0	1	1	0	0	1	1	0	1	0
	MIMAT0000533	NM_008667	Nab1	Ngfi-A binding protein 1	0	0	1	1	0	0	1	1	0	1	0
	MIMAT0000533	NM_008960	Pten	phosphatase and tensin homolog	0	0	1	1	0	0	1	1	0	1	0
	MIMAT0000533	NM_008961	Pter	phosphotriesterase related	0	0	1	1	0	0	1	1	0	1	0
	MIMAT0000533	NM_009062	Rgs4	regulator of G-protein signaling 4	0	0	1	1	0	0	1	1	0	1	0
	MIMAT0000533	NM_009183	St8sia4	ST8 alpha-N-acetyl-neuraminide alpha-2,8-sialyltransferase 4	0	0	1	1	0	0	1	1	0	1	0
	MIMAT0000533	NM_009194	Slc12a2	solute carrier family 12, member 2	0	0	1	1	0	0	1	1	0	1	0
	MIMAT0000533	NM_009223	Snn	stannin	0	0	1	1	0	0	1	1	0	1	0
	MIMAT0000533	NM_009427	Tob1	transducer of ErbB-2.1	0	0	1	1	0	0	1	1	0	1	0
	MIMAT0000533	NM_007935	Epc1	enhancer of polycomb homolog 1 (Drosophila)	0	0	1	1	0	0	1	1	0	1	0
	MIMAT0000533	NM_001037863	Atp11c	Atpase, class VI, type 11C	0	0	1	1	0	0	1	1	0	1	0
	MIMAT0000533	NM_001037099	Cacnb4	calcium channel, voltage-dependent, beta 4 subunit	0	0	1	1	0	0	1	1	0	1	0
	MIMAT0000533	NM_001001798	Atp11c	Atpase, class VI, type 11C	0	0	1	1	0	0	1	1	0	1	0
	MIMAT0000533	NM_001003909	Ankib1	ankyrin repeat and IBR domain containing 1	0	0	1	1	0	0	1	1	0	1	0
	MIMAT0000533	NM_001008543	Mxi1	Max interacting protein 1	0	0	1	1	0	0	1	1	0	1	0
	MIMAT0000533	NM_001008785	Kbtbd8	kelch repeat and BTB (POZ) domain containing 8	0	0	1	1	0	0	1	1	0	1	0
	MIMAT0000533	NM_001012330	Zfp238	zinc finger protein 238	0	0	1	1	0	0	1	1	0	1	0
	MIMAT0000533	NM_001013756	Grhl3	grainyhead-like 3 (Drosophila)	0	0	1	1	0	0	1	1	0	1	0
	MIMAT0000533	NM_001025427	Hmga1	high mobility group AT-hook 1	0	0	1	1	0	0	1	1	0	1	0
	MIMAT0000533	NM_001033573	Zdhhc6	zinc finger, DHHC domain containing 6	0	0	1	1	0	0	1	1	0	1	0
	MIMAT0000533	NM_001033606	Acsl3	acyl-CoA synthetase long-chain family member 3	0	0	1	1	0	0	1	1	0	1	0
	MIMAT0000533	NM_001033759	Tmem2	transmembrane protein 2	0	0	1	1	0	0	1	1	0	1	0
	MIMAT0000533	NM_001037098	Btbd14a	BTB (POZ) domain containing 14A	0	0	1	1	0	0	1	1	0	1	0
	MIMAT0000533	NM_009481	Usp9x	ubiquitin specific peptidase 9, X chromosome	0	0	1	1	0	0	1	1	0	1	0
	MIMAT0000533	NM_009627	Adm	adrenomedullin	0	0	1	1	0	0	1	1	0	1	0
	MIMAT0000533	NM_009798	Capzb	capping protein (actin filament) muscle Z-line, beta	0	0	1	1	0	0	1	1	0	1	0
	MIMAT0000533	NM_013812	Cdk2ap1	CDK2 (cyclin-dependent kinase 2)-associated protein 1	0	0	1	1	0	0	1	1	0	1	0
	MIMAT0000533	NM_013822	Jag1	jagged 1	0	0	1	1	0	0	1	1	0	1	0
	MIMAT0000533	NM_013881	Ulk2	Unc-51 like kinase 2 (C. elegans)	0	0	1	1	0	0	1	1	0	1	0
	MIMAT0000533	NM_016660	Hmga1	high mobility group AT-hook 1	0	0	1	1	0	0	1	1	0	1	0
	MIMAT0000533	NM_016804	Mtx2	metaxin 2	0	0	1	1	0	0	1	1	0	1	0
	MIMAT0000533	NM_016856	Cpsf2	cleavage and polyadenylation specific factor 2	0	0	1	1	0	0	1	1	0	1	0
	MIMAT0000533	NM_016866	Stk39	serine/threonine kinase 39, STE20/SPS1 homolog (yeast)	0	0	1	1	0	0	1	1	0	1	0
	MIMAT0000533	NM_018814	Pcnx	pecanex homolog (Drosophila)	0	0	1	1	0	0	1	1	0	1	0
	MIMAT0000533	NM_019510	Trpc3	transient receptor potential cation channel, subfamily C, member 3	0	0	1	1	0	0	1	1	0	1	0
	MIMAT0000533	NM_019637	Styx	phosphoserine/threonine/tyrosine interaction protein	0	0	1	1	0	0	1	1	0	1	0
	MIMAT0000533	NM_019745	Pdcd10	programmed cell death 10	0	0	1	1	0	0	1	1	0	1	0
	MIMAT0000533	NM_013692	Klf10	Kruppel-like factor 10	0	0	1	1	0	0	1	1	0	1	0
	MIMAT0000533	NM_013507	Eif4g2	eukaryotic translation initiation factor 4, gamma 2	0	0	1	1	0	0	1	1	0	1	0
	MIMAT0000533	NM_011780	Adam23	a disintegrin and metallopeptidase domain 23	0	0	1	1	0	0	1	1	0	1	0
	MIMAT0000533	NM_010123	Eif3s10	eukaryotic translation initiation factor 3, subunit 10 (theta)	0	0	1	1	0	0	1	1	0	1	0
	MIMAT0000533	NM_010427	Hgf	hepatocyte growth factor	0	0	1	1	0	0	1	1	0	1	0
	MIMAT0000533	NM_010441	Hmga2	high mobility group AT-hook 2	0	0	1	1	0	0	1	1	0	1	0
	MIMAT0000533	NM_010453	Hoxa5	homeo box A5	0	0	1	1	0	0	1	1	0	1	0
	MIMAT0000533	NM_010655	Kpna2	karyopherin (importin) alpha 2	0	0	1	1	0	0	1	1	0	1	0
	MIMAT0000533	NM_010750	Mab21l1	mab-21-like 1 (C. elegans)	0	0	1	1	0	0	1	1	0	1	0
	MIMAT0000533	NM_010847	Mxi1	Max interacting protein 1	0	0	1	1	0	0	1	1	0	1	0
	MIMAT0000533	NM_011103	Prkcd	protein kinase C, delta	0	0	1	1	0	0	1	1	0	1	0
	MIMAT0000533	NM_011204	Ptpn13	protein tyrosine phosphatase, non-receptor type 13	0	0	1	1	0	0	1	1	0	1	0
	MIMAT0000533	NM_011285	Rpgr	retinitis pigmentosa GTPase regulator	0	0	1	1	0	0	1	1	0	1	0
	MIMAT0000533	NM_011674	Ugt8a	UDP galactosyltransferase 8A	0	0	1	1	0	0	1	1	0	1	0
	MIMAT0000533	NM_019827	Gsk3b	glycogen synthase kinase 3 beta	0	0	1	1	0	0	1	1	0	1	0
Validated Targets (1)	MIMAT0000533	NM_007971	Ezh2	enhancer of zeste homolog 2 (Drosophila
mmu-miR-345-5p
Predicted Targets (3)	MIMAT0000595	NM_007395	Acvr1b	activin A receptor, type 1B	0	0	1	1	0	0	1	1	0	1	0
	MIMAT0000595	NM_013586	Loxl3	lysyl oxidase-like 3	0	0	1	1	0	0	1	1	0	1	0
	MIMAT0000595	NM_021897	Trp53inp1	transformation related protein 53 inducible nuclear protein 1	0	0	1	1	0	0	1	1	0	1	0
Validated Targets (0)
mmu-miR-207
Predicted Targets (12)	MIMAT0000240	NM_001037136	Centg2	centaurin, gamma 2	0	0	1	1	0	0	1	1	0	1	0
	MIMAT0000240	NM_153529	Nrn1	neuritin 1	0	0	1	1	0	0	1	1	0	1	0
	MIMAT0000240	NM_144812	Tnrc6b	trinucleotide repeat containing 6b	0	0	1	1	0	0	1	1	0	1	0
	MIMAT0000240	NM_031182	Tcfap4	transcription factor AP4	0	0	1	1	0	0	1	1	0	1	0
	MIMAT0000240	NM_026242	Mrfap1	Morf4 family associated protein 1	0	0	1	1	0	0	1	1	0	1	0
	MIMAT0000240	NM_021275	Kcna4	potassium voltage-gated channel, shaker-related subfamily, member 4	0	0	1	1	0	0	1	1	0	1	0
	MIMAT0000240	NM_010367	Magi1	membrane associated guanylate kinase, WW and PDZ domain containing 1	0	0	1	1	0	0	1	1	0	1	0
	MIMAT0000240	NM_008736	Nrl	neural retina leucine zipper gene	0	0	1	1	0	0	1	1	0	1	0
	MIMAT0000240	NM_008124	Gjb1	gap junction protein, beta 1	0	0	1	1	0	0	1	1	0	1	0
	MIMAT0000240	NM_008037	Fosl2	fos-like antigen 2	0	0	1	1	0	0	1	1	0	1	0
	MIMAT0000240	NM_007935	Epc1	enhancer of polycomb homolog 1 (Drosophila)	0	0	1	1	0	0	1	1	0	1	0
	MIMAT0000240	NM_178119	Centg2	centaurin, gamma 2	0	0	1	1	0	0	1	1	0	1	0
Validated Targets (0)
mmu-miR-713
Predicted Targets (114)	MIMAT0003504	NM_025655	Tmigd1	transmembrane and immunoglobulin domain containing 1	0	0	1	1	0	0	0	1	0	1	0
	MIMAT0003504	NM_028523	Dcbld2	discoidin, CUB and LCCL domain containing 2	0	0	1	1	0	0	0	1	0	1	0
	MIMAT0003504	NM_028766	Tmem43	transmembrane protein 43	0	0	1	1	0	0	0	1	0	1	0
	MIMAT0003504	NM_028802	Prei4	preimplantation protein 4	0	0	1	1	0	0	0	1	0	1	0
	MIMAT0003504	NM_028973	Lrrc15	leucine rich repeat containing 15	0	0	1	1	0	0	0	1	0	1	0
	MIMAT0003504	NM_028975	Tmem33	transmembrane protein 33	0	0	1	1	0	0	0	1	0	1	0
	MIMAT0003504	NM_029475	Adal	adenosine deaminase-like	0	0	1	1	0	0	0	1	0	1	0
	MIMAT0003504	NM_030564	Rnf34	ring finger protein 34	0	0	1	1	0	0	0	1	0	1	0
	MIMAT0003504	NM_033564	Mpv17l	Mpv17 transgene, kidney disease mutant-like	0	0	1	1	0	0	0	1	0	1	0
	MIMAT0003504	NM_053158	Mrpl1	mitochondrial ribosomal protein L1	0	0	1	1	0	0	0	1	0	1	0
	MIMAT0003504	NM_080464	Ppp1r3a	protein phosphatase 1, regulatory (inhibitor) subunit 3A	0	0	1	1	0	0	0	1	0	1	0
	MIMAT0003504	NM_133774	Stard4	StAR-related lipid transfer (START) domain containing 4	0	0	1	1	0	0	0	1	0	1	0
	MIMAT0003504	NM_133882	C8b	complement component 8, beta subunit	0	0	1	1	0	0	0	1	0	1	0
	MIMAT0003504	NM_028298	Zfp655	zinc finger protein 655	0	0	1	1	0	0	0	1	0	1	0
	MIMAT0003504	NM_028190	Luc7l	Luc7 homolog (S. cerevisiae)-like	0	0	1	1	0	0	0	1	0	1	0
	MIMAT0003504	NM_025887	Rab5a	RAB5A, member RAS oncogene family	0	0	1	1	0	0	0	1	0	1	0
	MIMAT0003504	NM_026143	Far1	fatty acyl CoA reductase 1	0	0	1	1	0	0	0	1	0	1	0
	MIMAT0003504	NM_026178	Mmd	monocyte to macrophage differentiation-associated	0	0	1	1	0	0	0	1	0	1	0
	MIMAT0003504	NM_026534	3110003A22Rik	RIKEN cDNA 3110003A22 gene	0	0	1	1	0	0	0	1	0	1	0
	MIMAT0003504	NM_027052	Slc38a4	solute carrier family 38, member 4	0	0	1	1	0	0	0	1	0	1	0
	MIMAT0003504	NM_027297	Prpf4	PRP4 pre-mRNA processing factor 4 homolog (yeast)	0	0	1	1	0	0	0	1	0	1	0
	MIMAT0003504	NM_027379	Far1	fatty acyl CoA reductase 1	0	0	1	1	0	0	0	1	0	1	0
	MIMAT0003504	NM_027548	Serpinb7	serine (or cysteine) peptidase inhibitor, clade B, member 7	0	0	1	1	0	0	0	1	0	1	0
	MIMAT0003504	NM_027629	Pgm2l1	phosphoglucomutase 2-like 1	0	0	1	1	0	0	0	1	0	1	0
	MIMAT0003504	NM_027878	1200002N14Rik	RIKEN cDNA 1200002N14 gene	0	0	1	1	0	0	0	1	0	1	0
	MIMAT0003504	NM_027924	Pdgfd	platelet-derived growth factor, D polypeptide	0	0	1	1	0	0	0	1	0	1	0
	MIMAT0003504	NM_027973	Mlf1ip	myeloid leukemia factor 1 interacting protein	0	0	1	1	0	0	0	1	0	1	0
	MIMAT0003504	NM_133957	Nfat5	nuclear factor of activated T-cells 5	0	0	1	1	0	0	0	1	0	1	0
	MIMAT0003504	NM_133971	Ankrd10	ankyrin repeat domain 10	0	0	1	1	0	0	0	1	0	1	0
	MIMAT0003504	NM_139144	Ogt	O-linked N-acetylglucosamine (GlcNAc) transferase (UDP-N-acetylglucosamine:polypeptide-N-acetylglucosaminyl transferase)	0	0	1	1	0	0	0	1	0	1	0
	MIMAT0003504	NM_177683	Vgll4	vestigial like 4 (Drosophila)	0	0	1	1	0	0	0	1	0	1	0
	MIMAT0003504	NM_177884	AW146020	expressed sequence AW146020	0	0	1	1	0	0	0	1	0	1	0
	MIMAT0003504	NM_178045	Rassf4	Ras association (RalGDS/AF-6) domain family member 4	0	0	1	1	0	0	0	1	0	1	0
	MIMAT0003504	NM_178115	2700050L05Rik	RIKEN cDNA 2700050L05 gene	0	0	1	1	0	0	0	1	0	1	0
	MIMAT0003504	NM_178670	8030462N17Rik	RIKEN cDNA 8030462N17 gene	0	0	1	1	0	0	0	1	0	1	0
	MIMAT0003504	NM_178684	Mapk1ip1l	mitogen-activated protein kinase 1 interacting protein 1-like	0	0	1	1	0	0	0	1	0	1	0
	MIMAT0003504	NM_178698	Pigv	phosphatidylinositol glycan anchor biosynthesis, class V	0	0	1	1	0	0	0	1	0	1	0
	MIMAT0003504	NM_194268	Onecut2	one cut domain, family member 2	0	0	1	1	0	0	0	1	0	1	0
	MIMAT0003504	NM_198004	5133401N09Rik	RIKEN cDNA 5133401N09 gene	0	0	1	1	0	0	0	1	0	1	0
	MIMAT0003504	NM_198112	Ostn	osteocrin	0	0	1	1	0	0	0	1	0	1	0
	MIMAT0003504	NM_199021	Dpp10	dipeptidylpeptidase 10	0	0	1	1	0	0	0	1	0	1	0
	MIMAT0003504	NM_199366	Gal3st2	galactose-3-O-sulfotransferase 2	0	0	1	1	0	0	0	1	0	1	0
	MIMAT0003504	NM_175558	Zfp446	zinc finger protein 446	0	0	1	1	0	0	0	1	0	1	0
	MIMAT0003504	NM_175533	5830411N06Rik	RIKEN cDNA 5830411N06 gene	0	0	1	1	0	0	0	1	0	1	0
	MIMAT0003504	NM_144821	AI317395	expressed sequence AI317395	0	0	1	1	0	0	0	1	0	1	0
	MIMAT0003504	NM_145441	Ubxd4	UBX domain containing 4	0	0	1	1	0	0	0	1	0	1	0
	MIMAT0003504	NM_145511	BC003331	cDNA sequence BC003331	0	0	1	1	0	0	0	1	0	1	0
	MIMAT0003504	NM_145994	Abi1	abl-interactor 1	0	0	1	1	0	0	0	1	0	1	0
	MIMAT0003504	NM_146085	Apbb3	amyloid beta (A4) precursor protein-binding, family B, member 3	0	0	1	1	0	0	0	1	0	1	0
	MIMAT0003504	NM_146193	Btbd1	BTB (POZ) domain containing 1	0	0	1	1	0	0	0	1	0	1	0
	MIMAT0003504	NM_148941	Elovl4	elongation of very long chain fatty acids (FEN1/Elo2, SUR4/Elo3, yeast)-like 4	0	0	1	1	0	0	0	1	0	1	0
	MIMAT0003504	NM_153151	Acat3	acetyl-Coenzyme A acetyltransferase 3	0	0	1	1	0	0	0	1	0	1	0
	MIMAT0003504	NM_172050	Cd300e	CD300e antigen	0	0	1	1	0	0	0	1	0	1	0
	MIMAT0003504	NM_172555	Papolg	poly(A) polymerase gamma	0	0	1	1	0	0	0	1	0	1	0
	MIMAT0003504	NM_173443	Vcpip1	valosin containing protein (p97)/p47 complex interacting protein 1	0	0	1	1	0	0	0	1	0	1	0
	MIMAT0003504	NM_175311	Zfp513	zinc finger protein 513	0	0	1	1	0	0	0	1	0	1	0
	MIMAT0003504	NM_207669	Gabpb1	GA repeat binding protein, beta 1	0	0	1	1	0	0	0	1	0	1	0
	MIMAT0003504	NM_001008785	Kbtbd8	kelch repeat and BTB (POZ) domain containing 8	0	0	1	1	0	0	0	1	0	1	0
	MIMAT0003504	NM_007406	Adcy7	adenylate cyclase 7	0	0	1	1	0	0	0	1	0	1	0
	MIMAT0003504	NM_007476	Arf1	ADP-ribosylation factor 1	0	0	1	1	0	0	0	1	0	1	0
	MIMAT0003504	NM_007635	Ccng2	cyclin G2	0	0	1	1	0	0	0	1	0	1	0
	MIMAT0003504	NM_008379	Kpnb1	karyopherin (importin) beta 1	0	0	1	1	0	0	0	1	0	1	0
	MIMAT0003504	NM_008441	Kif1b	kinesin family member 1B	0	0	1	1	0	0	0	1	0	1	0
	MIMAT0003504	NM_008612	Mnat1	menage a trois 1	0	0	1	1	0	0	0	1	0	1	0
	MIMAT0003504	NM_008695	Nid2	nidogen 2	0	0	1	1	0	0	0	1	0	1	0
	MIMAT0003504	NM_008780	Pax1	paired box gene 1	0	0	1	1	0	0	0	1	0	1	0
	MIMAT0003504	NM_008902	Pp11r	placental protein 11 related	0	0	1	1	0	0	0	1	0	1	0
	MIMAT0003504	NM_008909	Ppl	periplakin	0	0	1	1	0	0	0	1	0	1	0
	MIMAT0003504	NM_009041	Rdx	radixin	0	0	1	1	0	0	0	1	0	1	0
	MIMAT0003504	NM_009174	Siah2	seven in absentia 2	0	0	1	1	0	0	0	1	0	1	0
	MIMAT0003504	NM_007380	Abi1	abl-interactor 1	0	0	1	1	0	0	0	1	0	1	0
	MIMAT0003504	NM_001081391	Csmd3	CUB and Sushi multiple domains 3	0	0	1	1	0	0	0	1	0	1	0
	MIMAT0003504	NM_001013411	Nkain2	Na+/K+ transporting ATPase interacting 2	0	0	1	1	0	0	0	1	0	1	0
	MIMAT0003504	NM_001013766	Samd3	sterile alpha motif domain containing 3	0	0	1	1	0	0	0	1	0	1	0
	MIMAT0003504	NM_001033239	Csta	cystatin A	0	0	1	1	0	0	0	1	0	1	0
	MIMAT0003504	NM_001037723	Adcy7	adenylate cyclase 7	0	0	1	1	0	0	0	1	0	1	0
	MIMAT0003504	NM_001037724	Adcy7	adenylate cyclase 7	0	0	1	1	0	0	0	1	0	1	0
	MIMAT0003504	NM_001039089	Sel1l	sel-1 suppressor of lin-12-like (C. elegans)	0	0	1	1	0	0	0	1	0	1	0
	MIMAT0003504	NM_001048060	5133401N09Rik	RIKEN cDNA 5133401N09 gene	0	0	1	1	0	0	0	1	0	1	0
	MIMAT0003504	NM_001048206	Traf3	Tnf receptor-associated factor 3	0	0	1	1	0	0	0	1	0	1	0
	MIMAT0003504	NM_001077192	Abi1	abl-interactor 1	0	0	1	1	0	0	0	1	0	1	0
	MIMAT0003504	NM_001077193	Abi1	abl-interactor 1	0	0	1	1	0	0	0	1	0	1	0
	MIMAT0003504	NM_001077237	BC003331	cDNA sequence BC003331	0	0	1	1	0	0	0	1	0	1	0
	MIMAT0003504	NM_001081186	D630042F21Rik	RIKEN cDNA D630042F21 gene	0	0	1	1	0	0	0	1	0	1	0
	MIMAT0003504	NM_009239	Sp4	trans-acting transcription factor 4	0	0	1	1	0	0	0	1	0	1	0
	MIMAT0003504	NM_009338	Acat2	acetyl-Coenzyme A acetyltransferase 2	0	0	1	1	0	0	0	1	0	1	0
	MIMAT0003504	NM_009458	Ube2b	ubiquitin-conjugating enzyme E2B, RAD6 homology (S. cerevisiae)	0	0	1	1	0	0	0	1	0	1	0
	MIMAT0003504	NM_013745	Nufip1	nuclear fragile X mental retardation protein interacting protein 1	0	0	1	1	0	0	0	1	0	1	0
	MIMAT0003504	NM_013830	Prpf4b	PRP4 pre-mRNA processing factor 4 homolog B (yeast)	0	0	1	1	0	0	0	1	0	1	0
	MIMAT0003504	NM_019388	Cd86	CD86 antigen	0	0	1	1	0	0	0	1	0	1	0
	MIMAT0003504	NM_019413	Robo1	roundabout homolog 1 (Drosophila)	0	0	1	1	0	0	0	1	0	1	0
	MIMAT0003504	NM_019423	Elovl2	elongation of very long chain fatty acids (FEN1/Elo2, SUR4/Elo3, yeast)-like 2	0	0	1	1	0	0	0	1	0	1	0
	MIMAT0003504	NM_020267	Trim44	tripartite motif-containing 44	0	0	1	1	0	0	0	1	0	1	0
	MIMAT0003504	NM_021305	Sec61a2	Sec61, alpha subunit 2 (S. cerevisiae)	0	0	1	1	0	0	0	1	0	1	0
	MIMAT0003504	NM_021307	Zfp112	zinc finger protein 112	0	0	1	1	0	0	0	1	0	1	0
	MIMAT0003504	NM_023409	Npc2	Niemann Pick type C2	0	0	1	1	0	0	0	1	0	1	0
	MIMAT0003504	NM_023680	Tnfrsf22	tumor necrosis factor receptor superfamily, member 22	0	0	1	1	0	0	0	1	0	1	0
	MIMAT0003504	NM_024194	Lrrc40	leucine rich repeat containing 40	0	0	1	1	0	0	0	1	0	1	0
	MIMAT0003504	NM_024290	Tnfrsf23	tumor necrosis factor receptor superfamily, member 23	0	0	1	1	0	0	0	1	0	1	0
	MIMAT0003504	NM_013720	Mga	MAX gene associated	0	0	1	1	0	0	0	1	0	1	0
	MIMAT0003504	NM_013470	Anxa3	annexin A3	0	0	1	1	0	0	0	1	0	1	0
	MIMAT0003504	NM_009502	Vcl	vinculin	0	0	1	1	0	0	0	1	0	1	0
	MIMAT0003504	NM_009793	Camk4	calcium/calmodulin-dependent protein kinase IV	0	0	1	1	0	0	0	1	0	1	0
	MIMAT0003504	NM_010306	Gnai3	guanine nucleotide binding protein (G protein), alpha inhibiting 3	0	0	1	1	0	0	0	1	0	1	0
	MIMAT0003504	NM_010471	Hpca	hippocalcin	0	0	1	1	0	0	0	1	0	1	0
	MIMAT0003504	NM_010919	Nkx2-2	NK2 transcription factor related, locus 2 (Drosophila)	0	0	1	1	0	0	0	1	0	1	0
	MIMAT0003504	NM_011164	Prl	prolactin	0	0	1	1	0	0	0	1	0	1	0
	MIMAT0003504	NM_011264	Rev3l	REV3-like, catalytic subunit of DNA polymerase zeta RAD54 like (S. cerevisiae)	0	0	1	1	0	0	0	1	0	1	0
	MIMAT0003504	NM_011344	Sel1l	sel-1 suppressor of lin-12-like (C. elegans)	0	0	1	1	0	0	0	1	0	1	0
	MIMAT0003504	NM_011632	Traf3	Tnf receptor-associated factor 3	0	0	1	1	0	0	0	1	0	1	0
	MIMAT0003504	NM_011650	Tsn	translin	0	0	1	1	0	0	0	1	0	1	0
	MIMAT0003504	NM_011715	Wdr1	WD repeat domain 1	0	0	1	1	0	0	0	1	0	1	0
	MIMAT0003504	NM_011951	Mapk14	mitogen-activated protein kinase 14	0	0	1	1	0	0	0	1	0	1	0
	MIMAT0003504	NM_025578	Mrps25	mitochondrial ribosomal protein S25	0	0	1	1	0	0	0	1	0	1	0
mmu-miR-713
Validated Targets (0)
