# Supplementary material for: Identification of microRNAs as potential markers of ovarian toxicity
Source: J Appl Toxicol. 2018 Jan 29;38(5):744–52. doi: 10.1002/jat.3583 (PMC5901046; doi:10.1002/jat.3583)
Supplement: Supplementary file 3 — Supporting Information [file JAT-38-744-s003.xlsx]

## Sheet: microarray complete
Plate	miRNA ID	Well	AVG ΔCt (Ct(GOI) - Ave Ct (HKG))		2^-ΔCt		Fold Difference	T-TEST	Fold Up- or Down-Regulation	Comments
			Test Sample	Control Sample	Test Sample	Control Sample	Test Sample /Control Sample	p value	Test Sample /Control Sample
Plate 1	mmu-miR-183-5p	A01	7.13417	4.73917	0.00711872	0.0374428	0.190122	0.361879	-5.25977	A
	mmu-miR-877-5p	A02	5.44583	5.0675	0.0229425	0.0298216	0.769326	0.271429	-1.29984	OKAY
	mmu-miR-15b-5p	A03	1.8275	-0.609167	0.281752	1.52538	0.18471	0.537614	-5.41389	OKAY
	mmu-miR-9-3p	A04	8.95083	9.72917	0.00202083	0.00117823	1.71515	0.280605	1.71515	B
	mmu-miR-199a-5p	A05	2.08417	1.60417	0.235832	0.328926	0.716978	0.258641	-1.39474	OKAY
	mmu-miR-369-5p	A06	9.31417	8.8575	0.00157093	0.00215589	0.728668	0.284614	-1.37237	B
	mmu-miR-101a-3p	A07	0.0825	1.78917	0.94442	0.289339	3.26406	0.273585	3.26406	OKAY
	mmu-miR-324-5p	A08	2.86083	4.12083	0.137659	0.0574785	2.39496	0.634717	2.39496	OKAY
	mmu-miR-292-3p	A09	8.9025	8.8675	0.00208968	0.002141	0.976032	0.349738	-1.02456	B
	mmu-miR-676-3p	A10	5.2075	4.83917	0.0270636	0.0349354	0.774677	0.279296	-1.29086	OKAY
	mmu-miR-194-5p	A11	5.8925	4.71917	0.0168337	0.0379655	0.443396	0.461732	-2.25532	OKAY
	mmu-miR-449a-5p	A12	7.88583	7.14417	0.00422793	0.00706955	0.598048	0.262482	-1.67211	B
	mmu-miR-712-5p	A13	7.18417	3.68417	0.00687623	0.0777957	0.0883883	0.448483	-11.3137	A
	mmu-miR-34b-5p	A14	1.7425	4.70917	0.298851	0.0382296	7.81728	0.340462	7.81728	OKAY
	mmu-miR-470-5p	A15	9.40583	9.7575	0.00147422	0.00115531	1.27603	0.285909	1.27603	B
	mmu-miR-184-3p	A16	10.2058	10.4492	0.000846717	0.000715299	1.18372	0.322909	1.18372	B
	mmu-miR-193b-3p	A17	4.84417	3.6825	0.0348145	0.0778856	0.446996	0.284985	-2.23716	OKAY
	mmu-miR-431-5p	A18	6.15083	5.95583	0.0140739	0.0161107	0.873573	0.261602	-1.14472	OKAY
	mmu-miR-483-3p	A19	7.37417	8.8475	0.00602774	0.00217089	2.77663	0.279483	2.77663	B
	mmu-miR-449c-5p	A20	9.92083	9.51083	0.00103165	0.00137074	0.752623	0.230222	-1.32869	B
	mmu-miR-149-5p	A21	4.19583	3.7425	0.0545668	0.0747128	0.730353	0.295208	-1.3692	OKAY
	mmu-miR-215-5p	A22	10.6792	10.6008	0.000609889	0.000643919	0.947151	0.319891	-1.0558	B
	mmu-miR-191-5p	A23	0.0508333	-0.460833	0.965379	1.37634	0.701412	0.273789	-1.4257	OKAY
	mmu-miR-331-5p	A24	8.6975	8.21583	0.00240875	0.00336347	0.71615	0.249572	-1.39636	B
	mmu-miR-200b-5p	B01	7.2275	6.75417	0.00667276	0.00926389	0.720298	0.282049	-1.38831	A
	mmu-miR-92a-3p	B02	0.0291667	-0.6975	0.979986	1.62169	0.604299	0.29073	-1.65481	OKAY
	mmu-miR-770-3p	B03	6.03583	5.39417	0.0152417	0.023779	0.640972	0.276621	-1.56013	OKAY
	mmu-miR-326-3p	B04	5.4975	4.5925	0.0221354	0.0414495	0.534033	0.282012	-1.87254	OKAY
	mmu-miR-210-3p	B05	4.03417	3.32917	0.0610372	0.0994995	0.613442	0.287831	-1.63014	OKAY
	mmu-miR-216a-5p	B06	8.5025	7.86083	0.00275735	0.00430183	0.640972	0.292023	-1.56013	B
	mmu-miR-125a-5p	B07	-2.90583	-3.28583	7.49451	9.75291	0.768438	0.289499	-1.30134	OKAY
	mmu-miR-126a-5p	B08	-1.08917	-1.8725	2.12751	3.66167	0.581023	0.293476	-1.7211	OKAY
	mmu-miR-376c-3p	B09	4.9675	4.6375	0.031962	0.0401766	0.795536	0.276918	-1.25701	OKAY
	mmu-miR-466g	B10	6.04583	6.44417	0.0151364	0.0114845	1.31798	0.29864	1.31798	OKAY
	mmu-miR-138-5p	B11	6.24917	5.68583	0.0131466	0.0194265	0.676737	0.30225	-1.47768	OKAY
	mmu-miR-346-5p	B12	6.37917	7.92917	0.0120138	0.00410282	2.92817	0.241079	2.92817	A
	mmu-miR-18a-5p	B13	3.8325	2.5175	0.0701944	0.174645	0.401925	0.277701	-2.48802	OKAY
	mmu-miR-665-3p	B14	6.2025	5.1025	0.0135788	0.0291068	0.466516	0.26298	-2.14355	OKAY
	mmu-miR-345-3p	B15	6.6525	8.33083	0.00994026	0.00310577	3.20058	0.226943	3.20058	B
	mmu-miR-290a-5p	B16	11.3925	11.8558	0.000371977	0.000269798	1.37872	0.323655	1.37872	C
	mmu-let-7f-5p	B17	-2.9675	-3.75083	7.8218	13.4621	0.581023	0.286693	-1.7211	OKAY
	mmu-miR-134-5p	B18	7.12917	5.26417	0.00714343	0.0260212	0.274523	0.622474	-3.64268	A
	mmu-miR-216b-5p	B19	8.7625	8.4275	0.00230263	0.00290449	0.792784	0.280118	-1.26138	B
	mmu-miR-362-3p	B20	6.1825	5.32917	0.0137684	0.0248749	0.553504	0.273409	-1.80667	OKAY
	mmu-miR-434-5p	B21	6.69083	6.09083	0.00967962	0.0146716	0.659754	0.279202	-1.51572	A
	mmu-miR-342-3p	B22	0.8825	0.3475	0.542427	0.785945	0.690159	0.288339	-1.44894	OKAY
	mmu-miR-125b-5p	B23	-2.93583	-3.5725	7.65198	11.8968	0.643197	0.287027	-1.55473	OKAY
	mmu-miR-874-3p	B24	7.0375	6.55583	0.00761205	0.0106291	0.71615	0.449927	-1.39636	A
	mmu-miR-672-5p	C01	2.73417	2.2075	0.150291	0.216509	0.694157	0.270596	-1.4406	OKAY
	mmu-miR-382-5p	C02	5.8975	5.39083	0.0167755	0.023834	0.703847	0.278927	-1.42076	OKAY
	mmu-miR-872-5p	C03	5.41917	2.97917	0.0233705	0.126818	0.184284	0.502725	-5.42642	OKAY
	mmu-miR-484	C04	1.61583	0.5925	0.326276	0.663193	0.491978	0.291576	-2.03261	OKAY
	mmu-miR-688	C05	11.3925	11.7758	0.000371977	0.000285181	1.30435	0.323903	1.30435	B
	mmu-miR-122-5p	C06	8.3125	8.98583	0.00314549	0.0019724	1.59475	0.334006	1.59475	B
	mmu-miR-710	C07	10.4692	10.8625	0.000705451	0.000537108	1.31342	0.301796	1.31342	B
	mmu-miR-455-3p	C08	2.99917	2.13917	0.125072	0.227011	0.550953	0.304948	-1.81504	OKAY
	mmu-miR-880-3p	C09	10.8675	11.4458	0.00053525	0.000358477	1.49312	0.273852	1.49312	B
	mmu-miR-485-5p	C10	7.63583	7.01083	0.00502788	0.00775405	0.64842	0.287789	-1.54221	B
	mmu-miR-146a-5p	C11	2.70917	1.77917	0.152918	0.291352	0.524858	0.309245	-1.90528	OKAY
	mmu-miR-489-3p	C12	8.8775	9.20083	0.00212621	0.00169931	1.25122	0.276479	1.25122	B
	mmu-miR-21a-5p	C13	-3.63583	-4.40583	12.4307	21.1977	0.586417	0.301085	-1.70527	OKAY
	mmu-miR-196b-5p	C14	4.3875	3.65583	0.0477783	0.0793386	0.602208	0.271052	-1.66056	OKAY
	mmu-miR-137-3p	C15	10.6542	11.1792	0.000620549	0.000431256	1.43893	0.215591	1.43893	B
	mmu-miR-377-3p	C16	9.0175	8.41917	0.00192958	0.00292131	0.660517	0.268441	-1.51397	B
	mmu-miR-654-5p	C17	9.59583	10.0258	0.00129231	0.000959232	1.34723	0.291167	1.34723	B
	mmu-miR-677-5p	C18	2.97417	2.2175	0.127258	0.215014	0.591862	0.302772	-1.68958	OKAY
	mmu-miR-671-3p	C19	7.52917	5.7625	0.00541371	0.0184211	0.293887	0.554066	-3.40267	A
	mmu-miR-466d-3p	C20	5.59417	4.8475	0.0207008	0.0347342	0.595979	0.282764	-1.67791	OKAY
	mmu-miR-224-5p	C21	5.55417	4.89917	0.0212828	0.0335123	0.635075	0.266453	-1.57462	OKAY
	mmu-miR-434-3p	C22	1.0175	1.5675	0.493972	0.337393	1.46409	0.172815	1.46409	OKAY
	mmu-miR-375-3p	C23	9.3825	8.8625	0.00149826	0.00214843	0.697372	0.311275	-1.43396	B
	mmu-miR-302b-3p	C24	11.3925	11.7792	0.000371977	0.000284523	1.30737	0.325014	1.30737	B
	mmu-miR-652-3p	D01	0.390833	-0.109167	0.762689	1.07861	0.707107	0.28923	-1.41421	OKAY
	mmu-miR-330-5p	D02	7.51917	6.94917	0.00545137	0.00809268	0.673617	0.293952	-1.48452	B
	mmu-miR-495-3p	D03	7.0425	6.24417	0.00758571	0.0131922	0.575013	0.294185	-1.73909	A
	mmu-miR-667-3p	D04	6.1675	5.41583	0.0139123	0.0234246	0.593917	0.293065	-1.68374	OKAY
	mmu-miR-341-3p	D05	6.83083	6.14083	0.00878444	0.0141718	0.619854	0.273627	-1.61328	A
	mmu-miR-541-5p	D06	6.03583	5.38583	0.0152417	0.0239168	0.63728	0.27785	-1.56917	OKAY
	mmu-miR-30d-5p	D07	-0.830833	-1.59083	1.77871	3.01223	0.590496	0.2746	-1.69349	OKAY
	mmu-miR-582-3p	D08	9.56083	9.4275	0.00132404	0.00145224	0.911722	0.289332	-1.09682	B
	mmu-let-7a-5p	D09	-3.1475	-3.69083	8.86119	12.9137	0.686184	0.287562	-1.45734	OKAY
	mmu-miR-376a-3p	D10	8.1775	7.51083	0.00345404	0.00548294	0.629961	0.265344	-1.5874	B
	mmu-miR-34b-3p	D11	4.44083	3.63083	0.0460443	0.0807254	0.570382	0.286496	-1.75321	OKAY
	mmu-miR-21a-3p	D12	7.2775	7.89583	0.00644546	0.00419872	1.5351	0.29646	1.5351	B
	mmu-miR-487b-3p	D13	7.4175	6.70917	0.00584938	0.0095574	0.612027	0.295003	-1.63392	A
	mmu-miR-22-3p	D14	0.7675	-1.43917	0.587435	2.71164	0.216634	0.29591	-4.61608	OKAY
	mmu-miR-721	D15	8.70083	11.3458	0.00240319	0.000384206	6.25496	0.134228	6.25496	B
	mmu-miR-504-5p	D16	9.0975	8.41583	0.00182549	0.00292807	0.623445	0.298815	-1.60399	B
	mmu-miR-200a-3p	D17	3.75083	2.87583	0.0742825	0.136235	0.545254	0.301273	-1.83401	OKAY
	mmu-miR-378a-3p	D18	4.2525	2.25417	0.052465	0.209618	0.250289	0.558	-3.99538	OKAY
	mmu-miR-29c-3p	D19	-1.26417	-2.62083	2.40188	6.15105	0.390483	0.281708	-2.56093	OKAY
	mmu-miR-294-5p	D20	10.4958	10.6642	0.000692531	0.000616263	1.12376	0.262605	1.12376	B
	mmu-miR-467b-3p	D21	6.13083	5.62917	0.0142704	0.0202047	0.70629	0.27763	-1.41585	OKAY
	mmu-miR-340-3p	D22	4.4975	3.48583	0.0442708	0.0892606	0.495973	0.2729	-2.01624	OKAY
	mmu-miR-290a-3p	D23	10.6358	11.5175	0.000628485	0.000341104	1.8425	0.242919	1.8425	B
	mmu-miR-380-5p	D24	8.51083	8.69917	0.00274147	0.00240597	1.13945	0.273325	1.13945	B
	mmu-miR-744-5p	E01	2.06083	1.5975	0.239678	0.330449	0.725309	0.2745	-1.37872	OKAY
	mmu-miR-500-3p	E02	4.0775	3.0875	0.0592312	0.117644	0.503478	0.296701	-1.98618	OKAY
	mmu-miR-155-5p	E03	6.41917	4.53417	0.0116853	0.0431598	0.270744	0.630047	-3.69353	A
	mmu-miR-101b-3p	E04	2.67083	1.8075	0.157036	0.285686	0.549681	0.282194	-1.81924	OKAY
	mmu-miR-875-3p	E05	10.6325	10.6925	0.000629939	0.000604278	1.04247	0.278225	1.04247	B
	mmu-miR-29a-3p	E06	-1.81917	-2.96083	3.52877	7.78574	0.453236	0.28641	-2.20636	OKAY
	mmu-miR-302c-5p	E07	10.3892	10.5925	0.000745674	0.000647649	1.15136	0.299053	1.15136	B
	mmu-miR-130a-3p	E08	0.850833	-0.0391667	0.554464	1.02752	0.539614	0.281358	-1.85318	OKAY
	mmu-miR-882	E09	11.3925	11.8558	0.000371977	0.000269798	1.37872	0.323655	1.37872	C
	mmu-miR-542-5p	E10	4.4775	3.90583	0.0448888	0.0667155	0.672839	0.277203	-1.48624	OKAY
	mmu-miR-203-3p	E11	3.9225	3.55917	0.0659492	0.0848368	0.777366	0.276143	-1.28639	OKAY
	mmu-miR-27a-3p	E12	-1.01917	-2.0525	2.02675	4.14824	0.48858	0.295547	-2.04675	OKAY
	mmu-miR-301b-3p	E13	4.9925	4.27583	0.0314129	0.0516233	0.608502	0.284145	-1.64338	OKAY
	mmu-miR-331-3p	E14	5.4275	4.25917	0.0232359	0.0522232	0.444935	0.285241	-2.24752	OKAY
	mmu-miR-34c-5p	E15	3.5375	2.60083	0.0861205	0.164843	0.522439	0.272458	-1.9141	OKAY
	mmu-miR-218-5p	E16	3.0725	2.1275	0.118874	0.228854	0.51943	0.273706	-1.92519	OKAY
	mmu-miR-302d-3p	E17	10.2525	10.6792	0.000819766	0.000609889	1.34412	0.229231	1.34412	B
	mmu-miR-187-3p	E18	6.54917	5.6225	0.0106784	0.0202983	0.526072	0.302334	-1.90088	A
	mmu-miR-188-5p	E19	5.64917	4.4875	0.0199265	0.0445788	0.446996	0.290989	-2.23716	OKAY
	mmu-miR-139-5p	E20	2.95083	2.16917	0.129333	0.222339	0.581694	0.29899	-1.71912	OKAY
	mmu-miR-19a-3p	E21	0.284167	-0.645833	0.821216	1.56464	0.524858	0.304192	-1.90528	OKAY
	mmu-miR-343	E22	3.8675	2.6725	0.068512	0.156855	0.436786	0.272029	-2.28945	OKAY
	mmu-miR-295-3p	E23	11.1692	11.0408	0.000434256	0.000474655	0.914888	0.306864	-1.09303	B
	mmu-miR-181c-5p	E24	2.88083	1.8275	0.135763	0.281752	0.481854	0.277505	-2.07532	OKAY
	mmu-miR-23b-3p	F01	-1.44417	-2.0875	2.72106	4.25011	0.640232	0.290848	-1.56193	OKAY
	mmu-miR-532-5p	F02	5.31417	4.39583	0.0251349	0.0475031	0.52912	0.29043	-1.88993	OKAY
	mmu-miR-876-5p	F03	11.3458	11.7458	0.000384206	0.000291173	1.31951	0.325478	1.31951	B
	mmu-miR-133b-3p	F04	7.60917	6.80417	0.00512168	0.00894832	0.572362	0.263113	-1.74715	A
	mmu-miR-192-5p	F05	5.32083	4.50917	0.025019	0.0439143	0.569723	0.289912	-1.75524	OKAY
	mmu-miR-883a-3p	F06	10.4308	11.8558	0.000724446	0.000269798	2.68515	0.225795	2.68515	B
	mmu-miR-883b-3p	F07	11.0142	11.6525	0.00048351	0.000310633	1.55653	0.276879	1.55653	B
	mmu-miR-770-5p	F08	5.43917	4.77083	0.0230488	0.0366299	0.629233	0.278844	-1.58924	OKAY
	mmu-miR-883b-5p	F09	10.4275	10.6942	0.000726122	0.00060358	1.20303	0.292909	1.20303	B
	mmu-miR-323-5p	F10	-0.384167	-1.14417	1.30511	2.21018	0.590496	0.277941	-1.69349	OKAY
	mmu-miR-322-5p	F11	-4.0225	-4.74583	16.2515	26.8311	0.605696	0.276539	-1.65099	OKAY
	mmu-miR-222-3p	F12	1.9925	3.2975	0.251303	0.101708	2.47084	0.290446	2.47084	OKAY
	mmu-miR-590-5p	F13	11.2292	11.8558	0.000416566	0.000269798	1.54399	0.295959	1.54399	B
	mmu-miR-425-5p	F14	4.32417	3.0175	0.0499225	0.123493	0.404254	0.287364	-2.47369	OKAY
	mmu-miR-144-3p	F15	8.96583	8.8875	0.00199993	0.00211152	0.947151	0.345157	-1.0558	B
	mmu-miR-804	F16	5.04583	4.61417	0.0302728	0.0408317	0.741405	0.297401	-1.34879	OKAY
	mmu-miR-719	F17	10.8475	11.2742	0.000542722	0.000403773	1.34412	0.31338	1.34412	B
	mmu-miR-759	F18	11.3925	11.7625	0.000371977	0.000287829	1.29235	0.325372	1.29235	B
	mmu-miR-345-5p	F19	5.8675	3.98083	0.017128	0.0633359	0.270431	0.275877	-3.6978	OKAY
	mmu-miR-30b-5p	F20	-0.419167	-1.35083	1.33715	2.55059	0.524252	0.28547	-1.90748	OKAY
	mmu-miR-25-3p	F21	0.745833	0.0908333	0.596323	0.93898	0.635075	0.28588	-1.57462	OKAY
	mmu-miR-875-5p	F22	11.3925	11.8242	0.000371977	0.000275785	1.34879	0.323742	1.34879	B
	mmu-miR-433-3p	F23	6.36917	5.67083	0.0120973	0.0196295	0.616284	0.303092	-1.62263	OKAY
	mmu-miR-509-5p	F24	10.5058	11.2675	0.000687748	0.000405644	1.69545	0.317542	1.69545	B
	mmu-miR-883a-5p	G01	10.7475	11.7392	0.000581675	0.000292522	1.98848	0.296099	1.98848	B
	mmu-miR-31-5p	G02	6.42417	5.33417	0.0116448	0.0247888	0.469761	0.310741	-2.12874	A
	mmu-miR-201-5p	G03	6.39417	4.6275	0.0118895	0.0404561	0.293887	0.439767	-3.40267	A
	mmu-miR-142-3p	G04	2.69083	1.4675	0.154874	0.361608	0.428292	0.301204	-2.33486	OKAY
	mmu-miR-686	G05	6.56917	6.1825	0.0105313	0.0137684	0.764895	0.268676	-1.30737	A
	mmu-miR-291a-5p	G06	9.36583	9.62583	0.00151567	0.00126571	1.19748	0.298647	1.19748	B
	mmu-miR-296-5p	G07	4.27583	3.15583	0.0516233	0.112202	0.460094	0.281762	-2.17347	OKAY
	mmu-miR-361-5p	G08	4.5275	3.1325	0.0433597	0.114031	0.380245	0.296823	-2.62989	OKAY
	mmu-miR-351-5p	G09	1.2475	0.6975	0.421177	0.61664	0.68302	0.272715	-1.46409	OKAY
	mmu-miR-103-3p	G10	0.420833	-0.539167	0.746993	1.45313	0.514057	0.295437	-1.94531	OKAY
	mmu-miR-148b-3p	G11	2.3375	1.5325	0.197853	0.345678	0.572362	0.285244	-1.74715	OKAY
	mmu-let-7g-5p	G12	-1.1475	-1.70583	2.2153	3.26217	0.679086	0.282891	-1.47257	OKAY
	mmu-miR-409-5p	G13	7.51417	6.64583	0.00547029	0.0099863	0.547779	0.251907	-1.82555	A
	mmu-miR-190b-5p	G14	8.04417	7.4725	0.00378848	0.00563058	0.672839	0.264011	-1.48624	B
	mmu-miR-16-5p	G15	-2.55583	-3.52917	5.88007	11.5448	0.509328	0.288874	-1.96337	OKAY
	mmu-miR-409-3p	G16	6.39083	5.29917	0.011917	0.0253976	0.469219	0.284563	-2.1312	OKAY
	mmu-miR-876-3p	G17	11.3925	11.8558	0.000371977	0.000269798	1.37872	0.323655	1.37872	C
	mmu-miR-126a-3p	G18	-2.3975	-3.4475	5.26889	10.9094	0.482968	0.292813	-2.07053	OKAY
	mmu-miR-320-3p	G19	1.5825	0.399167	0.333903	0.758296	0.440333	0.303363	-2.27101	OKAY
	mmu-miR-381-3p	G20	5.67417	5.27583	0.0195842	0.0258117	0.758734	0.232515	-1.31798	OKAY
	mmu-miR-182-5p	G21	7.49583	4.7425	0.00554025	0.0373564	0.148308	0.405213	-6.74273	A
	mmu-miR-590-3p	G22	11.3925	11.8558	0.000371977	0.000269798	1.37872	0.323655	1.37872	C
	mmu-miR-106a-5p	G23	1.29917	0.499167	0.406361	0.707515	0.574349	0.283321	-1.7411	OKAY
	mmu-miR-532-3p	G24	3.9975	3.48583	0.0626084	0.0892606	0.701412	0.291585	-1.4257	OKAY
	mmu-miR-142-5p	H01	5.4525	4.99083	0.0228367	0.0314492	0.726147	0.307975	-1.37713	OKAY
	mmu-miR-186-5p	H02	4.36583	3.37917	0.0485013	0.0961102	0.504642	0.300659	-1.9816	OKAY
	mmu-miR-107-3p	H03	2.2425	1.0775	0.21132	0.473849	0.445964	0.289198	-2.24233	OKAY
	mmu-miR-29b-3p	H04	2.7375	1.5675	0.149944	0.337393	0.444421	0.290865	-2.25012	OKAY
	mmu-miR-329-3p	H05	4.6675	3.8925	0.0393498	0.067335	0.584389	0.296054	-1.71119	OKAY
	mmu-miR-92b-3p	H06	3.34583	3.3625	0.0983567	0.0972269	1.01162	0.288456	1.01162	OKAY
	mmu-miR-291b-3p	H07	11.1608	11.1825	0.000436772	0.000430261	1.01513	0.340827	1.01513	B
	mmu-miR-202-3p	H08	3.88083	3.34083	0.0678817	0.0986981	0.687771	0.272682	-1.45397	OKAY
	mmu-miR-675-5p	H09	7.53417	6.98583	0.00539498	0.00788959	0.68381	0.282299	-1.4624	B
	mmu-miR-146b-5p	H10	4.98083	4.24917	0.0316679	0.0525864	0.602208	0.307974	-1.66056	OKAY
	mmu-miR-411-5p	H11	5.29417	4.28917	0.0254857	0.0511484	0.49827	0.287264	-2.00694	OKAY
	mmu-miR-878-3p	H12	10.2475	9.91917	0.000822612	0.00103284	0.796456	0.313315	-1.25556	B
	mmu-miR-466f-5p	H13	6.6375	6.2225	0.0100442	0.0133919	0.750019	0.277854	-1.3333	A
	mmu-miR-802-5p	H14	11.0742	11.6775	0.000463814	0.000305297	1.51922	0.325001	1.51922	B
	mmu-let-7b-5p	H15	-2.3725	-3.50917	5.17838	11.3858	0.454809	0.292016	-2.19872	OKAY
	mmu-miR-302a-5p	H16	11.0175	11.0775	0.000482394	0.000462743	1.04247	0.344745	1.04247	B
	mmu-miR-98-5p	H17	2.81083	2.17583	0.142513	0.221314	0.643941	0.282407	-1.55294	OKAY
	mmu-miR-714	H18	1.46083	0.420833	0.363283	0.746993	0.486327	0.297789	-2.05623	OKAY
	mmu-miR-762	H19	5.76583	5.19583	0.0183785	0.0272834	0.673617	0.254391	-1.48452	OKAY
	mmu-miR-327	H20	7.98917	7.12583	0.00393569	0.00715996	0.549681	0.271587	-1.81924	B
	mmu-miR-19b-3p	H21	0.430833	-0.735833	0.741833	1.66536	0.445449	0.304518	-2.24492	OKAY
	mmu-miR-376b-5p	H22	6.3325	5.56917	0.0124087	0.0210627	0.589134	0.287697	-1.69741	OKAY
	mmu-miR-328-3p	H23	3.25083	2.38417	0.105051	0.191555	0.548412	0.289913	-1.82344	OKAY
	mmu-miR-338-5p	H24	7.28917	6.56583	0.00639355	0.0105557	0.605696	0.307903	-1.65099	A
	mmu-miR-196a-5p	I01	2.96583	2.5275	0.127996	0.173439	0.737987	0.294185	-1.35504	OKAY
	mmu-miR-380-3p	I02	10.3575	11.3508	0.000762223	0.000382876	1.99078	0.225315	1.99078	B
	mmu-miR-701-5p	I03	9.15083	8.96083	0.00175924	0.00200688	0.876606	0.229902	-1.14076	B
	mmu-miR-350-3p	I04	3.14583	1.98417	0.112982	0.252759	0.446996	0.288922	-2.23716	OKAY
	mmu-miR-154-3p	I05	7.99083	7.63083	0.00393115	0.00504534	0.779165	0.246959	-1.28343	B
	mmu-miR-467c-5p	I06	6.85917	6.26583	0.00861361	0.0129956	0.66281	0.275905	-1.50873	A
	mmu-miR-125a-3p	I07	6.86917	5.75417	0.00855411	0.0185278	0.461691	0.298607	-2.16595	A
	mmu-let-7c-5p	I08	-3.63583	-4.4525	12.4307	21.8946	0.567752	0.293008	-1.76133	OKAY
	mmu-miR-881-5p	I09	11.0858	11.7825	0.000460078	0.000283866	1.62076	0.324836	1.62076	B
	mmu-miR-674-5p	I10	3.63917	2.5025	0.0802605	0.176471	0.454809	0.291741	-2.19872	OKAY
	mmu-miR-654-3p	I11	9.53917	9.31083	0.00134408	0.00157456	0.85362	0.250668	-1.17148	B
	mmu-miR-546	I12	7.59583	7.9125	0.00516924	0.0041505	1.24545	0.290613	1.24545	B
	mmu-miR-100-5p	I13	1.9125	0.950833	0.265632	0.517334	0.513463	0.27418	-1.94756	OKAY
	mmu-miR-20b-5p	I14	1.63583	0.720833	0.321784	0.606747	0.530344	0.282958	-1.88557	OKAY
	mmu-miR-362-5p	I15	6.74583	5.70917	0.00931755	0.0191148	0.487452	0.295249	-2.05148	A
	mmu-miR-133a-3p	I16	7.23917	6.86417	0.00661902	0.00858381	0.771105	0.281714	-1.29684	B
	mmu-miR-700-3p	I17	7.09917	6.87083	0.00729353	0.00854423	0.85362	0.292551	-1.17148	B
	mmu-miR-615-3p	I18	4.66417	3.5725	0.0394408	0.0840563	0.469219	0.296914	-2.1312	OKAY
	mmu-miR-467e-5p	I19	6.5425	5.45083	0.0107278	0.0228631	0.469219	0.301349	-2.1312	A
	mmu-miR-708-5p	I20	4.64083	3.91083	0.0400839	0.0664847	0.602904	0.296608	-1.65864	OKAY
	mmu-miR-217-5p	I21	8.7925	8.51917	0.00225525	0.00272568	0.827406	0.300516	-1.2086	B
	mmu-miR-301a-3p	I22	4.62083	4.02917	0.0406434	0.0612491	0.663576	0.295363	-1.50699	OKAY
	mmu-miR-140-3p	I23	1.5325	0.5525	0.345678	0.681838	0.50698	0.292486	-1.97247	OKAY
	mmu-miR-503-5p	I24	0.259167	-0.5475	0.83557	1.46155	0.571701	0.277017	-1.74917	OKAY
	mmu-let-7d-5p	J01	-1.44917	-2.38417	2.7305	5.22042	0.523042	0.292193	-1.91189	OKAY
	mmu-miR-335-3p	J02	6.86417	5.86417	0.00858381	0.0171676	0.5	0.266848	-2	A
	mmu-miR-26b-5p	J03	-2.5875	-3.21583	6.01056	9.291	0.646923	0.29611	-1.54578	OKAY
	mmu-miR-542-3p	J04	3.03417	2.24417	0.122074	0.211076	0.578344	0.280237	-1.72907	OKAY
	mmu-miR-19a-5p	J05	10.7525	11.3308	0.000579662	0.000388221	1.49312	0.264387	1.49312	B
	mmu-miR-135b-5p	J06	7.90083	7.23583	0.0041842	0.00663433	0.630689	0.322108	-1.58557	B
	mmu-miR-720	J07	-2.8375	-3.29583	7.1478	9.82075	0.727827	0.300905	-1.37395	OKAY
	mmu-miR-195a-5p	J08	-2.82417	-3.5825	7.08205	11.9795	0.591179	0.280175	-1.69154	OKAY
	mmu-miR-711	J09	11.3925	11.7175	0.000371977	0.000296948	1.25266	0.325732	1.25266	B
	mmu-miR-34a-5p	J10	1.1175	-0.0158333	0.460892	1.01104	0.455861	0.301467	-2.19365	OKAY
	mmu-miR-130b-3p	J11	3.2625	2.47917	0.104205	0.179348	0.581023	0.260476	-1.7211	OKAY
	mmu-let-7e-5p	J12	-2.5275	-0.7825	5.76572	1.72011	3.35195	0.269238	3.35195	OKAY
	mmu-miR-681	J13	6.4625	5.46083	0.0113395	0.0227052	0.499423	0.301062	-2.00231	A
	mmu-miR-188-3p	J14	3.50417	1.4075	0.0881334	0.376964	0.233798	0.290316	-4.2772	OKAY
	mmu-miR-32-5p	J15	8.50083	8.26083	0.00276054	0.00326018	0.846745	0.295457	-1.18099	B
	mmu-let-7i-5p	J16	-0.664167	-1.72917	1.58465	3.31536	0.477973	0.297769	-2.09217	OKAY
	mmu-miR-208b-3p	J17	11.0292	11.3408	0.000478509	0.00038554	1.24114	0.311286	1.24114	B
	mmu-miR-135a-5p	J18	4.4525	4.8775	0.0456735	0.0340194	1.34257	0.34064	1.34257	OKAY
	mmu-miR-707	J19	10.4392	10.5642	0.000720274	0.000660494	1.09051	0.225546	1.09051	B
	mmu-miR-298-5p	J20	5.3625	4.56417	0.0243067	0.0422716	0.575013	0.2902	-1.73909	OKAY
	mmu-miR-666-3p	J21	9.10083	8.9875	0.00182128	0.00197012	0.92445	0.2455	-1.08172	B
	mmu-miR-181b-5p	J22	2.40083	1.70917	0.189355	0.305837	0.619138	0.288282	-1.61515	OKAY
	mmu-miR-466c-5p	J23	5.22583	4.68083	0.0267219	0.0389878	0.685391	0.283763	-1.45902	OKAY
	mmu-miR-384-3p	J24	11.3925	11.8558	0.000371977	0.000269798	1.37872	0.323655	1.37872	C
	mmu-miR-200c-5p	K01	9.07583	8.69083	0.00185311	0.00241991	0.765779	0.319917	-1.30586	B
	mmu-miR-140-5p	K02	3.90417	3.02917	0.0667927	0.122498	0.545254	0.298265	-1.83401	OKAY
	mmu-miR-7a-5p	K03	5.1075	3.0975	0.0290061	0.116831	0.248273	0.590382	-4.02782	OKAY
	mmu-miR-185-5p	K04	2.9125	2.14583	0.132816	0.225964	0.587774	0.288868	-1.70133	OKAY
	mmu-miR-496a-3p	K05	7.8125	8.19583	0.00444839	0.00341042	1.30435	0.23976	1.30435	B
	mmu-miR-129-5p	K06	7.75417	7.66583	0.00463194	0.00492441	0.940609	0.292595	-1.06314	B
	mmu-miR-758-3p	K07	8.46917	7.7225	0.0028218	0.00473474	0.595979	0.292305	-1.67791	B
	mmu-miR-128-3p	K08	6.91917	6.09417	0.00826272	0.0146377	0.564482	0.29521	-1.77154	A
	mmu-miR-30e-5p	K09	-0.8925	-1.86583	1.85639	3.64478	0.509328	0.295362	-1.96337	OKAY
	mmu-miR-339-5p	K10	3.81917	3.2625	0.0708462	0.104205	0.679871	0.267444	-1.47087	OKAY
	mmu-miR-337-3p	K11	6.6475	6.06583	0.00997477	0.014928	0.668191	0.268648	-1.49658	A
	mmu-miR-342-5p	K12	7.37583	6.24417	0.00602078	0.0131922	0.456388	0.27115	-2.19112	A
	mmu-miR-20a-5p	K13	-0.2825	-1.32917	1.2163	2.51258	0.484085	0.290871	-2.06575	OKAY
	mmu-miR-429-3p	K14	5.39583	3.81917	0.0237516	0.0708462	0.335256	0.323194	-2.9828	OKAY
	mmu-miR-141-3p	K15	7.80417	7.18583	0.00447416	0.00686829	0.651423	0.309436	-1.5351	B
	mmu-miR-7b-5p	K16	4.55917	3.91917	0.0424184	0.0661018	0.641713	0.299894	-1.55833	OKAY
	mmu-miR-93-5p	K17	1.3125	0.350833	0.402623	0.784131	0.513463	0.280741	-1.94756	OKAY
	mmu-miR-30c-5p	K18	-1.77583	-2.3625	3.42436	5.14261	0.66588	0.285787	-1.50177	OKAY
	mmu-miR-543-3p	K19	7.32417	6.4725	0.00624031	0.0112612	0.554144	0.27798	-1.80458	A
	mmu-miR-10a-5p	K20	1.00917	0.529167	0.496833	0.692955	0.716978	0.259439	-1.39474	OKAY
	mmu-miR-449b	K21	9.05917	9.81583	0.00187465	0.00110953	1.68958	0.233713	1.68958	B
	mmu-miR-338-3p	K22	6.5425	4.9125	0.0107278	0.033204	0.323088	0.351684	-3.09513	A
	mmu-miR-214-3p	K23	0.875833	0.114167	0.544939	0.923916	0.589815	0.285894	-1.69545	OKAY
	mmu-miR-574-3p	K24	2.56417	2.13083	0.169086	0.228326	0.740549	0.274937	-1.35035	OKAY
	mmu-miR-335-5p	L01	5.19583	4.53417	0.0272834	0.0431598	0.632148	0.270401	-1.58191	OKAY
	mmu-miR-453	L02	8.52583	7.65917	0.00271312	0.00494722	0.548412	0.26522	-1.82344	B
	mmu-miR-291a-3p	L03	9.53583	9.1275	0.00134719	0.00178792	0.753493	0.307886	-1.32715	B
	mmu-miR-211-5p	L04	6.95583	6.5675	0.00805537	0.0105435	0.764012	0.276679	-1.30888	A
	mmu-miR-684	L05	9.47417	9.39583	0.00140602	0.00148447	0.947151	0.261647	-1.0558	B
	mmu-miR-27b-3p	L06	-0.274167	-1.2625	1.2093	2.39911	0.50406	0.295884	-1.98389	OKAY
	mmu-miR-205-5p	L07	5.0625	3.80417	0.0299251	0.0715866	0.418027	0.34781	-2.39219	OKAY
	mmu-miR-683	L08	8.92583	8.91417	0.00205616	0.00207285	0.991946	0.262004	-1.00812	B
	mmu-miR-337-5p	L09	6.3525	5.65583	0.0122379	0.0198346	0.616996	0.279911	-1.62076	OKAY
	mmu-miR-742-3p	L10	8.73917	8.4325	0.00234018	0.00289444	0.808508	0.265509	-1.23685	B
	mmu-miR-384-5p	L11	11.3925	11.7592	0.000371977	0.000288495	1.28937	0.32533	1.28937	B
	mmu-miR-325-3p	L12	11.2725	10.4708	0.00040424	0.000704636	0.573686	0.769846	-1.74311	B
	mmu-miR-501-5p	L13	6.1875	5.62917	0.0137207	0.0202047	0.679086	0.28447	-1.47257	OKAY
	mmu-miR-324-3p	L14	3.62083	2.57917	0.0812869	0.167338	0.485766	0.287048	-2.0586	OKAY
	mmu-miR-423-3p	L15	3.28917	2.4425	0.102297	0.183965	0.556068	0.282719	-1.79834	OKAY
	mmu-miR-451a	L16	2.55583	0.4475	0.170066	0.733312	0.231915	0.34855	-4.31193	OKAY
	mmu-miR-132-3p	L17	1.72083	0.7825	0.303373	0.581359	0.521835	0.340583	-1.91631	OKAY
	mmu-miR-669b-5p	L18	5.73417	4.21083	0.0187864	0.0540024	0.347881	0.435619	-2.87454	OKAY
	mmu-miR-153-3p	L19	10.0792	9.9375	0.000924418	0.0010198	0.906471	0.278771	-1.10318	B
	mmu-miR-96-5p	L20	8.7575	6.91917	0.00231063	0.00826272	0.279645	0.360873	-3.57597	B
	mmu-miR-1a-3p	L21	2.4875	2.08417	0.178315	0.235832	0.756109	0.259206	-1.32256	OKAY
	mmu-miR-10b-5p	L22	-0.249167	-0.6725	1.18852	1.59383	0.7457	0.265269	-1.34102	OKAY
	mmu-miR-653-5p	L23	11.3925	11.8192	0.000371977	0.000276743	1.34412	0.323757	1.34412	B
	mmu-miR-383-5p	L24	7.8225	6.63417	0.00441767	0.0100674	0.43881	0.269544	-2.27889	A
	mmu-miR-300-3p	M01	8.0825	7.15917	0.00368914	0.00699642	0.527289	0.31905	-1.89649	B
	mmu-miR-9-5p	M02	7.84083	7.6425	0.00436188	0.0050047	0.871557	0.295769	-1.14737	B
	mmu-miR-743b-5p	M03	10.7592	11.2892	0.00057699	0.000399597	1.44393	0.253108	1.44393	B
	mmu-miR-421-3p	M04	5.9375	5.42417	0.0163168	0.0232897	0.700602	0.268075	-1.42734	OKAY
	mmu-miR-148a-3p	M05	-1.3425	-1.8675	2.5359	3.649	0.694959	0.280071	-1.43893	OKAY
	mmu-miR-181d-5p	M06	1.81583	1.1675	0.28404	0.445192	0.638017	0.29677	-1.56736	OKAY
	mmu-miR-223-3p	M07	1.83917	1.21083	0.279483	0.432019	0.646923	0.281422	-1.54578	OKAY
	mmu-miR-763	M08	8.55417	7.4475	0.00266035	0.005729	0.464366	0.285645	-2.15348	B
	mmu-miR-702-3p	M09	6.5525	6.52917	0.0106537	0.0108274	0.983957	0.270251	-1.0163	A
	mmu-miR-488-3p	M10	9.82417	9.86083	0.00110314	0.00107546	1.02574	0.330421	1.02574	B
	mmu-miR-15a-5p	M11	2.67917	1.6825	0.156131	0.311542	0.501157	0.287389	-1.99538	OKAY
	mmu-miR-24-3p	M12	-2.10583	-2.9575	4.30446	7.76777	0.554144	0.289471	-1.80458	OKAY
	mmu-miR-124-3p	M13	8.07083	7.9975	0.00371909	0.00391302	0.950439	0.271402	-1.05214	B
	mmu-miR-127-5p	M14	6.68583	5.87583	0.00971323	0.0170293	0.570382	0.290319	-1.75321	A
	mmu-miR-450b-3p	M15	4.52083	4.30083	0.0435606	0.0507365	0.858565	0.289461	-1.16473	OKAY
	mmu-miR-221-3p	M16	3.27083	2.6775	0.103605	0.156312	0.66281	0.291454	-1.50873	OKAY
	mmu-miR-202-5p	M17	-2.94083	-3.4575	7.67855	10.9853	0.698985	0.279305	-1.43065	OKAY
	mmu-miR-678	M18	7.5875	5.94417	0.00519918	0.0162416	0.320116	0.266748	-3.12387	A
	mmu-miR-193a-3p	M19	4.03083	3.19417	0.0611784	0.10926	0.559936	0.280286	-1.78592	OKAY
	mmu-miR-99a-5p	M20	-0.379167	-1.45917	1.30059	2.7495	0.473029	0.272928	-2.11404	OKAY
	mmu-miR-547-3p	M21	4.16417	3.6925	0.0557777	0.0773476	0.721131	0.263856	-1.38671	OKAY
	mmu-miR-151-3p	M22	3.7825	2.90417	0.0726698	0.133585	0.543996	0.300582	-1.83825	OKAY
	mmu-miR-33-5p	M23	8.23083	8.1725	0.00332868	0.00346603	0.960373	0.269796	-1.04126	B
	mmu-miR-497-5p	M24	0.979167	0.149167	0.507273	0.901771	0.562529	0.282116	-1.77769	OKAY
	mmu-miR-23a-3p	N01	-2.12583	-2.87917	4.36455	7.35725	0.593231	0.290534	-1.68568	OKAY
	mmu-miR-582-5p	N02	8.75083	8.25083	0.00232133	0.00328285	0.707107	0.281821	-1.41421	B
	mmu-miR-761	N03	9.16083	9.50083	0.00174709	0.00138027	1.26576	0.278242	1.26576	B
	mmu-miR-465a-5p	N04	10.1592	9.7775	0.000874553	0.00113941	0.76755	0.332987	-1.30285	B
	mmu-miR-687	N05	9.1475	9.36083	0.00176331	0.00152093	1.15936	0.279726	1.15936	B
	mmu-miR-106b-5p	N06	0.360833	-0.565833	0.778715	1.48024	0.526072	0.284726	-1.90088	OKAY
	mmu-miR-152-3p	N07	0.234167	-0.314167	0.850176	1.24329	0.68381	0.282191	-1.4624	OKAY
	mmu-miR-299a-3p	N08	8.5275	7.40583	0.00270998	0.00589688	0.459563	0.31996	-2.17598	B
	mmu-miR-704	N09	9.07083	9.34417	0.00185955	0.0015386	1.2086	0.215417	1.2086	B
	mmu-miR-17-5p	N10	0.385833	-0.335833	0.765337	1.26211	0.606397	0.286838	-1.64909	OKAY
	mmu-miR-30a-5p	N11	-1.28583	-2.13917	2.43823	4.40508	0.553504	0.291971	-1.80667	OKAY
	mmu-miR-764-3p	N12	10.6292	7.7275	0.000631396	0.00471836	0.133817	0.341331	-7.47289	B
	mmu-miR-147-3p	N13	9.67417	9.62083	0.00122401	0.00127011	0.963707	0.264155	-1.03766	B
	mmu-miR-150-5p	N14	1.47583	0.770833	0.359526	0.586079	0.613442	0.294003	-1.63014	OKAY
	mmu-miR-698-3p	N15	9.53917	9.4575	0.00134408	0.00142236	0.944965	0.283802	-1.05824	B
	mmu-miR-296-3p	N16	4.73417	3.81417	0.0375728	0.0710921	0.528509	0.274009	-1.89212	OKAY
	mmu-miR-743a-3p	N17	9.98417	10.0275	0.000987339	0.000958124	1.03049	0.350591	1.03049	B
	mmu-miR-151-5p	N18	3.4725	1.09917	0.0900893	0.466786	0.192999	0.575123	-5.18137	OKAY
	mmu-miR-501-3p	N19	5.8175	4.96917	0.017732	0.0319251	0.555426	0.293618	-1.80042	OKAY
	mmu-miR-423-5p	N20	4.05083	2.80917	0.0603362	0.142678	0.422884	0.294564	-2.36472	OKAY
	mmu-miR-105	N21	10.5275	9.33583	0.000677496	0.00154751	0.437797	0.52231	-2.28416	B
	mmu-miR-124-5p	N22	10.1575	10.4125	0.000875564	0.000733711	1.19334	0.272798	1.19334	B
	mmu-let-7b-3p	N23	6.83083	6.1375	0.00878444	0.0142046	0.618423	0.286692	-1.61702	A
	mmu-let-7c-1-3p	N24	7.9175	6.68917	0.00413614	0.00969081	0.42681	0.247982	-2.34296	A
	mmu-let-7d-3p	O01	2.12083	1.62083	0.229914	0.325148	0.707107	0.281545	-1.41421	OKAY
	mmu-let-7g-3p	O02	10.7992	9.2225	0.000561212	0.00167398	0.335256	0.488265	-2.9828	B
	mmu-let-7i-3p	O03	8.9925	7.10417	0.0019633	0.0072683	0.270119	0.871107	-3.70207	B
	mmu-miR-101a-5p	O04	8.0725	7.97417	0.0037148	0.00397683	0.934111	0.306365	-1.07054	B
	mmu-miR-106b-3p	O05	6.30083	5.40583	0.0126841	0.0235875	0.537747	0.287036	-1.85961	OKAY
	mmu-miR-10b-3p	O06	5.4125	4.72083	0.0234788	0.0379217	0.619138	0.272949	-1.61515	OKAY
	mmu-miR-1187	O07	0.459167	0.0341667	0.727406	0.976596	0.744839	0.282572	-1.34257	OKAY
	mmu-miR-1188-5p	O08	5.4875	4.87417	0.0222894	0.0340981	0.653685	0.281908	-1.52979	OKAY
	mmu-miR-1190	O09	10.0392	9.6375	0.000950407	0.00125552	0.756983	0.357869	-1.32103	B
	mmu-miR-1191	O10	6.58583	5.82417	0.0104104	0.0176503	0.589815	0.278873	-1.69545	A
	mmu-miR-1192	O11	11.3925	11.6625	0.000371977	0.000308488	1.20581	0.328155	1.20581	B
	mmu-miR-1194	O12	10.3875	10.9192	0.000746536	0.00051642	1.4456	0.269885	1.4456	B
	mmu-miR-1195	O13	4.91917	4.33917	0.0330509	0.0494061	0.668964	0.278549	-1.49485	OKAY
	mmu-miR-1196-5p	O14	5.59417	4.98083	0.0207008	0.0316679	0.653685	0.288812	-1.52979	OKAY
	mmu-miR-1199-5p	O15	7.77083	7.44917	0.00457874	0.00572239	0.800145	0.269514	-1.24977	B
	mmu-miR-130b-5p	O16	7.88917	7.67917	0.00421817	0.00487911	0.864537	0.246587	-1.15669	B
	mmu-miR-133a-5p	O17	10.0142	10.3975	0.00096702	0.00074138	1.30435	0.33917	1.30435	B
	mmu-miR-141-5p	O18	6.7125	6.2225	0.00953534	0.0133919	0.712025	0.285445	-1.40444	A
	mmu-miR-145a-5p	O19	-2.47083	-3.31583	5.54364	9.95784	0.556711	0.275697	-1.79626	OKAY
	mmu-miR-145a-3p	O20	8.74583	8.00583	0.00232939	0.00389049	0.598739	0.268423	-1.67018	B
	mmu-miR-146b-3p	O21	10.1775	10.5375	0.00086351	0.000672816	1.28343	0.266751	1.28343	B
	mmu-miR-148a-5p	O22	10.1592	10.2792	0.000874553	0.000804753	1.08673	0.212645	1.08673	B
	mmu-miR-15a-3p	O23	5.62917	4.87583	0.0202047	0.0340587	0.593231	0.278548	-1.68568	OKAY
	mmu-miR-15b-3p	O24	5.14917	4.3125	0.0281803	0.0503278	0.559936	0.278184	-1.78592	OKAY
	mmu-miR-17-3p	P01	5.41583	3.38417	0.0234246	0.0957777	0.244572	0.287918	-4.08877	OKAY
	mmu-miR-181a-5p	P02	2.5825	1.31417	0.166951	0.402158	0.415139	0.271994	-2.40883	OKAY
	mmu-miR-181a-1-3p	P03	7.02417	6.60583	0.00768272	0.0102671	0.748289	0.313992	-1.33638	A
	mmu-miR-181a-2-3p	P04	7.45417	11.0058	0.00570259	0.000486311	11.7262	0.337664	11.7262	B
	mmu-miR-183-3p	P05	8.6675	8.19917	0.00245936	0.00340255	0.722799	0.336884	-1.38351	B
	mmu-miR-1839-3p	P06	4.3375	2.54083	0.0494632	0.171843	0.287839	0.940306	-3.47417	OKAY
	mmu-miR-186-3p	P07	7.16083	10.7675	0.00698835	0.000573667	12.1819	0.339757	12.1819	B
	mmu-miR-1892	P08	1.34417	7.37083	0.393881	0.00604168	65.194	0.228248	65.194	A
	mmu-miR-1895	P09	4.18417	4.0075	0.0550098	0.0621759	0.884745	0.838965	-1.13027	OKAY
	mmu-miR-1896	P10	4.24083	8.9675	0.052891	0.00199762	26.477	0.278859	26.477	A
	mmu-miR-1897-3p	P11	2.67083	6.50083	0.157036	0.0110422	14.2215	0.311672	14.2215	OKAY
	mmu-miR-1897-5p	P12	3.86583	3.77917	0.0685912	0.0728379	0.941696	0.902669	-1.06191	OKAY
	cel-miR-39-3p	P13	-1.34417	9.06417	2.53884	0.00186816	1359	0.0528666	1359	A
	cel-miR-39-3p	P14	6.90583	9.92083	0.00833944	0.00103165	8.08361	0.340755	8.08361	B
Plate 2	mmu-miR-1898	A01	9.79278	7.9925	0.00112741	0.00392661	0.287119	0.764607	-3.48287	B
	mmu-miR-1899	A02	8.85111	7.01917	0.00216546	0.00770939	0.280886	0.576442	-3.56017	B
	mmu-miR-18a-3p	A03	8.18778	6.4925	0.00342952	0.0111061	0.308795	0.220541	-3.23839	B
	mmu-miR-190a-5p	A04	6.26778	4.6725	0.0129781	0.0392137	0.330958	0.299976	-3.02153	OKAY
	mmu-miR-1900	A05	7.02111	8.09583	0.00769901	0.0036552	2.10632	0.144188	2.10632	B
	mmu-miR-1901	A06	7.37111	6.09417	0.00604052	0.0146377	0.412669	0.373954	-2.42325	B
	mmu-miR-1902	A07	9.93111	9.19917	0.00102432	0.00170128	0.602092	0.492286	-1.66088	B
	mmu-miR-1903	A08	11.3694	10.6158	0.000377969	0.000637259	0.593117	0.632162	-1.68601	B
	mmu-miR-1904	A09	10.9144	9.32083	0.000518113	0.00156369	0.331341	0.511782	-3.01804	B
	mmu-miR-1905	A10	11.3294	10.4708	0.000388595	0.000704636	0.551483	0.85003	-1.81329	B
	mmu-miR-1906	A11	8.20778	6.67583	0.0033823	0.00978079	0.345811	0.340784	-2.89175	B
	mmu-miR-191-3p	A12	8.09611	7.69917	0.0036545	0.00481194	0.759465	0.392536	-1.31672	B
	mmu-miR-1928	A13	5.57111	8.04417	0.0210343	0.00378848	5.55218	0.393722	5.55218	A
	mmu-miR-193a-5p	A14	10.7844	5.9625	0.000566968	0.0160365	0.0353549	0.185695	-28.2846	B
	mmu-miR-1935	A15	4.27611	2.95583	0.0516134	0.128886	0.400458	0.754865	-2.49714	OKAY
	mmu-miR-1938	A16	11.2661	10.4742	0.000406034	0.00070301	0.577565	0.932845	-1.73141	B
	mmu-miR-1942	A17	11.9428	10.6942	0.000254019	0.00060358	0.420853	0.162703	-2.37613	C
	mmu-miR-1946a	A18	7.12444	4.84417	0.00716685	0.0348145	0.205858	0.984583	-4.85771	A
	mmu-miR-1947-5p	A19	8.67278	6.0425	0.00245038	0.0151714	0.161513	0.650726	-6.19145	B
	mmu-miR-1948-3p	A20	10.3711	9.06583	0.000755065	0.001866	0.404643	0.668335	-2.47131	B
	mmu-miR-1949	A21	1.56611	-0.0658333	0.337718	1.04669	0.322653	0.263906	-3.0993	OKAY
	mmu-miR-1950	A22	11.9428	10.3158	0.000254019	0.000784557	0.323773	0.0534054	-3.08858	B
	mmu-miR-1954	A23	5.31944	3.7825	0.0250431	0.0726698	0.344615	0.457673	-2.90179	OKAY
	mmu-miR-1957a	A24	5.75944	2.29583	0.0184601	0.20365	0.0906461	0.416247	-11.0319	OKAY
	mmu-miR-1962	B01	4.24611	2.2975	0.0526979	0.203415	0.259066	0.576663	-3.86003	OKAY
	mmu-miR-1983	B02	8.36444	4.9325	0.00303425	0.0327469	0.0926578	0.142128	-10.7924	A
	mmu-miR-199b-5p	B03	1.48611	0.2075	0.356974	0.866037	0.412192	0.366754	-2.42605	OKAY
	mmu-miR-200a-5p	B04	7.11611	5.31583	0.00720837	0.0251058	0.287119	0.445061	-3.48287	A
	mmu-miR-203-5p	B05	10.9361	9.59583	0.00051039	0.00129231	0.394945	0.610983	-2.532	B
	mmu-miR-204-5p	B06	7.59278	5.8175	0.0051802	0.017732	0.292138	0.191015	-3.42304	B
	mmu-miR-207	B07	6.06111	4.21083	0.014977	0.0540024	0.277339	0.619589	-3.6057	OKAY
	mmu-miR-20a-3p	B08	4.74611	3.39583	0.037263	0.0950063	0.392217	0.228822	-2.54961	OKAY
	mmu-miR-20b-3p	B09	11.2511	9.83917	0.000410278	0.00109173	0.375805	0.483089	-2.66096	B
	mmu-miR-218-1-3p	B10	8.76944	7.8325	0.00229158	0.00438715	0.522338	0.480086	-1.91447	B
	mmu-miR-218-2-3p	B11	8.85778	7.12917	0.00215548	0.00714343	0.301742	0.293217	-3.31409	B
	mmu-miR-22-5p	B12	3.28778	1.25083	0.102395	0.420205	0.243679	0.161405	-4.10375	OKAY
	mmu-miR-24-1-5p	B13	6.66278	5.2875	0.0098697	0.0256038	0.385478	0.31455	-2.59418	OKAY
	mmu-miR-24-2-5p	B14	4.86444	3.03583	0.0343286	0.121934	0.281536	0.243825	-3.55195	OKAY
	mmu-miR-26a-5p	B15	-2.99056	-4.88417	7.9478	29.5312	0.269133	0.13655	-3.71564	OKAY
	mmu-miR-26b-3p	B16	7.98944	6.6375	0.00393494	0.0100442	0.391764	0.332707	-2.55256	B
	mmu-miR-27a-5p	B17	7.14611	5.40083	0.00706002	0.0236694	0.298276	0.237869	-3.35259	A
	mmu-miR-28a-3p	B18	3.68111	2.12083	0.0779606	0.229914	0.339086	0.223768	-2.94911	OKAY
	mmu-miR-293-3p	B19	10.4711	9.43417	0.000704501	0.00144555	0.487359	0.511799	-2.05188	B
	mmu-miR-293-5p	B20	11.6461	10.6675	0.000312012	0.000614841	0.507468	0.213654	-1.97057	B
	mmu-miR-294-3p	B21	9.27278	7.25417	0.00161665	0.00655056	0.246796	0.313773	-4.05194	B
	mmu-miR-295-5p	B22	9.59778	7.20417	0.00129057	0.00678156	0.190305	0.503693	-5.25471	B
	mmu-miR-297b-5p	B23	8.61778	7.21417	0.0025456	0.00673472	0.377982	0.528069	-2.64563	B
	mmu-miR-297c-5p	B24	6.48111	4.8375	0.0111942	0.0349758	0.320054	0.326386	-3.12447	OKAY
	mmu-miR-299a-5p // mmu-miR-299b-5p	C01	5.47611	3.83417	0.022466	0.0701134	0.320424	0.252571	-3.12086	OKAY
	mmu-miR-29a-5p	C02	5.18778	3.82583	0.0274362	0.0705195	0.389058	0.352387	-2.57031	OKAY
	mmu-miR-29c-5p	C03	6.19278	5.8425	0.0136706	0.0174274	0.784433	0.810206	-1.27481	A
	mmu-miR-300-5p	C04	9.83611	8.86917	0.00109405	0.00213853	0.511588	0.705611	-1.9547	B
	mmu-miR-302b-5p	C05	11.8578	10.6942	0.000269435	0.00060358	0.446394	0.282439	-2.24017	B
	mmu-miR-30a-3p	C06	2.89278	1.3825	0.134644	0.383554	0.351044	0.184711	-2.84865	OKAY
	mmu-miR-30b-3p	C07	7.77444	5.7625	0.00456729	0.0184211	0.247939	0.221136	-4.03325	B
	mmu-miR-30c-1-3p	C08	9.68778	7.1525	0.00121252	0.00702883	0.172506	0.0721791	-5.79688	B
	mmu-miR-30c-2-3p	C09	9.21278	6.0225	0.0016853	0.0153832	0.109555	0.151866	-9.12787	B
	mmu-miR-30e-3p	C10	1.84444	0.464167	0.278463	0.72489	0.384145	0.17996	-2.60318	OKAY
	mmu-miR-31-3p	C11	11.2061	9.51917	0.000423277	0.00136284	0.310584	0.137102	-3.21974	B
	mmu-miR-325-5p	C12	11.8661	10.2458	0.000267883	0.000823563	0.325273	0.113983	-3.07434	B
	mmu-miR-33-3p	C13	8.77111	6.5825	0.00228893	0.0104345	0.219363	0.188148	-4.55866	B
	mmu-miR-330-3p	C14	5.88278	3.79583	0.0169476	0.0720013	0.235379	0.385543	-4.24847	OKAY
	mmu-miR-339-3p	C15	6.17778	4.2625	0.0138135	0.0521026	0.265121	0.239838	-3.77186	OKAY
	mmu-miR-340-5p	C16	3.36611	1.97917	0.0969839	0.253636	0.382374	0.290183	-2.61524	OKAY
	mmu-miR-365-3p	C17	1.22444	-0.314167	0.427962	1.24329	0.344217	0.206077	-2.90515	OKAY
	mmu-miR-374b-3p	C18	11.9428	10.1108	0.000254019	0.000904349	0.280886	0.141315	-3.56017	B
	mmu-miR-376a-5p	C19	8.58944	7.33417	0.00259609	0.0061972	0.418913	0.381168	-2.38713	B
	mmu-miR-376b-3p	C20	5.58778	4.29917	0.0207927	0.0507951	0.409345	0.433169	-2.44293	OKAY
	mmu-miR-376c-5p	C21	10.2694	8.95583	0.000810194	0.00201384	0.402313	0.324852	-2.48563	B
	mmu-miR-378a-5p	C22	6.75444	5.32917	0.0092621	0.0248749	0.372348	0.243333	-2.68566	OKAY
	mmu-miR-382-3p	C23	11.3978	10.1975	0.000370618	0.000851622	0.435191	0.214259	-2.29784	B
	mmu-miR-410-3p	C24	7.55278	5.72917	0.00532583	0.0188516	0.282513	0.255967	-3.53966	B
	mmu-miR-411-3p	D01	9.74444	7.96083	0.00116582	0.00401375	0.290455	0.306393	-3.44287	B
	mmu-miR-425-3p	D02	6.48111	4.12083	0.0111942	0.0574785	0.194754	0.410891	-5.13469	OKAY
	mmu-miR-433-5p	D03	10.2094	9.95583	0.0008446	0.00100692	0.838794	0.855345	-1.19219	B
	mmu-miR-450b-5p	D04	5.97278	4.2225	0.0159226	0.0535674	0.297245	0.268524	-3.36423	OKAY
	mmu-miR-455-5p	D05	6.45444	4.78083	0.011403	0.0363769	0.313468	0.238328	-3.19012	OKAY
	mmu-miR-463-5p	D06	11.9428	10.4992	0.000254019	0.000690933	0.367646	0.0895962	-2.72001	B
	mmu-miR-466j	D07	7.03611	5.53417	0.00761938	0.0215799	0.353077	0.540122	-2.83224	A
	mmu-miR-466k	D08	7.82444	6.5625	0.00441172	0.0105801	0.416982	0.748791	-2.39819	B
	mmu-miR-467b-5p	D09	5.51944	3.63417	0.0218013	0.0805391	0.270692	0.276306	-3.69424	OKAY
	mmu-miR-467f	D10	5.66611	4.32417	0.0196938	0.0499225	0.394489	0.619882	-2.53493	OKAY
	mmu-miR-467h	D11	5.38278	3.46917	0.0239675	0.0902977	0.265427	0.451189	-3.76751	OKAY
	mmu-miR-470-3p	D12	11.2728	9.9875	0.000404162	0.000985061	0.410292	0.713888	-2.43729	B
	mmu-miR-485-3p	D13	6.35611	4.5075	0.0122073	0.043965	0.27766	0.282622	-3.60153	OKAY
	mmu-miR-488-5p	D14	10.4494	9.7125	0.000715161	0.00119192	0.600009	0.575041	-1.66664	B
	mmu-miR-493-3p	D15	6.42944	4.58583	0.0116023	0.0416415	0.278624	0.682206	-3.58907	OKAY
	mmu-miR-503-3p	D16	2.79444	1.23917	0.144141	0.423617	0.340263	0.328475	-2.9389	OKAY
	mmu-miR-540-3p	D17	6.43944	4.85583	0.0115222	0.0345341	0.333646	0.26962	-2.99719	OKAY
	mmu-miR-551b-3p	D18	10.3494	9.1025	0.000766491	0.00181917	0.42134	0.911135	-2.37338	B
	mmu-miR-568	D19	11.7311	10.4592	0.00029416	0.000710358	0.414101	0.52425	-2.41487	B
	mmu-miR-598-3p	D20	6.99611	5.13917	0.00783359	0.0283764	0.27606	0.289585	-3.6224	A
	mmu-miR-615-5p	D21	8.24944	6.63083	0.00328602	0.0100907	0.325649	0.264313	-3.07079	B
	mmu-miR-666-5p	D22	8.34111	5.86917	0.00308372	0.0171082	0.180248	0.55691	-5.54791	B
	mmu-miR-669e-5p	D23	8.84444	7.6475	0.00217549	0.00498739	0.436198	0.20556	-2.29254	B
	mmu-miR-669g	D24	11.6711	9.72917	0.000306652	0.00117823	0.260265	0.125145	-3.84223	B
	mmu-miR-669h-3p	E01	3.79278	2.00083	0.072154	0.249856	0.288783	0.574989	-3.46281	OKAY
	mmu-miR-669h-5p	E02	10.1428	9.5575	0.000884544	0.00132711	0.666521	0.640857	-1.50033	B
	mmu-miR-669i	E03	6.07778	4.63417	0.0148049	0.0402696	0.367646	0.664841	-2.72001	OKAY
	mmu-miR-669j	E04	10.3911	8.63917	0.00074467	0.00250814	0.296901	0.861877	-3.36812	B
	mmu-miR-669k-3p	E05	7.02611	3.4575	0.00767237	0.0910309	0.0842832	0.0667274	-11.8648	A
	mmu-miR-674-3p	E06	3.71944	2.2325	0.0759164	0.21279	0.356767	0.171216	-2.80295	OKAY
	mmu-miR-675-3p	E07	10.4944	8.2225	0.000693198	0.00334796	0.207051	0.21757	-4.82974	B
	mmu-miR-676-5p	E08	7.85444	6.53917	0.00432092	0.0107526	0.401848	0.215382	-2.4885	B
	mmu-miR-682	E09	9.47444	7.95583	0.00140575	0.00402769	0.349022	0.998696	-2.86515	B
	mmu-miR-693-3p	E10	8.28944	6.05417	0.00319616	0.0150492	0.21238	0.377104	-4.70853	B
	mmu-miR-693-5p	E11	11.5311	10.6942	0.000337901	0.00060358	0.559828	0.768486	-1.78626	B
	mmu-miR-694	E12	8.71111	7.78917	0.00238613	0.00452092	0.527797	0.481173	-1.89467	B
	mmu-miR-695	E13	10.6111	8.86917	0.000639348	0.00213853	0.298966	0.967018	-3.34486	B
	mmu-miR-697	E14	7.01444	5.17583	0.00773467	0.0276643	0.279591	0.873899	-3.57666	A
	mmu-miR-708-3p	E15	10.1194	8.0775	0.000898967	0.00370195	0.242836	0.317715	-4.118	B
	mmu-miR-709	E16	-0.355556	-2.35083	1.27948	5.10119	0.25082	0.439412	-3.98693	OKAY
	mmu-miR-741-3p	E17	9.86444	8.56583	0.00107277	0.00263893	0.406517	0.157302	-2.45992	B
	mmu-miR-742-5p	E18	11.9428	10.6942	0.000254019	0.00060358	0.420853	0.162703	-2.37613	C
	mmu-miR-743b-3p	E19	11.0494	10.6208	0.00047183	0.000635054	0.742977	0.460865	-1.34594	B
	mmu-miR-744-3p	E20	7.22778	5.8075	0.00667148	0.0178553	0.37364	0.416207	-2.67637	B
	mmu-miR-872-3p	E21	5.31944	3.89583	0.0250431	0.0671796	0.372778	0.308832	-2.68256	OKAY
	mmu-miR-877-3p	E22	3.21111	1.5725	0.107984	0.336225	0.321166	0.826589	-3.11366	OKAY
	mmu-miR-878-5p	E23	11.3328	9.8025	0.000387698	0.00111983	0.346211	0.507087	-2.88841	B
	mmu-miR-879-5p	E24	11.8844	10.6942	0.0002645	0.00060358	0.438218	0.235409	-2.28197	B
	mmu-miR-879-3p	F01	9.91611	8.87083	0.00103503	0.00213606	0.484552	0.438616	-2.06376	B
	mmu-miR-93-3p	F02	5.48111	3.87583	0.0223883	0.0681174	0.328672	0.187061	-3.04254	OKAY
	mmu-miR-99b-3p	F03	5.23444	3.75917	0.0265629	0.0738547	0.359664	0.480453	-2.78037	OKAY
	mmu-miR-1946b	F04	5.27444	3.48583	0.0258365	0.0892606	0.289451	0.949562	-3.45482	OKAY
	mmu-miR-881-3p	F05	11.0811	9.8375	0.000461587	0.00109299	0.422314	0.387711	-2.3679	B
	mmu-miR-297a-5p	F06	4.59278	2.81917	0.0414416	0.141692	0.292476	0.58804	-3.41909	OKAY
	mmu-miR-30d-3p	F07	6.71444	5.25417	0.0095225	0.0262022	0.363423	0.361327	-2.75161	OKAY
	mmu-miR-3084-3p	F08	-0.998889	-2.54583	1.99846	5.83945	0.342234	0.289099	-2.92198	OKAY
	mmu-miR-344b-5p	F09	10.6628	10.0592	0.000616856	0.000937323	0.658105	0.55871	-1.51952	B
	mmu-miR-700-5p	F10	6.55444	4.81417	0.0106394	0.0355461	0.299312	0.24281	-3.34099	OKAY
	mmu-miR-511-5p	F11	8.48944	6.4625	0.00278242	0.0113395	0.245374	0.290352	-4.07541	B
	mmu-miR-125b-2-3p	F12	5.86444	4.4575	0.0171643	0.0455154	0.37711	0.292844	-2.65175	OKAY
	mmu-miR-92a-1-5p	F13	7.64111	6.1725	0.00500952	0.0138641	0.36133	0.399749	-2.76755	B
	mmu-miR-322-3p	F14	1.17944	-0.3375	0.441521	1.26357	0.349425	0.236228	-2.86184	OKAY
	mmu-miR-758-5p	F15	8.75944	6.3525	0.00230751	0.0122379	0.188555	0.602864	-5.3035	B
	mmu-miR-23b-5p	F16	8.24778	6.57417	0.00328982	0.0104949	0.313468	0.117416	-3.19012	B
	mmu-miR-3062-3p	F17	9.72778	7.99417	0.00117936	0.00392208	0.300698	0.356104	-3.32559	B
	mmu-miR-450a-5p	F18	-1.04056	-2.62917	2.05702	6.18669	0.332491	0.288237	-3.0076	OKAY
	mmu-miR-471-5p	F19	11.2894	9.9525	0.00039952	0.00100925	0.395858	0.567219	-2.52616	B
	mmu-miR-500-5p	F20	8.60944	7.04583	0.00256035	0.0075682	0.338303	0.174762	-2.95593	B
	mmu-miR-302c-3p	F21	10.6461	8.69583	0.000624024	0.00241153	0.258766	0.39977	-3.86449	B
	mmu-miR-361-3p	F22	7.09778	5.2625	0.00730056	0.0260513	0.280238	0.231979	-3.5684	A
	mmu-miR-135b-3p	F23	11.9428	10.6942	0.000254019	0.00060358	0.420853	0.162703	-2.37613	C
	mmu-miR-374c-3p	F24	8.90278	8.21917	0.00208928	0.00335571	0.622605	0.567099	-1.60615	B
	mmu-miR-190b-3p	G01	11.7644	10.1242	0.000287441	0.000896029	0.320795	0.157124	-3.11726	B
	mmu-miR-1249-3p	G02	3.77278	2.32583	0.0731612	0.199459	0.366797	0.176667	-2.7263	OKAY
	mmu-miR-344d-1-5p	G03	10.9461	9.13083	0.000506865	0.0017838	0.28415	0.669027	-3.51927	B
	mmu-miR-196b-3p	G04	8.20778	7.02917	0.0033823	0.00765614	0.441777	0.695792	-2.26359	B
	mmu-miR-511-3p	G05	6.83444	4.5925	0.00876248	0.0414495	0.211401	0.154591	-4.73034	OKAY
	mmu-miR-3099-5p	G06	7.35944	5.39417	0.00608957	0.023779	0.25609	0.589872	-3.90488	A
	mmu-miR-3077-3p	G07	10.2044	8.47583	0.000847532	0.00280879	0.301742	0.52199	-3.31409	B
	mmu-miR-429-5p	G08	11.9428	10.6075	0.000254019	0.00064095	0.396316	0.127207	-2.52324	B
	mmu-miR-3100-3p	G09	7.14111	5.3175	0.00708454	0.0250769	0.282513	0.483828	-3.53966	A
	mmu-miR-3087-3p	G10	9.17444	7.8375	0.00173068	0.00437197	0.395858	0.319829	-2.52616	B
	mmu-miR-3102-5p.2-5p	G11	5.83611	3.6375	0.0175047	0.0803532	0.217847	0.571152	-4.59037	OKAY
	mmu-miR-3059-3p	G12	10.8511	9.13083	0.000541365	0.0017838	0.30349	0.432215	-3.295	B
	mmu-miR-672-3p	G13	4.98611	3.6975	0.0315523	0.07708	0.409345	0.224488	-2.44293	OKAY
	mmu-miR-201-3p	G14	8.16444	5.9925	0.00348544	0.0157064	0.221911	0.25255	-4.5063	B
	mmu-miR-3063-5p	G15	9.35778	7.55417	0.00152415	0.00532071	0.286457	0.400141	-3.49093	B
	mmu-miR-802-3p	G16	11.3194	9.7775	0.000391298	0.00113941	0.343422	0.326197	-2.91187	B
	mmu-miR-496a-5p	G17	8.65944	7.17417	0.00247313	0.00692406	0.35718	0.550859	-2.79971	B
	mmu-miR-3071-5p	G18	11.0328	9.96583	0.000477313	0.000999966	0.477329	0.606292	-2.09499	B
	mmu-miR-3103-3p	G19	8.43278	6.14583	0.00289388	0.0141228	0.204909	0.531328	-4.88021	B
	mmu-miR-3085-5p	G20	8.19444	6.5425	0.00341371	0.0107278	0.318211	0.358766	-3.14257	B
	mmu-miR-1945	G21	11.2461	9.9375	0.000411702	0.0010198	0.403709	0.372331	-2.47703	B
	mmu-miR-448-5p	G22	9.04611	6.96083	0.00189169	0.0080275	0.235651	0.306117	-4.24357	B
	mmu-miR-3069-5p	G23	3.00944	0.795833	0.124184	0.57601	0.215594	0.245998	-4.63835	OKAY
	mmu-miR-3057-3p	G24	9.05278	6.3975	0.00188297	0.0118621	0.158738	0.543207	-6.29968	B
	mmu-miR-670-5p	H01	9.51278	7.50917	0.00136889	0.00548928	0.249375	0.440829	-4.01002	B
	mmu-miR-495-5p	H02	11.2428	9.39917	0.000412655	0.00148105	0.278624	0.308471	-3.58907	B
	mmu-miR-539-5p	H03	9.01944	6.64583	0.00192698	0.0099863	0.192962	0.241033	-5.18237	B
	mmu-miR-181d-3p	H04	11.1761	9.59417	0.000432171	0.0012938	0.334031	0.169002	-2.99373	B
	mmu-miR-187-5p	H05	7.50444	6.0775	0.00550728	0.0148078	0.371918	0.687332	-2.68877	B
	mmu-miR-216b-3p	H06	11.9428	10.6942	0.000254019	0.00060358	0.420853	0.162703	-2.37613	C
	mmu-miR-3076-3p	H07	9.35944	7.5575	0.00152239	0.00530843	0.286788	0.290335	-3.4869	B
	mmu-miR-219a-2-3p	H08	8.45444	6.6525	0.00285075	0.00994026	0.286788	0.273225	-3.4869	B
	mmu-miR-3095-3p	H09	9.92944	7.57083	0.00102551	0.00525959	0.194979	0.431445	-5.12876	B
	mmu-miR-3066-3p	H10	8.76778	7.08417	0.00229422	0.00736976	0.311302	0.56814	-3.21231	B
	mmu-miR-509-3p	H11	11.9428	10.6942	0.000254019	0.00060358	0.420853	0.162703	-2.37613	C
	mmu-miR-148b-5p	H12	9.34611	8.88083	0.00153653	0.0021213	0.724332	0.631005	-1.38058	B
	mmu-miR-3094-3p	H13	11.5344	10.4242	0.000337121	0.000727802	0.463205	0.602151	-2.15887	B
	mmu-miR-490-3p	H14	9.79278	8.56917	0.00112741	0.00263284	0.42821	0.591628	-2.33531	B
	mmu-miR-3092-3p	H15	8.63111	6.75417	0.00252218	0.00926389	0.27226	0.766983	-3.67296	B
	mmu-miR-592-3p	H16	8.54944	7.07417	0.00266907	0.00742102	0.359664	0.357409	-2.78037	B
	mmu-miR-505-5p	H17	9.94944	8.12583	0.00101139	0.00357998	0.282513	0.414131	-3.53966	B
	mmu-miR-1264-3p	H18	11.5594	10.5758	0.00033133	0.000655174	0.505712	0.919268	-1.97741	B
	mmu-miR-181b-1-3p	H19	9.31444	7.40417	0.00157063	0.00590369	0.266041	0.132211	-3.75881	B
	mmu-miR-344g-5p	H20	5.93778	4.02917	0.0163136	0.0612491	0.266349	0.473685	-3.75447	OKAY
	mmu-miR-3112-3p	H21	11.4711	9.6875	0.00035225	0.00121275	0.290455	0.459476	-3.44287	B
	mmu-miR-196a-1-3p	H22	10.9261	8.6475	0.00051394	0.00249369	0.206096	0.23468	-4.85211	B
	mmu-miR-713	H23	5.53111	3.73083	0.0216257	0.0753195	0.287119	0.54071	-3.48287	OKAY
	mmu-miR-3069-3p	H24	1.98944	0.105833	0.251836	0.929268	0.271005	0.283854	-3.68998	OKAY
	mmu-miR-764-5p	I01	8.36778	7.3775	0.00302725	0.00601383	0.503381	0.728995	-1.98657	B
	mmu-miR-3087-5p	I02	9.94444	7.9325	0.0010149	0.00409336	0.247939	0.994628	-4.03325	B
	mmu-miR-3072-5p	I03	9.50278	7.28083	0.00137841	0.00643059	0.214352	0.462012	-4.66522	B
	mmu-miR-369-3p	I04	6.73278	4.7575	0.00940225	0.03697	0.254321	0.210857	-3.93204	OKAY
	mmu-miR-1936	I05	9.43111	7.13417	0.00144861	0.00711872	0.203494	0.43835	-4.91416	B
	mmu-miR-135a-1-3p	I06	5.44778	3.7175	0.0229116	0.0760188	0.301394	0.456322	-3.31792	OKAY
	mmu-miR-1251-3p	I07	8.53611	6.7975	0.00269386	0.00898977	0.299658	0.534047	-3.33714	B
	mmu-miR-3066-5p	I08	11.1144	10.3192	0.000451044	0.000782747	0.576232	0.440406	-1.73541	B
	mmu-miR-1981-5p	I09	4.77278	3.59083	0.0365806	0.0829949	0.440757	0.51545	-2.26882	OKAY
	mmu-miR-1247-5p	I10	3.57278	2.3225	0.0840401	0.199921	0.420367	0.343065	-2.37887	OKAY
	mmu-miR-146a-3p	I11	11.3461	10.0558	0.000384132	0.000939491	0.408872	0.205924	-2.44575	B
	mmu-miR-223-5p	I12	8.73778	7.4575	0.00234243	0.00568943	0.411716	0.271353	-2.42886	B
	mmu-miR-205-3p	I13	10.6428	9.37917	0.000625467	0.00150172	0.4165	0.911249	-2.40096	B
	mmu-miR-2183	I14	6.51611	4.38083	0.0109258	0.0479996	0.227624	0.352536	-4.39322	OKAY
	mmu-miR-1b-5p	I15	10.5494	8.67583	0.000667269	0.0024452	0.27289	0.212142	-3.66449	B
	mmu-miR-133b-5p	I16	11.0394	10.5208	0.000475112	0.000680634	0.698044	0.584121	-1.43258	B
	mmu-miR-26a-1-3p	I17	9.34611	7.69083	0.00153653	0.00483981	0.317477	0.27327	-3.14984	B
	mmu-miR-363-3p	I18	9.66944	8.94417	0.00122802	0.00203019	0.604881	0.546879	-1.65322	B
	mmu-miR-677-3p	I19	0.804444	1.03583	0.572583	0.487734	1.17396	0.399266	1.17396	OKAY
	mmu-miR-1933-5p	I20	11.3728	10.2642	0.000377097	0.000813164	0.46374	0.808404	-2.15638	B
	mmu-miR-370-5p	I21	8.14778	5.85417	0.00352594	0.017287	0.203964	0.613843	-4.90282	B
	mmu-miR-1981-3p	I22	6.66111	5.19583	0.00988111	0.0272834	0.362166	0.317668	-2.76117	OKAY
	mmu-miR-3064-3p	I23	7.35278	5.69583	0.00611777	0.0192923	0.31711	0.22222	-3.15348	B
	mmu-miR-3105-3p	I24	9.30278	7.64583	0.00158338	0.00499315	0.31711	0.674267	-3.15348	B
	mmu-miR-679-3p	J01	10.2011	8.54417	0.000849493	0.00267886	0.31711	0.471635	-3.15348	B
	mmu-miR-3062-5p	J02	11.0394	10.0458	0.000475112	0.000946025	0.502219	0.3301	-1.99116	B
	mmu-miR-3105-5p	J03	8.55611	6.9475	0.00265677	0.00810203	0.327914	0.540085	-3.04958	B
	mmu-miR-3083-5p	J04	11.9428	10.6225	0.000254019	0.000634321	0.400458	0.133259	-2.49714	B
	mmu-miR-3098-3p	J05	9.31944	7.47917	0.00156519	0.00560462	0.279268	0.986544	-3.58079	B
	mmu-miR-3061-3p	J06	10.3628	8.26417	0.000759439	0.00325265	0.233483	0.288812	-4.28297	B
	mmu-miR-539-3p	J07	11.8328	10.6942	0.000274144	0.00060358	0.454197	0.187627	-2.20169	B
	mmu-miR-486-3p	J08	6.88278	4.9675	0.00847378	0.031962	0.265121	0.145775	-3.77186	OKAY
	mmu-miR-3101-5p	J09	11.4161	10.3758	0.000365939	0.000752598	0.486234	0.426898	-2.05662	B
	mmu-miR-215-3p	J10	7.86611	6.41083	0.00428612	0.0117529	0.364685	0.341821	-2.74209	B
	mmu-miR-136-5p	J11	5.60111	4.47417	0.0206014	0.0449927	0.457884	0.319314	-2.18396	OKAY
	mmu-miR-329-5p	J12	8.35778	5.9675	0.0030483	0.015981	0.190746	0.257561	-5.24258	B
	mmu-miR-541-3p	J13	8.47444	6.75417	0.0028115	0.00926389	0.30349	0.256721	-3.295	B
	mmu-miR-760-3p	J14	7.91111	6.90083	0.0041545	0.0083684	0.496451	0.840984	-2.0143	B
	mmu-miR-1955-3p	J15	9.08278	6.47917	0.00184421	0.0112092	0.164526	0.376965	-6.07806	B
	mmu-miR-224-3p	J16	9.43278	8.15583	0.00144694	0.0035063	0.412669	0.738085	-2.42325	B
	mmu-miR-302d-5p	J17	8.17611	6.61417	0.00345737	0.0102079	0.338694	0.913144	-2.95252	B
	mmu-miR-1968-5p	J18	9.93944	7.2025	0.00101843	0.0067894	0.150002	0.229412	-6.66657	B
	mmu-miR-1953	J19	9.72278	7.96583	0.00118346	0.00399986	0.295874	0.564771	-3.37982	B
	mmu-miR-302a-3p	J20	11.0128	9.71583	0.000483976	0.00118917	0.406987	0.85208	-2.45708	B
	mmu-miR-3058-3p	J21	7.36778	5.4525	0.00605449	0.0228367	0.265121	0.680711	-3.77186	A
	mmu-miR-3094-5p	J22	11.1911	9.75083	0.000427701	0.00116066	0.368496	0.0541217	-2.71373	B
	mmu-miR-463-3p	J23	11.9428	10.4908	0.000254019	0.000694935	0.365528	0.239373	-2.73577	B
	mmu-miR-344g-3p	J24	11.2094	9.9175	0.0004223	0.00103403	0.4084	0.287004	-2.44858	B
	mmu-miR-3091-3p	K01	11.1628	9.02083	0.000436183	0.00192512	0.226574	0.700553	-4.41356	B
	mmu-miR-92b-5p	K02	6.94444	4.2875	0.00811921	0.0512075	0.158555	0.464918	-6.30696	A
	mmu-miR-3093-5p	K03	10.8594	9.39917	0.000538247	0.00148105	0.363423	0.726306	-2.75161	B
	mmu-miR-1b-3p	K04	11.4078	9.4675	0.000368058	0.00141253	0.260566	0.028365	-3.8378	OKAY
	mmu-miR-466l-3p	K05	10.0511	8.28583	0.000942571	0.00320417	0.29417	0.653755	-3.39939	B
	mmu-miR-592-5p	K06	5.62611	4.33917	0.0202475	0.0494061	0.409818	0.387036	-2.44011	OKAY
	mmu-miR-138-2-3p	K07	8.33111	6.2975	0.00310517	0.0127135	0.244243	0.253207	-4.09428	B
	mmu-miR-3097-3p	K08	10.8844	9.5225	0.000529	0.0013597	0.389058	0.856175	-2.57031	B
	mmu-miR-298-3p	K09	7.74944	6.2675	0.00464713	0.0129806	0.358006	0.364675	-2.79325	B
	mmu-miR-3067-5p	K10	7.90444	6.1625	0.00417374	0.0139606	0.298966	0.657513	-3.34486	B
	mmu-miR-3080-3p	K11	8.05944	7.25583	0.00374857	0.00654299	0.572913	0.98284	-1.74546	B
	mmu-miR-3106-3p	K12	10.3344	9.84917	0.000774501	0.00108419	0.71436	0.609426	-1.39986	B
	mmu-miR-599	K13	11.7278	10.5458	0.00029484	0.000668941	0.440757	0.44751	-2.26882	B
	mmu-miR-206-5p	K14	10.9578	10.6708	0.000502783	0.000613422	0.819636	0.373917	-1.22005	B
	mmu-miR-344c-5p	K15	10.9561	8.9675	0.000503364	0.00199762	0.251981	0.489967	-3.96855	B
	mmu-miR-1197-5p	K16	11.1511	8.89083	0.000439725	0.00210665	0.208732	0.100718	-4.79084	B
	mmu-miR-127-3p	K17	2.57111	0.9875	0.168275	0.504351	0.333646	0.283801	-2.99719	OKAY
	mmu-miR-421-5p	K18	11.1678	10.2692	0.000434674	0.00081035	0.536403	0.77598	-1.86427	B
	mmu-miR-665-5p	K19	11.6378	10.4692	0.000313819	0.000705451	0.444849	0.363951	-2.24795	B
	mmu-miR-1968-3p	K20	8.08111	6.71583	0.00369269	0.00951333	0.38816	0.33492	-2.57626	B
	mmu-miR-3063-3p	K21	6.12778	3.52917	0.0143006	0.0866194	0.165097	0.794763	-6.05703	OKAY
	mmu-miR-193b-5p	K22	7.46444	5.74583	0.00566211	0.0186351	0.303841	0.281675	-3.29119	B
	mmu-miR-210-5p	K23	5.45944	3.63083	0.0227271	0.0807254	0.281536	0.518021	-3.55195	OKAY
	mmu-miR-3060-3p	K24	6.94944	5.2225	0.00809112	0.0267837	0.302091	0.506315	-3.31026	A
	mmu-miR-3084-5p	L01	0.0594444	-1.6875	0.959634	3.22098	0.297932	0.327379	-3.35647	OKAY
	mmu-miR-491-5p	L02	7.88944	6.33417	0.00421736	0.0123944	0.340263	0.179836	-2.9389	B
	mmu-miR-3078-5p	L03	8.14444	6.2425	0.00353409	0.0132075	0.267582	0.486745	-3.73717	B
	mmu-miR-29b-1-5p	L04	5.99278	4.3825	0.0157034	0.0479442	0.327535	0.189975	-3.05311	OKAY
	mmu-miR-19b-2-5p	L05	11.1294	9.88583	0.000446379	0.00105698	0.422314	0.586146	-2.3679	B
	mmu-miR-494-5p	L06	10.1344	8.59417	0.000889669	0.00258761	0.343819	0.711146	-2.9085	B
	mmu-miR-344d-3p	L07	8.51611	6.68417	0.00273146	0.00972446	0.280886	0.403128	-3.56017	B
	mmu-miR-410-5p	L08	9.17111	6.93417	0.00173468	0.00817726	0.212135	0.317234	-4.71398	B
	mmu-miR-344d-2-5p	L09	11.0278	9.9175	0.00047897	0.00103403	0.463205	0.391016	-2.15887	B
	mmu-miR-128-1-5p	L10	9.35944	7.25083	0.00152239	0.00656571	0.23187	0.379352	-4.31276	B
	mmu-miR-1188-3p	L11	4.67611	2.8375	0.0391156	0.139903	0.279591	0.568446	-3.57666	OKAY
	mmu-miR-25-5p	L12	6.35111	4.8575	0.0122497	0.0344943	0.355123	0.313873	-2.81593	OKAY
	mmu-miR-1247-3p	L13	9.15611	6.5925	0.00175281	0.0103624	0.169152	0.53841	-5.91186	B
	mmu-miR-468-3p	L14	9.31444	6.92917	0.00157063	0.00820565	0.191408	0.427379	-5.22444	B
	mmu-miR-190a-3p	L15	8.92111	6.8475	0.0020629	0.00868355	0.237564	0.31267	-4.20939	B
	mmu-miR-214-5p	L16	6.24444	4.42417	0.0131897	0.0465793	0.283166	0.239112	-3.53149	OKAY
	mmu-miR-1969	L17	10.9794	9.3675	0.000495288	0.00151392	0.327157	0.367375	-3.05664	B
	mmu-miR-1943-3p	L18	5.72278	3.91417	0.0189353	0.0663313	0.285466	0.543984	-3.50305	OKAY
	mmu-miR-3086-3p	L19	11.9428	10.6942	0.000254019	0.00060358	0.420853	0.162703	-2.37613	C
	mmu-miR-3471	L20	5.36611	3.4475	0.024246	0.0916641	0.264509	0.847543	-3.78059	OKAY
	mmu-miR-217-3p	L21	9.51111	7.9925	0.00137047	0.00392661	0.349022	0.258183	-2.86515	B
	mmu-miR-1970	L22	10.5478	8.7675	0.00066804	0.00229467	0.291127	0.686378	-3.43492	B
	mmu-miR-301b-5p	L23	9.91778	8.0075	0.00103384	0.003886	0.266041	0.393241	-3.75881	B
	mmu-miR-2137	L24	2.74944	0.534167	0.148708	0.690557	0.215345	0.484	-4.64371	OKAY
	mmu-miR-363-5p	M01	11.6111	10.1642	0.000319674	0.000871527	0.366797	0.295063	-2.7263	B
	mmu-miR-375-5p	M02	4.39111	2.1075	0.0476589	0.232049	0.205383	0.258666	-4.86895	OKAY
	mmu-miR-664-5p	M03	4.31444	2.56917	0.05026	0.168501	0.298276	0.342956	-3.35259	OKAY
	mmu-miR-1941-3p	M04	9.32778	7.47917	0.00155618	0.00560462	0.27766	0.539801	-3.60153	B
	mmu-miR-7a-2-3p	M05	6.60611	4.79417	0.0102651	0.0360423	0.284807	0.394224	-3.51115	OKAY
	mmu-miR-412-5p	M06	10.7944	8.59417	0.000563052	0.00258761	0.217596	0.308745	-4.59568	B
	mmu-miR-3070a-3p	M07	11.5894	10.6942	0.000324511	0.00060358	0.537644	0.403579	-1.85997	B
	mmu-miR-669o-5p	M08	6.00944	4.15083	0.015523	0.0562956	0.275742	0.182207	-3.62658	OKAY
	mmu-miR-743a-5p	M09	9.51444	7.36917	0.00136731	0.00604867	0.226051	0.342116	-4.42377	B
	mmu-miR-344f-3p	M10	8.26278	5.9175	0.00325579	0.0165446	0.196789	0.631376	-5.08158	B
	mmu-miR-1934-5p	M11	6.22611	4.8475	0.0133584	0.0347342	0.384589	0.428313	-2.60018	OKAY
	mmu-miR-551b-5p	M12	9.27778	7.6775	0.00161106	0.00488475	0.329813	0.994295	-3.03202	B
	mmu-miR-144-5p	M13	7.41611	5.44583	0.00585502	0.0229425	0.255204	0.243505	-3.91844	A
	mmu-miR-154-5p	M14	5.48444	3.74583	0.0223366	0.0745404	0.299658	0.252877	-3.33714	OKAY
	mmu-miR-3095-5p	M15	10.9144	8.9875	0.000518113	0.00197012	0.262986	0.277637	-3.80249	B
	mmu-miR-3075-5p	M16	6.01111	3.8825	0.0155051	0.0678033	0.228678	0.430379	-4.37296	OKAY
	mmu-miR-504-3p	M17	8.10778	6.7525	0.00362506	0.0092746	0.39086	0.824135	-2.55846	B
	mmu-miR-344d-3-5p	M18	11.9311	10.5658	0.000256081	0.000659732	0.38816	0.114171	-2.57626	B
	mmu-miR-1971	M19	6.19111	4.12417	0.0136864	0.0573459	0.238664	0.603208	-4.18998	OKAY
	mmu-miR-1967	M20	8.82944	8.0825	0.00219823	0.00368914	0.595864	0.528091	-1.67823	B
	mmu-miR-669k-5p	M21	10.8494	8.66083	0.000541991	0.00247075	0.219363	0.39926	-4.55866	B
	mmu-miR-16-1-3p	M22	7.26444	5.86083	0.00650406	0.0172073	0.377982	0.334886	-2.64563	B
	mmu-miR-491-3p	M23	11.7928	10.0192	0.000281851	0.000963674	0.292476	0.123058	-3.41909	B
	mmu-miR-1931	M24	5.95278	3.89417	0.0161449	0.0672572	0.240047	0.839822	-4.16585	OKAY
	mmu-miR-344f-5p	N01	-0.773889	-2.05583	1.70987	4.15784	0.411241	0.301539	-2.43166	OKAY
	mmu-miR-1306-3p	N02	6.79444	5.0725	0.00900883	0.0297184	0.30314	0.563382	-3.29881	OKAY
	mmu-miR-691	N03	4.46611	2.05417	0.0452446	0.240788	0.187902	0.380192	-5.32191	OKAY
	mmu-miR-487b-5p	N04	10.3428	9.34917	0.000770041	0.00153328	0.502219	0.649283	-1.99116	B
	mmu-miR-717	N05	11.9428	10.6942	0.000254019	0.00060358	0.420853	0.162703	-2.37613	C
	mmu-miR-1224-3p	N06	9.70611	8.1025	0.00119721	0.00363835	0.329052	0.74729	-3.03903	B
	mmu-miR-216a-3p	N07	10.4044	8.9725	0.00073782	0.00199071	0.370631	0.771454	-2.6981	B
	mmu-miR-1964-3p	N08	8.03278	5.75583	0.0038185	0.0185064	0.206334	0.315714	-4.8465	B
	mmu-miR-1894-3p	N09	6.79111	4.67083	0.00902967	0.039259	0.230003	0.781807	-4.34778	OKAY
	mmu-miR-670-3p	N10	11.2444	10.1192	0.000412178	0.00089914	0.458414	0.447924	-2.18144	B
	mmu-miR-1960	N11	8.18611	6.45417	0.00343348	0.0114052	0.301046	0.52366	-3.32175	B
	mmu-miR-3102-5p	N12	5.58944	3.8175	0.0207687	0.070928	0.292814	0.765357	-3.41514	OKAY
	mmu-miR-3108-5p	N13	11.0528	9.05917	0.000470741	0.00187465	0.25111	0.312121	-3.98233	B
	mmu-miR-1963	N14	9.21944	6.57917	0.00167753	0.0104586	0.160397	0.253854	-6.23452	B
	mmu-miR-465b-5p	N15	10.4528	8.3275	0.00071351	0.00311295	0.229207	0.612052	-4.36287	B
	mmu-miR-365-1-5p	N16	9.51278	7.71583	0.00136889	0.00475667	0.287783	0.355822	-3.47483	B
	mmu-miR-10a-3p	N17	7.58611	6.01583	0.00520419	0.0154545	0.336744	0.208144	-2.96962	B
	mmu-miR-130a-5p	N18	7.05611	5.4725	0.00751448	0.0225223	0.333646	0.246166	-2.99719	A
	mmu-miR-412-3p	N19	10.0111	8.59083	0.00096907	0.00259359	0.37364	0.464835	-2.67637	B
	mmu-miR-192-3p	N20	10.4078	9.04917	0.000736117	0.00188768	0.389958	0.112893	-2.56438	B
	mmu-miR-3068-3p	N21	-0.773889	-2.5025	1.70987	5.66667	0.301742	0.302373	-3.31409	OKAY
	mmu-miR-208a-3p	N22	11.0161	8.76917	0.000482859	0.00229202	0.21067	0.160657	-4.74676	B
	mmu-miR-344e-3p	N23	11.4994	10.4325	0.0003454	0.00072361	0.477329	0.374794	-2.09499	B
	mmu-miR-155-3p	N24	11.7078	10.0975	0.000298956	0.000912745	0.327535	0.0410792	-3.05311	OKAY
	mmu-miR-3110-3p	O01	10.6628	8.9725	0.000616856	0.00199071	0.309867	0.0570191	-3.22719	B
	mmu-miR-3097-5p	O02	8.44611	7.20083	0.00286726	0.00679725	0.421827	0.660918	-2.37064	B
	mmu-miR-465c-5p	O03	8.42444	7.76917	0.00291065	0.00458403	0.634953	0.68316	-1.57492	B
	mmu-miR-1958	O04	11.4611	10.2008	0.0003547	0.000849656	0.417464	0.817519	-2.39542	B
	mmu-miR-122-3p	O05	11.1478	10.3275	0.000440742	0.000778239	0.566333	0.501245	-1.76575	B
	mmu-miR-448-3p	O06	11.1678	9.5575	0.000434674	0.00132711	0.327535	0.341082	-3.05311	B
	mmu-miR-212-5p	O07	7.44111	4.8925	0.00575443	0.0336675	0.170919	0.0938684	-5.85071	A
	mmu-miR-3065-5p	O08	10.9661	7.9925	0.000499887	0.00392661	0.127307	0.0450262	-7.855	OKAY
	mmu-miR-499-5p	O09	10.2228	8.4675	0.00083683	0.00282507	0.296216	0.334152	-3.37591	B
	mmu-miR-679-5p	O10	10.6761	8.35417	0.000611182	0.00305594	0.199998	0.170635	-5.00006	B
	mmu-miR-3090-3p	O11	9.79944	8.30917	0.00112221	0.00315276	0.355944	0.695934	-2.80943	B
	mmu-miR-3061-5p	O12	7.78111	5.51917	0.00454624	0.0218055	0.208491	0.613482	-4.79637	A
	mmu-miR-669e-3p	O13	11.1061	9.5825	0.000453657	0.00130431	0.347814	0.156257	-2.8751	B
	mmu-miR-668-5p	O14	9.47444	6.72917	0.00140575	0.00942582	0.149138	0.0702764	-6.70519	B
	mmu-miR-3078-3p	O15	11.6811	10.3742	0.000304534	0.000753468	0.404176	0.310918	-2.47417	B
	mmu-miR-1198-3p	O16	9.68111	7.83417	0.00121813	0.00438209	0.27798	0.589133	-3.59737	B
	mmu-miR-328-5p	O17	6.73778	4.9625	0.00936972	0.0320729	0.292138	0.52734	-3.42304	OKAY
	mmu-miR-1912-3p	O18	10.5761	9.20917	0.000655048	0.00168952	0.387712	0.482921	-2.57924	B
	mmu-miR-26a-2-3p	O19	7.09278	5.4225	0.0073259	0.0233166	0.314193	0.201589	-3.18276	A
	mmu-miR-1193-3p	O20	7.87611	6.1575	0.00425652	0.014009	0.303841	0.232781	-3.29119	B
	mmu-miR-452-3p	O21	11.2894	9.58417	0.00039952	0.0013028	0.306662	0.149363	-3.26092	B
	mmu-miR-3073a-3p	O22	8.24944	6.0175	0.00328602	0.0154366	0.212872	0.372116	-4.69767	B
	mmu-miR-7a-1-3p	O23	6.97778	5.44583	0.00793377	0.0229425	0.345811	0.231544	-2.89175	A
	mmu-miR-152-5p	O24	11.0961	9.25083	0.000456812	0.00164143	0.278302	0.332072	-3.59322	B
	mmu-miR-544-3p	P01	11.2744	10.1158	0.000403696	0.00090122	0.447944	0.627898	-2.23242	B
	mmu-miR-3106-5p	P02	7.92278	5.90417	0.00412103	0.0166982	0.246796	0.317604	-4.05194	B
	mmu-miR-98-3p	P03	7.06444	5.4825	0.0074712	0.0223668	0.334031	0.133332	-2.99373	A
	mmu-miR-1932	P04	10.9261	10.4675	0.00051394	0.000706266	0.727686	0.398522	-1.37422	B
	mmu-miR-3085-3p	P05	7.71778	6.60083	0.00475026	0.0103027	0.461069	0.347117	-2.16887	B
	mmu-miR-1912-5p	P06	8.37944	7.68583	0.00300287	0.00485661	0.618304	0.717169	-1.61733	B
	mmu-miR-3104-5p	P07	6.90611	5.66083	0.00833784	0.019766	0.421827	0.344841	-2.37064	OKAY
	mmu-miR-137-5p	P08	2.65778	2.24917	0.158463	0.210346	0.753348	0.604521	-1.32741	OKAY
	mmu-miR-3089-5p	P09	1.75778	5.83083	0.295703	0.0175689	16.8311	0.137984	16.8311	A
	mmu-miR-3058-5p	P10	8.90611	2.7125	0.00208446	0.152565	0.0136627	0.318667	-73.1919	A
	mmu-miR-3474	P11	4.44944	0.8725	0.0457703	0.5462	0.0837978	0.325334	-11.9335	OKAY
	mmu-miR-125b-1-3p	P12	4.04444	-0.604167	0.0606039	1.5201	0.0398684	0.341819	-25.0825	OKAY
	cel-miR-39-3p	P13	3.99278	6.54917	0.0628137	0.0106784	5.88233	0.436895	5.88233	A
	cel-miR-39-3p	P14	7.20278	6.1775	0.00678809	0.0138162	0.491316	0.352015	-2.03535	B
Plate 3	mmu-miR-1894-5p	A01	9.78722	8.41778	0.00113176	0.00292413	0.38704	0.385255	-2.58371	A
	mmu-miR-1929-5p	A02	12.6156	13.0078	0.000159345	0.000121414	1.31241	0.298877	1.31241	B
	mmu-miR-194-2-3p	A03	11.6756	11.3994	0.000305709	0.000370191	0.825814	0.509792	-1.21093	B
	mmu-miR-653-3p	A04	13.3322	13.7278	9.69619e-05	7.37101e-05	1.31545	0.820294	1.31545	B
	mmu-miR-3110-5p	A05	11.0639	10.5428	0.00046713	0.000670359	0.696835	0.562776	-1.43506	B
	mmu-miR-326-5p	A06	12.9456	12.8994	0.000126765	0.000130882	0.968544	0.491925	-1.03248	B
	mmu-miR-1930-3p	A07	12.9456	11.4778	0.000126765	0.000350626	0.361539	0.624126	-2.76596	B
	mmu-miR-3080-5p	A08	13.4539	14.1528	8.91201e-05	5.49022e-05	1.62325	0.485389	1.62325	B
	mmu-miR-32-3p	A09	10.5122	10.5528	0.000684709	0.000665729	1.02851	0.712915	1.02851	B
	mmu-miR-873a-3p	A10	12.4256	13.8644	0.000181775	6.70481e-05	2.71112	0.23184	2.71112	B
	mmu-miR-379-5p	A11	6.17722	9.31611	0.0138188	0.00156881	8.80845	0.215099	8.80845	OKAY
	mmu-miR-3088-3p	A12	10.9489	12.8044	0.00050589	0.000139791	3.61891	0.367008	3.61891	B
	mmu-miR-200c-3p	A13	7.78722	6.24111	0.00452702	0.0132202	0.342432	0.225305	-2.92029	OKAY
	mmu-miR-34a-3p	A14	8.46056	7.69111	0.0028387	0.00483888	0.586643	0.354927	-1.70461	OKAY
	mmu-miR-143-5p	A15	9.33389	5.45111	0.0015496	0.0228587	0.0677903	0.726193	-14.7514	A
	mmu-miR-3070b-3p	A16	10.6689	11.1011	0.000614249	0.000455232	1.34931	0.689294	1.34931	B
	mmu-miR-1251-5p	A17	12.9089	13.5278	0.000130028	8.46707e-05	1.53569	0.362601	1.53569	B
	mmu-miR-3059-5p	A18	12.9889	14.0594	0.000123014	5.85714e-05	2.10024	0.220218	2.10024	B
	mmu-miR-1843a-3p	A19	0.113889	0.917778	0.924094	0.529324	1.7458	0.565941	1.7458	OKAY
	mmu-miR-1948-5p	A20	12.7439	13.5961	0.000145783	8.07538e-05	1.80528	0.31913	1.80528	B
	mmu-miR-377-5p	A21	11.5139	11.9661	0.000341959	0.000249943	1.36815	0.336329	1.36815	B
	mmu-miR-432	A22	9.82556	10.1228	0.00110208	0.000896892	1.22878	0.298846	1.22878	B
	mmu-miR-3065-3p	A23	13.4922	14.1528	8.67833e-05	5.49022e-05	1.58069	0.395174	1.58069	B
	mmu-miR-1952	A24	10.7239	11.0428	0.000591273	0.000474016	1.24737	0.34245	1.24737	B
	mmu-miR-208b-5p	B01	7.59556	9.46778	0.00517023	0.00141226	3.66096	0.0588138	3.66096	OKAY
	mmu-miR-696	B02	7.13222	7.36611	0.00712832	0.00606149	1.176	0.278352	1.176	OKAY
	mmu-miR-135a-2-3p	B03	7.49222	7.98611	0.00555413	0.00394404	1.40824	0.351562	1.40824	OKAY
	mmu-miR-3082-3p	B04	11.4839	11.3961	0.000349144	0.000371047	0.940971	0.478447	-1.06273	B
	mmu-miR-3108-3p	B05	12.2389	14.0078	0.000206884	6.0707e-05	3.40791	0.194293	3.40791	B
	mmu-miR-182-3p	B06	11.9439	11.7794	0.000253823	0.000284468	0.892272	0.386748	-1.12073	B
	mmu-miR-3079-5p	B07	12.0506	12.1294	0.000235734	0.000223189	1.0562	0.396809	1.0562	B
	mmu-miR-18b-3p	B08	10.8656	10.6928	0.000535972	0.000604162	0.887133	0.528902	-1.12723	B
	mmu-miR-871-5p	B09	11.5922	12.4344	0.000323887	0.000180659	1.79281	0.389185	1.79281	B
	mmu-miR-19b-1-5p	B10	9.69556	11.4911	0.001206	0.000347401	3.47149	0.181987	3.47149	B
	mmu-miR-1956	B11	7.85722	8.32444	0.00431261	0.00311955	1.38245	0.327186	1.38245	OKAY
	mmu-miR-701-3p	B12	11.9922	12.8461	0.00024546	0.000135811	1.80737	0.704955	1.80737	B
	mmu-miR-1264-5p	B13	13.4922	14.0461	8.67833e-05	5.91152e-05	1.46804	0.442076	1.46804	B
	mmu-miR-652-5p	B14	10.1322	11.3761	0.00089104	0.000376226	2.36836	0.430234	2.36836	B
	mmu-miR-493-5p	B15	11.3339	11.2244	0.0003874	0.000417932	0.926945	0.425936	-1.07881	B
	mmu-miR-1a-2-5p	B16	12.6089	12.9928	0.000160083	0.000122683	1.30485	0.345256	1.30485	B
	mmu-miR-132-5p	B17	7.26222	7.59444	0.00651408	0.00517421	1.25895	0.412294	1.25895	OKAY
	mmu-miR-3072-3p	B18	8.73722	10.1611	0.00234333	0.000873375	2.68308	0.175688	2.68308	B
	mmu-miR-1947-3p	B19	7.52222	7.76611	0.00543983	0.00459375	1.18418	0.361314	1.18418	OKAY
	mmu-miR-1197-3p	B20	12.7106	13.3994	0.000149191	9.25476e-05	1.61204	0.312628	1.61204	B
	mmu-miR-27b-5p	B21	9.10889	9.65444	0.00181114	0.00124086	1.45958	0.64855	1.45958	B
	mmu-miR-3074-5p	B22	6.84222	7.29444	0.00871537	0.00637021	1.36815	0.326003	1.36815	OKAY
	mmu-miR-673-3p	B23	9.56889	10.2544	0.00131667	0.000818662	1.60832	0.283749	1.60832	B
	mmu-miR-669f-3p	B24	6.31222	6.74611	0.0125844	0.00931576	1.35087	0.54683	1.35087	OKAY
	mmu-miR-3472	C01	6.39722	6.45278	0.0118644	0.0114162	1.03926	0.312116	1.03926	OKAY
	mmu-miR-3093-3p	C02	11.0822	12.0911	0.000461231	0.000229199	2.01236	0.209297	2.01236	B
	mmu-miR-196a-2-3p	C03	10.1589	10.6411	0.000874721	0.00062619	1.39689	0.252588	1.39689	B
	mmu-miR-3083-3p	C04	12.7256	13.3611	0.000147647	9.50396e-05	1.55354	0.230061	1.55354	B
	mmu-miR-1298-3p	C05	10.9922	11.2394	0.000490921	0.000413609	1.18692	0.312676	1.18692	B
	mmu-miR-490-5p	C06	10.5389	10.1828	0.000672169	0.000860357	0.781268	0.341343	-1.27997	B
	mmu-miR-450a-1-3p	C07	7.08056	7.85111	0.00738823	0.00433092	1.70593	0.404896	1.70593	OKAY
	mmu-miR-760-5p	C08	7.39222	7.82944	0.00595277	0.00439645	1.35399	0.306348	1.35399	OKAY
	mmu-miR-101b-5p	C09	12.8906	13.9461	0.000131691	6.33581e-05	2.07852	0.218615	2.07852	B
	mmu-miR-669b-3p	C10	8.71056	8.88111	0.00238705	0.00212089	1.12549	0.37137	1.12549	A
	mmu-miR-136-3p	C11	9.37556	10.0494	0.00150549	0.000943661	1.59537	0.327583	1.59537	B
	mmu-miR-3102-3p	C12	6.04556	6.53278	0.0151393	0.0108004	1.40174	0.394818	1.40174	OKAY
	mmu-miR-297a-5*	C13	9.20222	9.50944	0.00169768	0.00137206	1.23732	0.364655	1.23732	B
	mmu-miR-1965	C14	8.80556	10.9861	0.00223493	0.000493005	4.53328	0.173003	4.53328	B
	mmu-miR-99a-3p	C15	8.82556	9.01778	0.00220416	0.00192921	1.14252	0.628747	1.14252	A
	mmu-miR-1839-5p	C16	4.77389	5.19444	0.0365524	0.0273097	1.33844	0.43958	1.33844	OKAY
	mmu-miR-92a-2-5p	C17	12.5772	12.6144	0.000163636	0.000159468	1.02614	0.557806	1.02614	B
	mmu-miR-667-5p	C18	8.45556	7.50111	0.00284855	0.00552002	0.51604	0.927943	-1.93783	OKAY
	mmu-miR-3076-5p	C19	10.1006	9.79278	0.000910814	0.00112741	0.807885	0.387956	-1.2378	B
	mmu-miR-383-3p	C20	7.77222	7.90278	0.00457434	0.00417856	1.09472	0.385424	1.09472	OKAY
	mmu-miR-466h-5p	C21	7.82722	8.13111	0.00440323	0.00356691	1.23447	0.296238	1.23447	OKAY
	mmu-miR-3057-5p	C22	11.4356	12.9178	0.00036104	0.000129229	2.79379	0.254359	2.79379	B
	mmu-miR-3082-5p	C23	7.46556	7.60278	0.00565775	0.00514441	1.09979	0.310203	1.09979	OKAY
	mmu-miR-18b-5p	C24	12.7506	13.5278	0.000145111	8.46707e-05	1.71383	0.448912	1.71383	B
	mmu-miR-1955-5p	D01	10.6956	10.6678	0.000603	0.000614722	0.98093	0.732069	-1.01944	B
	mmu-miR-134-3p	D02	10.1822	10.3778	0.000860688	0.000751584	1.14517	0.368865	1.14517	B
	mmu-miR-466l-5p	D03	12.8956	14.0361	0.000131235	5.95264e-05	2.20466	0.205497	2.20466	B
	mmu-miR-431-3p	D04	9.83222	10.3061	0.001097	0.000789862	1.38885	0.300012	1.38885	B
	mmu-miR-3112-5p	D05	9.74722	10.2944	0.00116357	0.000796276	1.46127	0.262132	1.46127	B
	mmu-miR-379-3p	D06	11.1556	11.1578	0.000438372	0.000437698	1.00154	0.884932	1.00154	B
	mmu-miR-219a-1-3p	D07	11.8306	11.3728	0.000274567	0.000377097	0.728107	0.628439	-1.37342	B
	mmu-miR-129-1-3p	D08	9.31389	9.39278	0.00157123	0.00148762	1.0562	0.662365	1.0562	A
	mmu-miR-1198-5p	D09	4.39889	5.27611	0.0474026	0.0258067	1.83684	0.297582	1.83684	OKAY
	mmu-miR-1193-5p	D10	12.4439	13.1844	0.00017948	0.00010742	1.67082	0.17464	1.67082	B
	mmu-miR-7b-3p	D11	7.12222	7.29778	0.0071779	0.0063555	1.1294	0.300513	1.1294	OKAY
	mmu-miR-153-5p	D12	10.6256	11.1861	0.000632979	0.000429185	1.47484	0.276243	1.47484	B
	mmu-miR-3071-3p	D13	13.3306	13.5194	9.7074e-05	8.51612e-05	1.13989	0.489991	1.13989	B
	mmu-miR-664-3p	D14	3.77222	4.36611	0.0731894	0.0484919	1.50931	0.397388	1.50931	OKAY
	mmu-miR-200b-3p	D15	3.34722	4.20778	0.098262	0.0541169	1.81574	0.420126	1.81574	OKAY
	mmu-miR-1907	D16	9.91389	9.58611	0.00103663	0.00130105	0.796763	0.425395	-1.25508	B
	mmu-miR-3475-3p	D17	12.1406	12.2028	0.000221477	0.000212128	1.04407	0.315287	1.04407	B
	mmu-miR-3075-3p	D18	12.7606	12.7111	0.000144109	0.000149133	0.966308	0.408681	-1.03487	B
	mmu-miR-471-3p	D19	13.4889	14.5028	8.69841e-05	4.30754e-05	2.01935	0.348393	2.01935	B
	mmu-miR-344e-5p // mmu-miR-344h-5p	D20	13.4789	14.5028	8.75891e-05	4.30754e-05	2.03339	0.348279	2.03339	B
	mmu-miR-547-5p	D21	9.77556	10.2994	0.00114094	0.000793521	1.43783	0.384553	1.43783	B
	mmu-miR-208a-5p	D22	13.3756	13.4828	9.40928e-05	8.73533e-05	1.07715	0.617289	1.07715	B
	mmu-let-7e-3p	D23	7.67556	8.00611	0.00489134	0.00388974	1.2575	0.483026	1.2575	OKAY
	mmu-miR-367-3p	D24	13.4306	13.7261	9.05732e-05	7.37953e-05	1.22736	0.449007	1.22736	B
	mmu-miR-598-5p	E01	10.9422	11.0678	0.000508233	0.000465872	1.09093	0.472274	1.09093	B
	mmu-miR-195a-3p	E02	6.93056	7.26611	0.00819775	0.00649655	1.26186	0.336306	1.26186	OKAY
	mmu-miR-1224-5p	E03	6.61056	6.94778	0.0102335	0.00810047	1.26332	0.289265	1.26332	OKAY
	mmu-miR-320-5p	E04	9.27389	9.66944	0.0016154	0.00122802	1.31545	0.511495	1.31545	B
	mmu-miR-3064-5p	E05	7.83722	8.19611	0.00437281	0.00340977	1.28244	0.31775	1.28244	OKAY
	mmu-miR-3068-5p	E06	6.94389	7.05944	0.00812234	0.00749714	1.08339	0.43426	1.08339	OKAY
	mmu-miR-1930-5p	E07	9.17556	9.78611	0.00172935	0.00113263	1.52685	0.388991	1.52685	B
	mmu-miR-212-3p	E08	6.21389	6.13944	0.013472	0.0141854	0.949708	0.545407	-1.05296	OKAY
	mmu-miR-100-3p	E09	10.8106	11.3111	0.000556799	0.000393565	1.41476	0.389705	1.41476	B
	mmu-miR-874-5p	E10	10.3922	10.5311	0.000744097	0.000675802	1.10106	0.388414	1.10106	B
	mmu-miR-128-2-5p	E11	11.1106	10.7928	0.000452261	0.000563703	0.802305	0.253176	-1.24641	B
	mmu-miR-543-5p	E12	10.6156	11.3011	0.000637381	0.000396302	1.60832	0.308329	1.60832	B
	mmu-miR-3104-3p	E13	9.42222	9.65111	0.00145757	0.00124373	1.17193	0.321942	1.17193	B
	mmu-miR-181c-3p	E14	8.35056	9.27944	0.0030636	0.0016092	1.90381	0.32187	1.90381	OKAY
	mmu-miR-544-5p	E15	13.3472	14.3328	9.5959e-05	4.84623e-05	1.98008	0.302285	1.98008	B
	mmu-miR-381-5p	E16	10.8689	11.4494	0.000534735	0.00035758	1.49542	0.24416	1.49542	B
	mmu-miR-505-3p	E17	9.79889	10.5778	0.00112264	0.000654292	1.71581	0.391229	1.71581	B
	mmu-miR-138-1-3p	E18	10.1739	10.2428	0.000865674	0.000825309	1.04891	0.322906	1.04891	B
	mmu-miR-3060-5p	E19	11.6339	12.3661	0.000314666	0.000189422	1.6612	0.273107	1.6612	B
	mmu-miR-3088-5p	E20	13.0589	13.9228	0.000117188	6.43912e-05	1.81994	0.332292	1.81994	B
	mmu-miR-1a-1-5p	E21	10.9522	12.3194	0.000504722	0.000195649	2.57973	0.0494163	2.57973	OKAY
	mmu-miR-450a-2-3p	E22	7.06389	7.66944	0.00747408	0.0049121	1.52156	0.385123	1.52156	OKAY
	mmu-let-7f-2-3p	E23	8.65056	9.61444	0.00248842	0.00127574	1.95056	0.236801	1.95056	B
	mmu-miR-3091-5p	E24	8.23556	7.92111	0.0033178	0.0041258	0.804161	0.324673	-1.24353	OKAY
	mmu-miR-367-5p	F01	13.4922	14.5028	8.67833e-05	4.30754e-05	2.01469	0.349497	2.01469	C
	mmu-miR-351-3p	F02	3.10222	3.74111	0.11645	0.0747848	1.55713	0.292868	1.55713	OKAY
	mmu-miR-1927	F03	12.2106	12.7228	0.000210987	0.000147932	1.42625	0.357801	1.42625	B
	mmu-miR-106a-3p	F04	6.95056	7.23778	0.00808489	0.0066254	1.22029	0.307763	1.22029	OKAY
	mmu-miR-23a-5p	F05	9.24889	8.79944	0.00164364	0.00224442	0.732325	0.533524	-1.36551	A
	mmu-let-7a-2-3p	F06	11.2872	11.6144	0.000400136	0.000318936	1.2546	0.712435	1.2546	B
	mmu-miR-873a-5p	F07	11.6172	12.8694	0.000318323	0.000133632	2.38208	0.183585	2.38208	B
	mmu-miR-871-3p	F08	11.5206	10.6594	0.000340382	0.000618283	0.550528	0.533962	-1.81644	B
	mmu-miR-222-5p	F09	11.5689	12.0178	0.000329168	0.000241151	1.36499	0.826267	1.36499	B
	mmu-miR-181b-2-3p	F10	9.12222	10.8628	0.00179448	0.000537005	3.34164	0.292624	3.34164	B
	mmu-miR-540-5p	F11	11.2139	9.93278	0.000421001	0.00102314	0.411478	0.583406	-2.43026	B
	mmu-miR-452-5p	F12	12.1389	12.7228	0.000221733	0.000147932	1.49888	0.330042	1.49888	B
	mmu-miR-3101-3p	F13	11.0422	11.5778	0.000474198	0.000327146	1.4495	0.339057	1.4495	B
	mmu-miR-16-2-3p	F14	7.94889	8.21611	0.00404712	0.00336282	1.20349	0.544429	1.20349	OKAY
	mmu-let-7f-1-3p	F15	8.21056	8.79444	0.0033758	0.00225221	1.49888	0.536618	1.49888	OKAY
	mmu-miR-350-5p	F16	7.88389	8.52278	0.00423363	0.00271887	1.55713	0.441774	1.55713	OKAY
	mmu-miR-466n-3p	F17	11.9889	13.7061	0.000246028	7.48255e-05	3.28803	0.0936942	3.28803	B
	mmu-miR-3090-5p	F18	8.61889	8.79778	0.00254364	0.00224701	1.13201	0.261992	1.13201	A
	mmu-miR-1964-5p	F19	12.6822	12.4778	0.00015215	0.000175313	0.867873	0.490392	-1.15224	B
	mmu-miR-344c-3p	F20	10.6839	10.4078	0.000607896	0.000736117	0.825814	0.754745	-1.21093	B
	mmu-miR-2136	F21	7.79056	8.11444	0.00451657	0.00360835	1.2517	0.400224	1.2517	OKAY
	mmu-miR-129-2-3p	F22	8.63222	8.98444	0.00252024	0.0019743	1.27653	0.424739	1.27653	A
	mmu-miR-3092-5p	F23	10.9172	12.4644	0.000517117	0.000176941	2.92254	0.0532166	2.92254	B
	mmu-miR-204-3p	F24	12.7939	12.6428	0.000140817	0.000156367	0.900557	0.464025	-1.11042	B
	mmu-miR-206-3p	G01	11.1139	11.9328	0.000451218	0.000255786	1.76405	0.403444	1.76405	B
	mmu-miR-449a-3p	G02	13.2839	14.4294	0.000100265	4.53215e-05	2.21231	0.292553	2.21231	B
	mmu-miR-3086-5p	G03	9.35556	10.5228	0.0015265	0.000679717	2.24579	0.221755	2.24579	B
	mmu-miR-1933-3p	G04	11.9189	12.2194	0.00025826	0.000209691	1.23162	0.519164	1.23162	B
	mmu-miR-211-3p	G05	10.1672	10.1228	0.000869683	0.000896892	0.969663	0.349871	-1.03129	B
	mmu-miR-3079-3p	G06	13.4422	13.6661	8.98438e-05	7.69291e-05	1.16788	0.427095	1.16788	B
	mmu-miR-3109-3p	G07	10.6022	9.97611	0.000643299	0.000992868	0.647921	0.367862	-1.5434	B
	mmu-miR-143-3p	G08	-1.87611	-1.33556	3.67084	2.52373	1.45453	0.425611	1.45453	OKAY
	mmu-miR-1249-5p	G09	9.02889	8.73111	0.0019144	0.00235328	0.813504	0.377393	-1.22925	A
	mmu-miR-669m-3p	G10	10.3689	10.4028	0.000756229	0.000738672	1.02377	0.484077	1.02377	B
	mmu-miR-219a-5p	G11	9.29889	10.6494	0.00158765	0.000622584	2.5501	0.163354	2.5501	B
	mmu-miR-3099-3p	G12	11.2772	11.3561	0.000402919	0.000381478	1.0562	0.321911	1.0562	B
	mmu-miR-3074-1-5p	G13	9.79556	9.79778	0.00112524	0.0011235	1.00154	0.38687	1.00154	B
	mmu-miR-1298-5p	G14	9.75556	10.3878	0.00115687	0.000746393	1.54995	0.29655	1.54995	B
	mmu-miR-1951	G15	7.48222	7.24611	0.00559277	0.00658724	0.849031	0.363184	-1.17781	OKAY
	mmu-miR-1943-5p	G16	8.39722	8.36444	0.00296609	0.00303425	0.977536	0.301515	-1.02298	OKAY
	mmu-miR-3089-3p	G17	10.7756	11.5844	0.000570472	0.000325638	1.75186	0.40338	1.75186	B
	mmu-miR-499-3p	G18	8.33889	9.20778	0.00308848	0.00169115	1.82626	0.288563	1.82626	OKAY
	mmu-miR-194-1-3p	G19	10.8806	10.7678	0.000530428	0.000573556	0.924806	0.415533	-1.08131	B
	mmu-miR-1940	G20	5.25722	5.82611	0.0261468	0.0176265	1.48338	0.340969	1.48338	OKAY
	mmu-miR-483-5p	G21	9.66056	8.15278	0.00123561	0.00351374	0.351652	0.365474	-2.84372	A
	mmu-miR-467g	G22	8.04222	8.29944	0.00379359	0.00317408	1.19518	0.334319	1.19518	OKAY
	mmu-miR-668-3p	G23	11.6089	11.4044	0.000320167	0.00036891	0.867873	0.928106	-1.15224	B
	mmu-miR-1941-5p	G24	9.66389	9.75444	0.00123276	0.00115776	1.06478	0.294742	1.06478	B
	mmu-miR-221-5p	H01	7.82222	8.93111	0.00441852	0.00204865	2.15679	0.332617	2.15679	OKAY
	mmu-miR-466o-3p	H02	10.2756	10.6711	0.00080677	0.000613304	1.31545	0.397827	1.31545	B
	mmu-miR-147-5p	H03	12.0072	13.2128	0.000242921	0.000105331	2.30626	0.175114	2.30626	B
	mmu-miR-301a-5p	H04	10.4139	11.3061	0.000733005	0.000394931	1.85603	0.319739	1.85603	B
	mmu-miR-34c-3p	H05	5.17056	5.27278	0.0277656	0.0258664	1.07343	0.566396	1.07343	OKAY
	mmu-miR-96-3p	H06	12.1606	13.0394	0.000218428	0.000118778	1.83896	0.250961	1.83896	B
	mmu-miR-3109-5p	H07	10.2206	10.7044	0.00083812	0.000599296	1.39851	0.34053	1.39851	B
	mmu-miR-1961	H08	13.3256	14.5028	9.7411e-05	4.30754e-05	2.26141	0.281059	2.26141	B
	mmu-miR-3098-5p	H09	10.7222	10.6744	0.000591956	0.000611888	0.967425	0.291129	-1.03367	B
	mmu-miR-107-5p	H10	7.67056	8.59278	0.00490832	0.0025901	1.89503	0.273546	1.89503	OKAY
	mmu-miR-767	H11	6.30556	6.96444	0.0126427	0.00800743	1.57887	0.353872	1.57887	OKAY
	mmu-miR-29b-2-5p	H12	10.9939	11.6128	0.000490354	0.000319305	1.53569	0.385506	1.53569	B
	mmu-miR-669c-5p	H13	4.69056	4.98611	0.038726	0.0315523	1.22736	0.278963	1.22736	OKAY
	mmu-miR-103-1-5p	H14	8.45556	8.92944	0.00284855	0.00205102	1.38885	0.361147	1.38885	OKAY
	mmu-miR-344b-3p	H15	9.78222	9.82611	0.00113568	0.00110166	1.03089	0.523651	1.03089	B
	mmu-miR-669a-5p // mmu-miR-669p-5p	H16	7.81056	8.24611	0.00445439	0.00329362	1.35243	0.401342	1.35243	OKAY
	mmu-miR-3107-3p // mmu-miR-486-3p	H17	7.87389	7.71444	0.00426308	0.00476125	0.89537	0.906204	-1.11686	OKAY
	mmu-miR-486-5p // mmu-miR-3107-5p	H18	6.12889	6.60944	0.0142896	0.0102414	1.39528	0.489129	1.39528	OKAY
	mmu-miR-467a-3p // mmu-miR-467d-3p	H19	6.48556	6.86944	0.0111597	0.00855246	1.30485	0.495248	1.30485	OKAY
	mmu-miR-466a-5p // mmu-miR-466p-5p	H20	7.89722	7.99778	0.00419468	0.00391227	1.07219	0.33378	1.07219	OKAY
	mmu-miR-374b-5p // mmu-miR-374c-5p	H21	3.98722	4.63444	0.063056	0.0402618	1.56615	0.487046	1.56615	OKAY
	mmu-miR-3070a-5p // mmu-miR-3070b-5p	H22	9.94889	10.2444	0.00101178	0.000824356	1.22736	0.371964	1.22736	B
	mmu-miR-199a-3p // mmu-miR-199b-3p	H23	-0.484444	0.356111	1.39905	0.781268	1.79074	0.381393	1.79074	OKAY
	mmu-miR-1982-3p // mmu-miR-1982.2-3p	H24	9.68722	10.1144	0.00121299	0.000902088	1.34464	0.412279	1.34464	B
	mmu-let-7a-1-3p // mmu-let-7c-2-3p	I01	3.97222	4.54611	0.063715	0.042804	1.48853	0.500653	1.48853	OKAY
	mmu-miR-28a-5p // mmu-miR-28c	I02	3.46722	4.05778	0.0904195	0.0600464	1.50583	0.433557	1.50583	OKAY
	mmu-miR-3096a-5p // mmu-miR-3096b-5p	I03	6.64056	6.79944	0.0100229	0.00897766	1.11643	0.3628	1.11643	OKAY
	mmu-miR-3096a-3p // mmu-miR-3096b-3p	I04	4.87389	5.72611	0.0341046	0.0188916	1.80528	0.304633	1.80528	OKAY
	Empty	I05	13.4922	14.5028	8.67833e-05	4.30754e-05	2.01469	0.349497	2.01469	C
	Empty	I06	13.4922	14.5028	8.67833e-05	4.30754e-05	2.01469	0.349497	2.01469	C
	Empty	I07	13.4922	14.5028	8.67833e-05	4.30754e-05	2.01469	0.349497	2.01469	C
	Empty	I08	13.4922	14.5028	8.67833e-05	4.30754e-05	2.01469	0.349497	2.01469	C
	Empty	I09	13.4922	14.5028	8.67833e-05	4.30754e-05	2.01469	0.349497	2.01469	C
	Empty	I10	13.4922	14.5028	8.67833e-05	4.30754e-05	2.01469	0.349497	2.01469	C
	Empty	I11	13.4922	14.5028	8.67833e-05	4.30754e-05	2.01469	0.349497	2.01469	C
	Empty	I12	13.4922	14.5028	8.67833e-05	4.30754e-05	2.01469	0.349497	2.01469	C
	Empty	I13	13.4922	14.5028	8.67833e-05	4.30754e-05	2.01469	0.349497	2.01469	C
	Empty	I14	13.4922	14.5028	8.67833e-05	4.30754e-05	2.01469	0.349497	2.01469	C
	Empty	I15	13.4922	14.5028	8.67833e-05	4.30754e-05	2.01469	0.349497	2.01469	C
	Empty	I16	13.4922	14.5028	8.67833e-05	4.30754e-05	2.01469	0.349497	2.01469	C
	Empty	I17	13.4922	14.5028	8.67833e-05	4.30754e-05	2.01469	0.349497	2.01469	C
	Empty	I18	13.4922	14.5028	8.67833e-05	4.30754e-05	2.01469	0.349497	2.01469	C
	Empty	I19	13.4922	14.5028	8.67833e-05	4.30754e-05	2.01469	0.349497	2.01469	C
	Empty	I20	13.4922	14.5028	8.67833e-05	4.30754e-05	2.01469	0.349497	2.01469	C
	Empty	I21	13.4922	14.5028	8.67833e-05	4.30754e-05	2.01469	0.349497	2.01469	C
	Empty	I22	13.4922	14.5028	8.67833e-05	4.30754e-05	2.01469	0.349497	2.01469	C
	Empty	I23	13.4922	14.5028	8.67833e-05	4.30754e-05	2.01469	0.349497	2.01469	C
	Empty	I24	13.4922	14.5028	8.67833e-05	4.30754e-05	2.01469	0.349497	2.01469	C
	Empty	J01	13.4922	14.5028	8.67833e-05	4.30754e-05	2.01469	0.349497	2.01469	C
	Empty	J02	13.4922	14.5028	8.67833e-05	4.30754e-05	2.01469	0.349497	2.01469	C
	Empty	J03	13.4922	14.5028	8.67833e-05	4.30754e-05	2.01469	0.349497	2.01469	C
	Empty	J04	13.4922	14.5028	8.67833e-05	4.30754e-05	2.01469	0.349497	2.01469	C
	Empty	J05	13.4922	14.5028	8.67833e-05	4.30754e-05	2.01469	0.349497	2.01469	C
	Empty	J06	13.4922	14.5028	8.67833e-05	4.30754e-05	2.01469	0.349497	2.01469	C
	Empty	J07	13.4922	14.5028	8.67833e-05	4.30754e-05	2.01469	0.349497	2.01469	C
	Empty	J08	13.4922	14.5028	8.67833e-05	4.30754e-05	2.01469	0.349497	2.01469	C
	Empty	J09	13.4922	14.5028	8.67833e-05	4.30754e-05	2.01469	0.349497	2.01469	C
	Empty	J10	13.4922	14.5028	8.67833e-05	4.30754e-05	2.01469	0.349497	2.01469	C
	Empty	J11	13.4922	14.5028	8.67833e-05	4.30754e-05	2.01469	0.349497	2.01469	C
	Empty	J12	13.4922	14.5028	8.67833e-05	4.30754e-05	2.01469	0.349497	2.01469	C
	Empty	J13	13.4922	14.5028	8.67833e-05	4.30754e-05	2.01469	0.349497	2.01469	C
	Empty	J14	13.4922	14.5028	8.67833e-05	4.30754e-05	2.01469	0.349497	2.01469	C
	Empty	J15	13.4922	14.5028	8.67833e-05	4.30754e-05	2.01469	0.349497	2.01469	C
	Empty	J16	13.4922	14.5028	8.67833e-05	4.30754e-05	2.01469	0.349497	2.01469	C
	Empty	J17	13.4922	14.5028	8.67833e-05	4.30754e-05	2.01469	0.349497	2.01469	C
	Empty	J18	13.4922	14.5028	8.67833e-05	4.30754e-05	2.01469	0.349497	2.01469	C
	Empty	J19	13.4922	14.5028	8.67833e-05	4.30754e-05	2.01469	0.349497	2.01469	C
	Empty	J20	13.4922	14.5028	8.67833e-05	4.30754e-05	2.01469	0.349497	2.01469	C
	Empty	J21	13.4922	14.5028	8.67833e-05	4.30754e-05	2.01469	0.349497	2.01469	C
	Empty	J22	13.4922	14.5028	8.67833e-05	4.30754e-05	2.01469	0.349497	2.01469	C
	Empty	J23	13.4922	14.5028	8.67833e-05	4.30754e-05	2.01469	0.349497	2.01469	C
	Empty	J24	13.4922	14.5028	8.67833e-05	4.30754e-05	2.01469	0.349497	2.01469	C
	Empty	K01	13.4922	14.5028	8.67833e-05	4.30754e-05	2.01469	0.349497	2.01469	C
	Empty	K02	13.4922	14.5028	8.67833e-05	4.30754e-05	2.01469	0.349497	2.01469	C
	Empty	K03	13.4922	14.5028	8.67833e-05	4.30754e-05	2.01469	0.349497	2.01469	C
	Empty	K04	13.4922	14.5028	8.67833e-05	4.30754e-05	2.01469	0.349497	2.01469	C
	Empty	K05	13.4922	14.5028	8.67833e-05	4.30754e-05	2.01469	0.349497	2.01469	C
	Empty	K06	13.4922	14.5028	8.67833e-05	4.30754e-05	2.01469	0.349497	2.01469	C
	Empty	K07	13.4922	14.5028	8.67833e-05	4.30754e-05	2.01469	0.349497	2.01469	C
	Empty	K08	13.4922	14.5028	8.67833e-05	4.30754e-05	2.01469	0.349497	2.01469	C
	Empty	K09	13.4922	14.5028	8.67833e-05	4.30754e-05	2.01469	0.349497	2.01469	C
	Empty	K10	13.4922	14.5028	8.67833e-05	4.30754e-05	2.01469	0.349497	2.01469	C
	Empty	K11	13.4922	14.5028	8.67833e-05	4.30754e-05	2.01469	0.349497	2.01469	C
	Empty	K12	13.4922	14.5028	8.67833e-05	4.30754e-05	2.01469	0.349497	2.01469	C
	Empty	K13	13.4922	14.5028	8.67833e-05	4.30754e-05	2.01469	0.349497	2.01469	C
	Empty	K14	13.4922	14.5028	8.67833e-05	4.30754e-05	2.01469	0.349497	2.01469	C
	Empty	K15	13.4922	14.5028	8.67833e-05	4.30754e-05	2.01469	0.349497	2.01469	C
	Empty	K16	13.4922	14.5028	8.67833e-05	4.30754e-05	2.01469	0.349497	2.01469	C
	Empty	K17	13.4922	14.5028	8.67833e-05	4.30754e-05	2.01469	0.349497	2.01469	C
	Empty	K18	13.4922	14.5028	8.67833e-05	4.30754e-05	2.01469	0.349497	2.01469	C
	Empty	K19	13.4922	14.5028	8.67833e-05	4.30754e-05	2.01469	0.349497	2.01469	C
	Empty	K20	13.4922	14.5028	8.67833e-05	4.30754e-05	2.01469	0.349497	2.01469	C
	Empty	K21	13.4922	14.5028	8.67833e-05	4.30754e-05	2.01469	0.349497	2.01469	C
	Empty	K22	13.4922	14.5028	8.67833e-05	4.30754e-05	2.01469	0.349497	2.01469	C
	Empty	K23	13.4922	14.5028	8.67833e-05	4.30754e-05	2.01469	0.349497	2.01469	C
	Empty	K24	13.4922	14.5028	8.67833e-05	4.30754e-05	2.01469	0.349497	2.01469	C
	Empty	L01	13.4922	14.5028	8.67833e-05	4.30754e-05	2.01469	0.349497	2.01469	C
	Empty	L02	13.4922	14.5028	8.67833e-05	4.30754e-05	2.01469	0.349497	2.01469	C
	Empty	L03	13.4922	14.5028	8.67833e-05	4.30754e-05	2.01469	0.349497	2.01469	C
	Empty	L04	13.4922	14.5028	8.67833e-05	4.30754e-05	2.01469	0.349497	2.01469	C
	Empty	L05	13.4922	14.5028	8.67833e-05	4.30754e-05	2.01469	0.349497	2.01469	C
	Empty	L06	13.4922	14.5028	8.67833e-05	4.30754e-05	2.01469	0.349497	2.01469	C
	Empty	L07	13.4922	14.5028	8.67833e-05	4.30754e-05	2.01469	0.349497	2.01469	C
	Empty	L08	13.4922	14.5028	8.67833e-05	4.30754e-05	2.01469	0.349497	2.01469	C
	Empty	L09	13.4922	14.5028	8.67833e-05	4.30754e-05	2.01469	0.349497	2.01469	C
	Empty	L10	13.4922	14.5028	8.67833e-05	4.30754e-05	2.01469	0.349497	2.01469	C
	Empty	L11	13.4922	14.5028	8.67833e-05	4.30754e-05	2.01469	0.349497	2.01469	C
	Empty	L12	13.4922	14.5028	8.67833e-05	4.30754e-05	2.01469	0.349497	2.01469	C
	Empty	L13	13.4922	14.5028	8.67833e-05	4.30754e-05	2.01469	0.349497	2.01469	C
	Empty	L14	13.4922	14.5028	8.67833e-05	4.30754e-05	2.01469	0.349497	2.01469	C
	Empty	L15	13.4922	14.5028	8.67833e-05	4.30754e-05	2.01469	0.349497	2.01469	C
	Empty	L16	13.4922	14.5028	8.67833e-05	4.30754e-05	2.01469	0.349497	2.01469	C
	Empty	L17	13.4922	14.5028	8.67833e-05	4.30754e-05	2.01469	0.349497	2.01469	C
	Empty	L18	13.4922	14.5028	8.67833e-05	4.30754e-05	2.01469	0.349497	2.01469	C
	Empty	L19	13.4922	14.5028	8.67833e-05	4.30754e-05	2.01469	0.349497	2.01469	C
	Empty	L20	13.4922	14.5028	8.67833e-05	4.30754e-05	2.01469	0.349497	2.01469	C
	Empty	L21	13.4922	14.5028	8.67833e-05	4.30754e-05	2.01469	0.349497	2.01469	C
	Empty	L22	13.4922	14.5028	8.67833e-05	4.30754e-05	2.01469	0.349497	2.01469	C
	Empty	L23	13.4922	14.5028	8.67833e-05	4.30754e-05	2.01469	0.349497	2.01469	C
	Empty	L24	13.4922	14.5028	8.67833e-05	4.30754e-05	2.01469	0.349497	2.01469	C
	Empty	M01	13.4922	14.5028	8.67833e-05	4.30754e-05	2.01469	0.349497	2.01469	C
	Empty	M02	13.4922	14.5028	8.67833e-05	4.30754e-05	2.01469	0.349497	2.01469	C
	Empty	M03	13.4922	14.5028	8.67833e-05	4.30754e-05	2.01469	0.349497	2.01469	C
	Empty	M04	13.4922	14.5028	8.67833e-05	4.30754e-05	2.01469	0.349497	2.01469	C
	Empty	M05	13.4922	14.5028	8.67833e-05	4.30754e-05	2.01469	0.349497	2.01469	C
	Empty	M06	13.4922	14.5028	8.67833e-05	4.30754e-05	2.01469	0.349497	2.01469	C
	Empty	M07	13.4922	14.5028	8.67833e-05	4.30754e-05	2.01469	0.349497	2.01469	C
	Empty	M08	13.4922	14.5028	8.67833e-05	4.30754e-05	2.01469	0.349497	2.01469	C
	Empty	M09	13.4922	14.5028	8.67833e-05	4.30754e-05	2.01469	0.349497	2.01469	C
	Empty	M10	13.4922	14.5028	8.67833e-05	4.30754e-05	2.01469	0.349497	2.01469	C
	Empty	M11	13.4922	14.5028	8.67833e-05	4.30754e-05	2.01469	0.349497	2.01469	C
	Empty	M12	13.4922	14.5028	8.67833e-05	4.30754e-05	2.01469	0.349497	2.01469	C
	Empty	M13	13.4922	14.5028	8.67833e-05	4.30754e-05	2.01469	0.349497	2.01469	C
	Empty	M14	13.4922	14.5028	8.67833e-05	4.30754e-05	2.01469	0.349497	2.01469	C
	Empty	M15	13.4922	14.5028	8.67833e-05	4.30754e-05	2.01469	0.349497	2.01469	C
	Empty	M16	13.4922	14.5028	8.67833e-05	4.30754e-05	2.01469	0.349497	2.01469	C
	Empty	M17	13.4922	14.5028	8.67833e-05	4.30754e-05	2.01469	0.349497	2.01469	C
	Empty	M18	13.4922	14.5028	8.67833e-05	4.30754e-05	2.01469	0.349497	2.01469	C
	Empty	M19	13.4922	14.5028	8.67833e-05	4.30754e-05	2.01469	0.349497	2.01469	C
	Empty	M20	13.4922	14.5028	8.67833e-05	4.30754e-05	2.01469	0.349497	2.01469	C
	Empty	M21	13.4922	14.5028	8.67833e-05	4.30754e-05	2.01469	0.349497	2.01469	C
	Empty	M22	13.4922	14.5028	8.67833e-05	4.30754e-05	2.01469	0.349497	2.01469	C
	Empty	M23	13.4922	14.5028	8.67833e-05	4.30754e-05	2.01469	0.349497	2.01469	C
	Empty	M24	13.4922	14.5028	8.67833e-05	4.30754e-05	2.01469	0.349497	2.01469	C
	Empty	N01	13.4922	14.5028	8.67833e-05	4.30754e-05	2.01469	0.349497	2.01469	C
	Empty	N02	13.4922	14.5028	8.67833e-05	4.30754e-05	2.01469	0.349497	2.01469	C
	Empty	N03	13.4922	14.5028	8.67833e-05	4.30754e-05	2.01469	0.349497	2.01469	C
	Empty	N04	13.4922	14.5028	8.67833e-05	4.30754e-05	2.01469	0.349497	2.01469	C
	Empty	N05	13.4922	14.5028	8.67833e-05	4.30754e-05	2.01469	0.349497	2.01469	C
	Empty	N06	13.4922	14.5028	8.67833e-05	4.30754e-05	2.01469	0.349497	2.01469	C
	Empty	N07	13.4922	14.5028	8.67833e-05	4.30754e-05	2.01469	0.349497	2.01469	C
	Empty	N08	13.4922	14.5028	8.67833e-05	4.30754e-05	2.01469	0.349497	2.01469	C
	Empty	N09	13.4922	14.5028	8.67833e-05	4.30754e-05	2.01469	0.349497	2.01469	C
	Empty	N10	13.4922	14.5028	8.67833e-05	4.30754e-05	2.01469	0.349497	2.01469	C
	Empty	N11	13.4922	14.5028	8.67833e-05	4.30754e-05	2.01469	0.349497	2.01469	C
	Empty	N12	13.4922	14.5028	8.67833e-05	4.30754e-05	2.01469	0.349497	2.01469	C
	Empty	N13	13.4922	14.5028	8.67833e-05	4.30754e-05	2.01469	0.349497	2.01469	C
	Empty	N14	13.4922	14.5028	8.67833e-05	4.30754e-05	2.01469	0.349497	2.01469	C
	Empty	N15	13.4922	14.5028	8.67833e-05	4.30754e-05	2.01469	0.349497	2.01469	C
	Empty	N16	13.4922	14.5028	8.67833e-05	4.30754e-05	2.01469	0.349497	2.01469	C
	Empty	N17	13.4922	14.5028	8.67833e-05	4.30754e-05	2.01469	0.349497	2.01469	C
	Empty	N18	13.4922	14.5028	8.67833e-05	4.30754e-05	2.01469	0.349497	2.01469	C
	Empty	N19	13.4922	14.5028	8.67833e-05	4.30754e-05	2.01469	0.349497	2.01469	C
	Empty	N20	13.4922	14.5028	8.67833e-05	4.30754e-05	2.01469	0.349497	2.01469	C
	Empty	N21	13.4922	14.5028	8.67833e-05	4.30754e-05	2.01469	0.349497	2.01469	C
	Empty	N22	13.4922	14.5028	8.67833e-05	4.30754e-05	2.01469	0.349497	2.01469	C
	Empty	N23	13.4922	14.5028	8.67833e-05	4.30754e-05	2.01469	0.349497	2.01469	C
	Empty	N24	13.4922	14.5028	8.67833e-05	4.30754e-05	2.01469	0.349497	2.01469	C
	Empty	O01	13.4922	14.5028	8.67833e-05	4.30754e-05	2.01469	0.349497	2.01469	C
	Empty	O02	13.4922	14.5028	8.67833e-05	4.30754e-05	2.01469	0.349497	2.01469	C
	Empty	O03	13.4922	14.5028	8.67833e-05	4.30754e-05	2.01469	0.349497	2.01469	C
	Empty	O04	13.4922	14.5028	8.67833e-05	4.30754e-05	2.01469	0.349497	2.01469	C
	Empty	O05	13.4922	14.5028	8.67833e-05	4.30754e-05	2.01469	0.349497	2.01469	C
	Empty	O06	13.4922	14.5028	8.67833e-05	4.30754e-05	2.01469	0.349497	2.01469	C
	Empty	O07	13.4922	14.5028	8.67833e-05	4.30754e-05	2.01469	0.349497	2.01469	C
	Empty	O08	13.4922	14.5028	8.67833e-05	4.30754e-05	2.01469	0.349497	2.01469	C
	Empty	O09	13.4922	14.5028	8.67833e-05	4.30754e-05	2.01469	0.349497	2.01469	C
	Empty	O10	13.4922	14.5028	8.67833e-05	4.30754e-05	2.01469	0.349497	2.01469	C
	Empty	O11	13.4922	14.5028	8.67833e-05	4.30754e-05	2.01469	0.349497	2.01469	C
	Empty	O12	13.4922	14.5028	8.67833e-05	4.30754e-05	2.01469	0.349497	2.01469	C
	Empty	O13	13.4922	14.5028	8.67833e-05	4.30754e-05	2.01469	0.349497	2.01469	C
	Empty	O14	13.4922	14.5028	8.67833e-05	4.30754e-05	2.01469	0.349497	2.01469	C
	Empty	O15	13.4922	14.5028	8.67833e-05	4.30754e-05	2.01469	0.349497	2.01469	C
	Empty	O16	13.4922	14.5028	8.67833e-05	4.30754e-05	2.01469	0.349497	2.01469	C
	Empty	O17	13.4922	14.5028	8.67833e-05	4.30754e-05	2.01469	0.349497	2.01469	C
	Empty	O18	13.4922	14.5028	8.67833e-05	4.30754e-05	2.01469	0.349497	2.01469	C
	Empty	O19	13.4922	14.5028	8.67833e-05	4.30754e-05	2.01469	0.349497	2.01469	C
	Empty	O20	13.4922	14.5028	8.67833e-05	4.30754e-05	2.01469	0.349497	2.01469	C
	Empty	O21	13.4922	14.5028	8.67833e-05	4.30754e-05	2.01469	0.349497	2.01469	C
	Empty	O22	13.4922	14.5028	8.67833e-05	4.30754e-05	2.01469	0.349497	2.01469	C
	Empty	O23	13.4922	14.5028	8.67833e-05	4.30754e-05	2.01469	0.349497	2.01469	C
	Empty	O24	13.4922	14.5028	8.67833e-05	4.30754e-05	2.01469	0.349497	2.01469	C
	Empty	P01	13.4922	14.5028	8.67833e-05	4.30754e-05	2.01469	0.349497	2.01469	C
	Empty	P02	13.4922	14.5028	8.67833e-05	4.30754e-05	2.01469	0.349497	2.01469	C
	Empty	P03	13.4922	14.5028	8.67833e-05	4.30754e-05	2.01469	0.349497	2.01469	C
	Empty	P04	13.4922	14.5028	8.67833e-05	4.30754e-05	2.01469	0.349497	2.01469	C
	Empty	P05	13.4922	14.5028	8.67833e-05	4.30754e-05	2.01469	0.349497	2.01469	C
	Empty	P06	13.4922	14.5028	8.67833e-05	4.30754e-05	2.01469	0.349497	2.01469	C
	Empty	P07	13.4922	14.5028	8.67833e-05	4.30754e-05	2.01469	0.349497	2.01469	C
	Empty	P08	13.4922	14.5028	8.67833e-05	4.30754e-05	2.01469	0.349497	2.01469	C
	Empty	P09	13.4922	14.5028	8.67833e-05	4.30754e-05	2.01469	0.349497	2.01469	C
	Empty	P10	13.4922	14.5028	8.67833e-05	4.30754e-05	2.01469	0.349497	2.01469	C
	Empty	P11	13.4922	14.5028	8.67833e-05	4.30754e-05	2.01469	0.349497	2.01469	C
	Empty	P12	13.4922	14.5028	8.67833e-05	4.30754e-05	2.01469	0.349497	2.01469	C
	cel-miR-39-3p	P13	12.5356	13.3494	0.000168431	9.58113e-05	1.75794	0.328425	1.75794	B
	cel-miR-39-3p	P14	13.3539	14.0061	9.55166e-05	6.07772e-05	1.57159	0.406082	1.57159	B

## Sheet: microarray > 2 fold
Plate	miRNA ID	Well	AVG ΔCt (Ct(GOI) - Ave Ct (HKG))		2^-ΔCt		Fold Difference	T-TEST	Fold Up- or Down-Regulation	Comments
			Test Sample	Control Sample	Test Sample	Control Sample	Test Sample /Control Sample	p value	Test Sample /Control Sample
	mmu-miR-15b-5p	A03	1.8275	-0.609167	0.281752	1.52538	0.18471	0.537614	-5.41389	OKAY		I chose all miRNA that had a fold change of 2 or more
	mmu-miR-101a-3p	A07	0.0825	1.78917	0.94442	0.289339	3.26406	0.273585	3.26406	OKAY
	mmu-miR-324-5p	A08	2.86083	4.12083	0.137659	0.0574785	2.39496	0.634717	2.39496	OKAY
	mmu-miR-194-5p	A11	5.8925	4.71917	0.0168337	0.0379655	0.443396	0.461732	-2.25532	OKAY
	mmu-miR-34b-5p	A14	1.7425	4.70917	0.298851	0.0382296	7.81728	0.340462	7.81728	OKAY
	mmu-miR-193b-3p	A17	4.84417	3.6825	0.0348145	0.0778856	0.446996	0.284985	-2.23716	OKAY
	mmu-miR-18a-5p	B13	3.8325	2.5175	0.0701944	0.174645	0.401925	0.277701	-2.48802	OKAY
	mmu-miR-665-3p	B14	6.2025	5.1025	0.0135788	0.0291068	0.466516	0.26298	-2.14355	OKAY
	mmu-miR-872-5p	C03	5.41917	2.97917	0.0233705	0.126818	0.184284	0.502725	-5.42642	OKAY
	mmu-miR-484	C04	1.61583	0.5925	0.326276	0.663193	0.491978	0.291576	-2.03261	OKAY
	mmu-miR-22-3p	D14	0.7675	-1.43917	0.587435	2.71164	0.216634	0.29591	-4.61608	OKAY
	mmu-miR-378a-3p	D18	4.2525	2.25417	0.052465	0.209618	0.250289	0.558	-3.99538	OKAY
	mmu-miR-29c-3p	D19	-1.26417	-2.62083	2.40188	6.15105	0.390483	0.281708	-2.56093	OKAY
	mmu-miR-340-3p	D22	4.4975	3.48583	0.0442708	0.0892606	0.495973	0.2729	-2.01624	OKAY
	mmu-miR-29a-3p	E06	-1.81917	-2.96083	3.52877	7.78574	0.453236	0.28641	-2.20636	OKAY
	mmu-miR-27a-3p	E12	-1.01917	-2.0525	2.02675	4.14824	0.48858	0.295547	-2.04675	OKAY
	mmu-miR-331-3p	E14	5.4275	4.25917	0.0232359	0.0522232	0.444935	0.285241	-2.24752	OKAY
	mmu-miR-188-5p	E19	5.64917	4.4875	0.0199265	0.0445788	0.446996	0.290989	-2.23716	OKAY
	mmu-miR-343	E22	3.8675	2.6725	0.068512	0.156855	0.436786	0.272029	-2.28945	OKAY
	mmu-miR-181c-5p	E24	2.88083	1.8275	0.135763	0.281752	0.481854	0.277505	-2.07532	OKAY
	mmu-miR-222-3p	F12	1.9925	3.2975	0.251303	0.101708	2.47084	0.290446	2.47084	OKAY
	mmu-miR-425-5p	F14	4.32417	3.0175	0.0499225	0.123493	0.404254	0.287364	-2.47369	OKAY
	mmu-miR-345-5p	F19	5.8675	3.98083	0.017128	0.0633359	0.270431	0.275877	-3.6978	OKAY
	mmu-miR-142-3p	G04	2.69083	1.4675	0.154874	0.361608	0.428292	0.301204	-2.33486	OKAY
	mmu-miR-296-5p	G07	4.27583	3.15583	0.0516233	0.112202	0.460094	0.281762	-2.17347	OKAY
	mmu-miR-361-5p	G08	4.5275	3.1325	0.0433597	0.114031	0.380245	0.296823	-2.62989	OKAY
	mmu-miR-409-3p	G16	6.39083	5.29917	0.011917	0.0253976	0.469219	0.284563	-2.1312	OKAY
	mmu-miR-126a-3p	G18	-2.3975	-3.4475	5.26889	10.9094	0.482968	0.292813	-2.07053	OKAY
	mmu-miR-320-3p	G19	1.5825	0.399167	0.333903	0.758296	0.440333	0.303363	-2.27101	OKAY
	mmu-miR-107-3p	H03	2.2425	1.0775	0.21132	0.473849	0.445964	0.289198	-2.24233	OKAY
	mmu-miR-29b-3p	H04	2.7375	1.5675	0.149944	0.337393	0.444421	0.290865	-2.25012	OKAY
	mmu-miR-411-5p	H11	5.29417	4.28917	0.0254857	0.0511484	0.49827	0.287264	-2.00694	OKAY
	mmu-let-7b-5p	H15	-2.3725	-3.50917	5.17838	11.3858	0.454809	0.292016	-2.19872	OKAY
	mmu-miR-714	H18	1.46083	0.420833	0.363283	0.746993	0.486327	0.297789	-2.05623	OKAY
	mmu-miR-19b-3p	H21	0.430833	-0.735833	0.741833	1.66536	0.445449	0.304518	-2.24492	OKAY
	mmu-miR-350-3p	I04	3.14583	1.98417	0.112982	0.252759	0.446996	0.288922	-2.23716	OKAY
	mmu-miR-674-5p	I10	3.63917	2.5025	0.0802605	0.176471	0.454809	0.291741	-2.19872	OKAY
	mmu-miR-615-3p	I18	4.66417	3.5725	0.0394408	0.0840563	0.469219	0.296914	-2.1312	OKAY
	mmu-miR-34a-5p	J10	1.1175	-0.0158333	0.460892	1.01104	0.455861	0.301467	-2.19365	OKAY
	mmu-let-7e-5p	J12	-2.5275	-0.7825	5.76572	1.72011	3.35195	0.269238	3.35195	OKAY
	mmu-miR-188-3p	J14	3.50417	1.4075	0.0881334	0.376964	0.233798	0.290316	-4.2772	OKAY
	mmu-let-7i-5p	J16	-0.664167	-1.72917	1.58465	3.31536	0.477973	0.297769	-2.09217	OKAY
	mmu-miR-7a-5p	K03	5.1075	3.0975	0.0290061	0.116831	0.248273	0.590382	-4.02782	OKAY
	mmu-miR-20a-5p	K13	-0.2825	-1.32917	1.2163	2.51258	0.484085	0.290871	-2.06575	OKAY
	mmu-miR-429-3p	K14	5.39583	3.81917	0.0237516	0.0708462	0.335256	0.323194	-2.9828	OKAY
	mmu-miR-205-5p	L07	5.0625	3.80417	0.0299251	0.0715866	0.418027	0.34781	-2.39219	OKAY
	mmu-miR-324-3p	L14	3.62083	2.57917	0.0812869	0.167338	0.485766	0.287048	-2.0586	OKAY
	mmu-miR-451a	L16	2.55583	0.4475	0.170066	0.733312	0.231915	0.34855	-4.31193	OKAY
	mmu-miR-669b-5p	L18	5.73417	4.21083	0.0187864	0.0540024	0.347881	0.435619	-2.87454	OKAY
	mmu-miR-99a-5p	M20	-0.379167	-1.45917	1.30059	2.7495	0.473029	0.272928	-2.11404	OKAY
	mmu-miR-151-5p	N18	3.4725	1.09917	0.0900893	0.466786	0.192999	0.575123	-5.18137	OKAY
	mmu-miR-423-5p	N20	4.05083	2.80917	0.0603362	0.142678	0.422884	0.294564	-2.36472	OKAY
	mmu-miR-17-3p	P01	5.41583	3.38417	0.0234246	0.0957777	0.244572	0.287918	-4.08877	OKAY
	mmu-miR-181a-5p	P02	2.5825	1.31417	0.166951	0.402158	0.415139	0.271994	-2.40883	OKAY
	mmu-miR-1839-3p	P06	4.3375	2.54083	0.0494632	0.171843	0.287839	0.940306	-3.47417	OKAY
	mmu-miR-1897-3p	P11	2.67083	6.50083	0.157036	0.0110422	14.2215	0.311672	14.2215	OKAY
	mmu-miR-190a-5p	A04	6.26778	4.6725	0.0129781	0.0392137	0.330958	0.299976	-3.02153	OKAY
	mmu-miR-1935	A15	4.27611	2.95583	0.0516134	0.128886	0.400458	0.754865	-2.49714	OKAY
	mmu-miR-1949	A21	1.56611	-0.0658333	0.337718	1.04669	0.322653	0.263906	-3.0993	OKAY
	mmu-miR-1954	A23	5.31944	3.7825	0.0250431	0.0726698	0.344615	0.457673	-2.90179	OKAY
	mmu-miR-1957a	A24	5.75944	2.29583	0.0184601	0.20365	0.0906461	0.416247	-11.0319	OKAY
	mmu-miR-1962	B01	4.24611	2.2975	0.0526979	0.203415	0.259066	0.576663	-3.86003	OKAY
	mmu-miR-199b-5p	B03	1.48611	0.2075	0.356974	0.866037	0.412192	0.366754	-2.42605	OKAY
	mmu-miR-207	B07	6.06111	4.21083	0.014977	0.0540024	0.277339	0.619589	-3.6057	OKAY
	mmu-miR-20a-3p	B08	4.74611	3.39583	0.037263	0.0950063	0.392217	0.228822	-2.54961	OKAY
	mmu-miR-22-5p	B12	3.28778	1.25083	0.102395	0.420205	0.243679	0.161405	-4.10375	OKAY
	mmu-miR-24-1-5p	B13	6.66278	5.2875	0.0098697	0.0256038	0.385478	0.31455	-2.59418	OKAY
	mmu-miR-24-2-5p	B14	4.86444	3.03583	0.0343286	0.121934	0.281536	0.243825	-3.55195	OKAY
	mmu-miR-26a-5p	B15	-2.99056	-4.88417	7.9478	29.5312	0.269133	0.13655	-3.71564	OKAY
	mmu-miR-28a-3p	B18	3.68111	2.12083	0.0779606	0.229914	0.339086	0.223768	-2.94911	OKAY
	mmu-miR-297c-5p	B24	6.48111	4.8375	0.0111942	0.0349758	0.320054	0.326386	-3.12447	OKAY
	mmu-miR-299a-5p // mmu-miR-299b-5p	C01	5.47611	3.83417	0.022466	0.0701134	0.320424	0.252571	-3.12086	OKAY
	mmu-miR-29a-5p	C02	5.18778	3.82583	0.0274362	0.0705195	0.389058	0.352387	-2.57031	OKAY
	mmu-miR-30a-3p	C06	2.89278	1.3825	0.134644	0.383554	0.351044	0.184711	-2.84865	OKAY
	mmu-miR-30e-3p	C10	1.84444	0.464167	0.278463	0.72489	0.384145	0.17996	-2.60318	OKAY
	mmu-miR-330-3p	C14	5.88278	3.79583	0.0169476	0.0720013	0.235379	0.385543	-4.24847	OKAY
	mmu-miR-339-3p	C15	6.17778	4.2625	0.0138135	0.0521026	0.265121	0.239838	-3.77186	OKAY
	mmu-miR-340-5p	C16	3.36611	1.97917	0.0969839	0.253636	0.382374	0.290183	-2.61524	OKAY
	mmu-miR-365-3p	C17	1.22444	-0.314167	0.427962	1.24329	0.344217	0.206077	-2.90515	OKAY
	mmu-miR-376b-3p	C20	5.58778	4.29917	0.0207927	0.0507951	0.409345	0.433169	-2.44293	OKAY
	mmu-miR-378a-5p	C22	6.75444	5.32917	0.0092621	0.0248749	0.372348	0.243333	-2.68566	OKAY
	mmu-miR-425-3p	D02	6.48111	4.12083	0.0111942	0.0574785	0.194754	0.410891	-5.13469	OKAY
	mmu-miR-450b-5p	D04	5.97278	4.2225	0.0159226	0.0535674	0.297245	0.268524	-3.36423	OKAY
	mmu-miR-455-5p	D05	6.45444	4.78083	0.011403	0.0363769	0.313468	0.238328	-3.19012	OKAY
	mmu-miR-467b-5p	D09	5.51944	3.63417	0.0218013	0.0805391	0.270692	0.276306	-3.69424	OKAY
	mmu-miR-467f	D10	5.66611	4.32417	0.0196938	0.0499225	0.394489	0.619882	-2.53493	OKAY
	mmu-miR-467h	D11	5.38278	3.46917	0.0239675	0.0902977	0.265427	0.451189	-3.76751	OKAY
	mmu-miR-485-3p	D13	6.35611	4.5075	0.0122073	0.043965	0.27766	0.282622	-3.60153	OKAY
	mmu-miR-493-3p	D15	6.42944	4.58583	0.0116023	0.0416415	0.278624	0.682206	-3.58907	OKAY
	mmu-miR-503-3p	D16	2.79444	1.23917	0.144141	0.423617	0.340263	0.328475	-2.9389	OKAY
	mmu-miR-540-3p	D17	6.43944	4.85583	0.0115222	0.0345341	0.333646	0.26962	-2.99719	OKAY
	mmu-miR-669h-3p	E01	3.79278	2.00083	0.072154	0.249856	0.288783	0.574989	-3.46281	OKAY
	mmu-miR-669i	E03	6.07778	4.63417	0.0148049	0.0402696	0.367646	0.664841	-2.72001	OKAY
	mmu-miR-674-3p	E06	3.71944	2.2325	0.0759164	0.21279	0.356767	0.171216	-2.80295	OKAY
	mmu-miR-709	E16	-0.355556	-2.35083	1.27948	5.10119	0.25082	0.439412	-3.98693	OKAY
	mmu-miR-872-3p	E21	5.31944	3.89583	0.0250431	0.0671796	0.372778	0.308832	-2.68256	OKAY
	mmu-miR-877-3p	E22	3.21111	1.5725	0.107984	0.336225	0.321166	0.826589	-3.11366	OKAY
	mmu-miR-93-3p	F02	5.48111	3.87583	0.0223883	0.0681174	0.328672	0.187061	-3.04254	OKAY
	mmu-miR-99b-3p	F03	5.23444	3.75917	0.0265629	0.0738547	0.359664	0.480453	-2.78037	OKAY
	mmu-miR-1946b	F04	5.27444	3.48583	0.0258365	0.0892606	0.289451	0.949562	-3.45482	OKAY
	mmu-miR-297a-5p	F06	4.59278	2.81917	0.0414416	0.141692	0.292476	0.58804	-3.41909	OKAY
	mmu-miR-30d-3p	F07	6.71444	5.25417	0.0095225	0.0262022	0.363423	0.361327	-2.75161	OKAY
	mmu-miR-3084-3p	F08	-0.998889	-2.54583	1.99846	5.83945	0.342234	0.289099	-2.92198	OKAY
	mmu-miR-700-5p	F10	6.55444	4.81417	0.0106394	0.0355461	0.299312	0.24281	-3.34099	OKAY
	mmu-miR-125b-2-3p	F12	5.86444	4.4575	0.0171643	0.0455154	0.37711	0.292844	-2.65175	OKAY
	mmu-miR-322-3p	F14	1.17944	-0.3375	0.441521	1.26357	0.349425	0.236228	-2.86184	OKAY
	mmu-miR-450a-5p	F18	-1.04056	-2.62917	2.05702	6.18669	0.332491	0.288237	-3.0076	OKAY
	mmu-miR-1249-3p	G02	3.77278	2.32583	0.0731612	0.199459	0.366797	0.176667	-2.7263	OKAY
	mmu-miR-511-3p	G05	6.83444	4.5925	0.00876248	0.0414495	0.211401	0.154591	-4.73034	OKAY
	mmu-miR-3102-5p.2-5p	G11	5.83611	3.6375	0.0175047	0.0803532	0.217847	0.571152	-4.59037	OKAY
	mmu-miR-672-3p	G13	4.98611	3.6975	0.0315523	0.07708	0.409345	0.224488	-2.44293	OKAY
	mmu-miR-3069-5p	G23	3.00944	0.795833	0.124184	0.57601	0.215594	0.245998	-4.63835	OKAY
	mmu-miR-344g-5p	H20	5.93778	4.02917	0.0163136	0.0612491	0.266349	0.473685	-3.75447	OKAY
	mmu-miR-713	H23	5.53111	3.73083	0.0216257	0.0753195	0.287119	0.54071	-3.48287	OKAY
	mmu-miR-3069-3p	H24	1.98944	0.105833	0.251836	0.929268	0.271005	0.283854	-3.68998	OKAY
	mmu-miR-369-3p	I04	6.73278	4.7575	0.00940225	0.03697	0.254321	0.210857	-3.93204	OKAY
	mmu-miR-135a-1-3p	I06	5.44778	3.7175	0.0229116	0.0760188	0.301394	0.456322	-3.31792	OKAY
	mmu-miR-1981-5p	I09	4.77278	3.59083	0.0365806	0.0829949	0.440757	0.51545	-2.26882	OKAY
	mmu-miR-1247-5p	I10	3.57278	2.3225	0.0840401	0.199921	0.420367	0.343065	-2.37887	OKAY
	mmu-miR-2183	I14	6.51611	4.38083	0.0109258	0.0479996	0.227624	0.352536	-4.39322	OKAY
	mmu-miR-1981-3p	I22	6.66111	5.19583	0.00988111	0.0272834	0.362166	0.317668	-2.76117	OKAY
	mmu-miR-486-3p	J08	6.88278	4.9675	0.00847378	0.031962	0.265121	0.145775	-3.77186	OKAY
	mmu-miR-136-5p	J11	5.60111	4.47417	0.0206014	0.0449927	0.457884	0.319314	-2.18396	OKAY
	mmu-miR-1b-3p	K04	11.4078	9.4675	0.000368058	0.00141253	0.260566	0.028365	-3.8378	OKAY
	mmu-miR-592-5p	K06	5.62611	4.33917	0.0202475	0.0494061	0.409818	0.387036	-2.44011	OKAY
	mmu-miR-127-3p	K17	2.57111	0.9875	0.168275	0.504351	0.333646	0.283801	-2.99719	OKAY
	mmu-miR-3063-3p	K21	6.12778	3.52917	0.0143006	0.0866194	0.165097	0.794763	-6.05703	OKAY
	mmu-miR-210-5p	K23	5.45944	3.63083	0.0227271	0.0807254	0.281536	0.518021	-3.55195	OKAY
	mmu-miR-3084-5p	L01	0.0594444	-1.6875	0.959634	3.22098	0.297932	0.327379	-3.35647	OKAY
	mmu-miR-29b-1-5p	L04	5.99278	4.3825	0.0157034	0.0479442	0.327535	0.189975	-3.05311	OKAY
	mmu-miR-1188-3p	L11	4.67611	2.8375	0.0391156	0.139903	0.279591	0.568446	-3.57666	OKAY
	mmu-miR-25-5p	L12	6.35111	4.8575	0.0122497	0.0344943	0.355123	0.313873	-2.81593	OKAY
	mmu-miR-214-5p	L16	6.24444	4.42417	0.0131897	0.0465793	0.283166	0.239112	-3.53149	OKAY
	mmu-miR-1943-3p	L18	5.72278	3.91417	0.0189353	0.0663313	0.285466	0.543984	-3.50305	OKAY
	mmu-miR-3471	L20	5.36611	3.4475	0.024246	0.0916641	0.264509	0.847543	-3.78059	OKAY
	mmu-miR-2137	L24	2.74944	0.534167	0.148708	0.690557	0.215345	0.484	-4.64371	OKAY
	mmu-miR-375-5p	M02	4.39111	2.1075	0.0476589	0.232049	0.205383	0.258666	-4.86895	OKAY
	mmu-miR-664-5p	M03	4.31444	2.56917	0.05026	0.168501	0.298276	0.342956	-3.35259	OKAY
	mmu-miR-7a-2-3p	M05	6.60611	4.79417	0.0102651	0.0360423	0.284807	0.394224	-3.51115	OKAY
	mmu-miR-669o-5p	M08	6.00944	4.15083	0.015523	0.0562956	0.275742	0.182207	-3.62658	OKAY
	mmu-miR-1934-5p	M11	6.22611	4.8475	0.0133584	0.0347342	0.384589	0.428313	-2.60018	OKAY
	mmu-miR-154-5p	M14	5.48444	3.74583	0.0223366	0.0745404	0.299658	0.252877	-3.33714	OKAY
	mmu-miR-3075-5p	M16	6.01111	3.8825	0.0155051	0.0678033	0.228678	0.430379	-4.37296	OKAY
	mmu-miR-1971	M19	6.19111	4.12417	0.0136864	0.0573459	0.238664	0.603208	-4.18998	OKAY
	mmu-miR-1931	M24	5.95278	3.89417	0.0161449	0.0672572	0.240047	0.839822	-4.16585	OKAY
	mmu-miR-344f-5p	N01	-0.773889	-2.05583	1.70987	4.15784	0.411241	0.301539	-2.43166	OKAY
	mmu-miR-1306-3p	N02	6.79444	5.0725	0.00900883	0.0297184	0.30314	0.563382	-3.29881	OKAY
	mmu-miR-691	N03	4.46611	2.05417	0.0452446	0.240788	0.187902	0.380192	-5.32191	OKAY
	mmu-miR-1894-3p	N09	6.79111	4.67083	0.00902967	0.039259	0.230003	0.781807	-4.34778	OKAY
	mmu-miR-3102-5p	N12	5.58944	3.8175	0.0207687	0.070928	0.292814	0.765357	-3.41514	OKAY
	mmu-miR-3068-3p	N21	-0.773889	-2.5025	1.70987	5.66667	0.301742	0.302373	-3.31409	OKAY
	mmu-miR-155-3p	N24	11.7078	10.0975	0.000298956	0.000912745	0.327535	0.0410792	-3.05311	OKAY
	mmu-miR-3065-5p	O08	10.9661	7.9925	0.000499887	0.00392661	0.127307	0.0450262	-7.855	OKAY
	mmu-miR-328-5p	O17	6.73778	4.9625	0.00936972	0.0320729	0.292138	0.52734	-3.42304	OKAY
	mmu-miR-3104-5p	P07	6.90611	5.66083	0.00833784	0.019766	0.421827	0.344841	-2.37064	OKAY
	mmu-miR-3474	P11	4.44944	0.8725	0.0457703	0.5462	0.0837978	0.325334	-11.9335	OKAY
	mmu-miR-125b-1-3p	P12	4.04444	-0.604167	0.0606039	1.5201	0.0398684	0.341819	-25.0825	OKAY
	mmu-miR-379-5p	A11	6.17722	9.31611	0.0138188	0.00156881	8.80845	0.215099	8.80845	OKAY
	mmu-miR-200c-3p	A13	7.78722	6.24111	0.00452702	0.0132202	0.342432	0.225305	-2.92029	OKAY
	mmu-miR-208b-5p	B01	7.59556	9.46778	0.00517023	0.00141226	3.66096	0.0588138	3.66096	OKAY
	mmu-miR-1a-1-5p	E21	10.9522	12.3194	0.000504722	0.000195649	2.57973	0.0494163	2.57973	OKAY
	mmu-miR-221-5p	H01	7.82222	8.93111	0.00441852	0.00204865	2.15679	0.332617	2.15679	OKAY

## Sheet: microarray up-reg
Plate	miRNA ID	Well	AVG ΔCt (Ct(GOI) - Ave Ct (HKG))		2^-ΔCt		Fold Difference	T-TEST	Fold Up- or Down-Regulation	Comments
			Test Sample	Control Sample	Test Sample	Control Sample	Test Sample /Control Sample	p value	Test Sample /Control Sample
	mmu-miR-101a-3p	A07	0.0825	1.78917	0.94442	0.289339	3.26406	0.273585	3.26406	OKAY
	mmu-miR-324-5p	A08	2.86083	4.12083	0.137659	0.0574785	2.39496	0.634717	2.39496	OKAY
	mmu-miR-34b-5p	A14	1.7425	4.70917	0.298851	0.0382296	7.81728	0.340462	7.81728	OKAY
	mmu-miR-222-3p	F12	1.9925	3.2975	0.251303	0.101708	2.47084	0.290446	2.47084	OKAY
	mmu-let-7e-5p	J12	-2.5275	-0.7825	5.76572	1.72011	3.35195	0.269238	3.35195	OKAY
	mmu-miR-1897-3p	P11	2.67083	6.50083	0.157036	0.0110422	14.2215	0.311672	14.2215	OKAY
	mmu-miR-379-5p	A11	6.17722	9.31611	0.0138188	0.00156881	8.80845	0.215099	8.80845	OKAY
	mmu-miR-208b-5p	B01	7.59556	9.46778	0.00517023	0.00141226	3.66096	0.0588138	3.66096	OKAY
	mmu-miR-1a-1-5p	E21	10.9522	12.3194	0.000504722	0.000195649	2.57973	0.0494163	2.57973	OKAY
	mmu-miR-221-5p	H01	7.82222	8.93111	0.00441852	0.00204865	2.15679	0.332617	2.15679	OKAY
		Highlighted miRNAs validated with qPCR

## Sheet: microarray down-reg
Plate	miRNA ID	Well	AVG ΔCt (Ct(GOI) - Ave Ct (HKG))		2^-ΔCt		Fold Difference	T-TEST	Fold Up- or Down-Regulation	Comments
			Test Sample	Control Sample	Test Sample	Control Sample	Test Sample /Control Sample	p value	Test Sample /Control Sample
	mmu-miR-15b-5p	A03	1.8275	-0.609167	0.281752	1.52538	0.18471	0.537614	-5.41389	OKAY		Highlighted miRNAs validated with qPCR
	mmu-miR-194-5p	A11	5.8925	4.71917	0.0168337	0.0379655	0.443396	0.461732	-2.25532	OKAY
	mmu-miR-193b-3p	A17	4.84417	3.6825	0.0348145	0.0778856	0.446996	0.284985	-2.23716	OKAY
	mmu-miR-18a-5p	B13	3.8325	2.5175	0.0701944	0.174645	0.401925	0.277701	-2.48802	OKAY
	mmu-miR-665-3p	B14	6.2025	5.1025	0.0135788	0.0291068	0.466516	0.26298	-2.14355	OKAY
	mmu-miR-872-5p	C03	5.41917	2.97917	0.0233705	0.126818	0.184284	0.502725	-5.42642	OKAY
	mmu-miR-484	C04	1.61583	0.5925	0.326276	0.663193	0.491978	0.291576	-2.03261	OKAY
	mmu-miR-22-3p	D14	0.7675	-1.43917	0.587435	2.71164	0.216634	0.29591	-4.61608	OKAY
	mmu-miR-378a-3p	D18	4.2525	2.25417	0.052465	0.209618	0.250289	0.558	-3.99538	OKAY
	mmu-miR-29c-3p	D19	-1.26417	-2.62083	2.40188	6.15105	0.390483	0.281708	-2.56093	OKAY
	mmu-miR-340-3p	D22	4.4975	3.48583	0.0442708	0.0892606	0.495973	0.2729	-2.01624	OKAY
	mmu-miR-29a-3p	E06	-1.81917	-2.96083	3.52877	7.78574	0.453236	0.28641	-2.20636	OKAY
	mmu-miR-27a-3p	E12	-1.01917	-2.0525	2.02675	4.14824	0.48858	0.295547	-2.04675	OKAY
	mmu-miR-331-3p	E14	5.4275	4.25917	0.0232359	0.0522232	0.444935	0.285241	-2.24752	OKAY
	mmu-miR-188-5p	E19	5.64917	4.4875	0.0199265	0.0445788	0.446996	0.290989	-2.23716	OKAY
	mmu-miR-343	E22	3.8675	2.6725	0.068512	0.156855	0.436786	0.272029	-2.28945	OKAY
	mmu-miR-181c-5p	E24	2.88083	1.8275	0.135763	0.281752	0.481854	0.277505	-2.07532	OKAY
	mmu-miR-425-5p	F14	4.32417	3.0175	0.0499225	0.123493	0.404254	0.287364	-2.47369	OKAY
	mmu-miR-345-5p	F19	5.8675	3.98083	0.017128	0.0633359	0.270431	0.275877	-3.6978	OKAY
	mmu-miR-142-3p	G04	2.69083	1.4675	0.154874	0.361608	0.428292	0.301204	-2.33486	OKAY
	mmu-miR-296-5p	G07	4.27583	3.15583	0.0516233	0.112202	0.460094	0.281762	-2.17347	OKAY
	mmu-miR-361-5p	G08	4.5275	3.1325	0.0433597	0.114031	0.380245	0.296823	-2.62989	OKAY
	mmu-miR-409-3p	G16	6.39083	5.29917	0.011917	0.0253976	0.469219	0.284563	-2.1312	OKAY
	mmu-miR-126a-3p	G18	-2.3975	-3.4475	5.26889	10.9094	0.482968	0.292813	-2.07053	OKAY
	mmu-miR-320-3p	G19	1.5825	0.399167	0.333903	0.758296	0.440333	0.303363	-2.27101	OKAY
	mmu-miR-107-3p	H03	2.2425	1.0775	0.21132	0.473849	0.445964	0.289198	-2.24233	OKAY
	mmu-miR-29b-3p	H04	2.7375	1.5675	0.149944	0.337393	0.444421	0.290865	-2.25012	OKAY
	mmu-miR-411-5p	H11	5.29417	4.28917	0.0254857	0.0511484	0.49827	0.287264	-2.00694	OKAY
	mmu-let-7b-5p	H15	-2.3725	-3.50917	5.17838	11.3858	0.454809	0.292016	-2.19872	OKAY
	mmu-miR-714	H18	1.46083	0.420833	0.363283	0.746993	0.486327	0.297789	-2.05623	OKAY
	mmu-miR-19b-3p	H21	0.430833	-0.735833	0.741833	1.66536	0.445449	0.304518	-2.24492	OKAY
	mmu-miR-350-3p	I04	3.14583	1.98417	0.112982	0.252759	0.446996	0.288922	-2.23716	OKAY
	mmu-miR-674-5p	I10	3.63917	2.5025	0.0802605	0.176471	0.454809	0.291741	-2.19872	OKAY
	mmu-miR-615-3p	I18	4.66417	3.5725	0.0394408	0.0840563	0.469219	0.296914	-2.1312	OKAY
	mmu-miR-34a-5p	J10	1.1175	-0.0158333	0.460892	1.01104	0.455861	0.301467	-2.19365	OKAY
	mmu-miR-188-3p	J14	3.50417	1.4075	0.0881334	0.376964	0.233798	0.290316	-4.2772	OKAY
	mmu-let-7i-5p	J16	-0.664167	-1.72917	1.58465	3.31536	0.477973	0.297769	-2.09217	OKAY
	mmu-miR-7a-5p	K03	5.1075	3.0975	0.0290061	0.116831	0.248273	0.590382	-4.02782	OKAY
	mmu-miR-20a-5p	K13	-0.2825	-1.32917	1.2163	2.51258	0.484085	0.290871	-2.06575	OKAY
	mmu-miR-429-3p	K14	5.39583	3.81917	0.0237516	0.0708462	0.335256	0.323194	-2.9828	OKAY
	mmu-miR-205-5p	L07	5.0625	3.80417	0.0299251	0.0715866	0.418027	0.34781	-2.39219	OKAY
	mmu-miR-324-3p	L14	3.62083	2.57917	0.0812869	0.167338	0.485766	0.287048	-2.0586	OKAY
	mmu-miR-451a	L16	2.55583	0.4475	0.170066	0.733312	0.231915	0.34855	-4.31193	OKAY
	mmu-miR-669b-5p	L18	5.73417	4.21083	0.0187864	0.0540024	0.347881	0.435619	-2.87454	OKAY
	mmu-miR-99a-5p	M20	-0.379167	-1.45917	1.30059	2.7495	0.473029	0.272928	-2.11404	OKAY
	mmu-miR-151-5p	N18	3.4725	1.09917	0.0900893	0.466786	0.192999	0.575123	-5.18137	OKAY
	mmu-miR-423-5p	N20	4.05083	2.80917	0.0603362	0.142678	0.422884	0.294564	-2.36472	OKAY
	mmu-miR-17-3p	P01	5.41583	3.38417	0.0234246	0.0957777	0.244572	0.287918	-4.08877	OKAY
	mmu-miR-181a-5p	P02	2.5825	1.31417	0.166951	0.402158	0.415139	0.271994	-2.40883	OKAY
	mmu-miR-1839-3p	P06	4.3375	2.54083	0.0494632	0.171843	0.287839	0.940306	-3.47417	OKAY
	mmu-miR-190a-5p	A04	6.26778	4.6725	0.0129781	0.0392137	0.330958	0.299976	-3.02153	OKAY
	mmu-miR-1935	A15	4.27611	2.95583	0.0516134	0.128886	0.400458	0.754865	-2.49714	OKAY
	mmu-miR-1949	A21	1.56611	-0.0658333	0.337718	1.04669	0.322653	0.263906	-3.0993	OKAY
	mmu-miR-1954	A23	5.31944	3.7825	0.0250431	0.0726698	0.344615	0.457673	-2.90179	OKAY
	mmu-miR-1957a	A24	5.75944	2.29583	0.0184601	0.20365	0.0906461	0.416247	-11.0319	OKAY
	mmu-miR-1962	B01	4.24611	2.2975	0.0526979	0.203415	0.259066	0.576663	-3.86003	OKAY
	mmu-miR-199b-5p	B03	1.48611	0.2075	0.356974	0.866037	0.412192	0.366754	-2.42605	OKAY
	mmu-miR-207	B07	6.06111	4.21083	0.014977	0.0540024	0.277339	0.619589	-3.6057	OKAY
	mmu-miR-20a-3p	B08	4.74611	3.39583	0.037263	0.0950063	0.392217	0.228822	-2.54961	OKAY
	mmu-miR-22-5p	B12	3.28778	1.25083	0.102395	0.420205	0.243679	0.161405	-4.10375	OKAY
	mmu-miR-24-1-5p	B13	6.66278	5.2875	0.0098697	0.0256038	0.385478	0.31455	-2.59418	OKAY
	mmu-miR-24-2-5p	B14	4.86444	3.03583	0.0343286	0.121934	0.281536	0.243825	-3.55195	OKAY
	mmu-miR-26a-5p	B15	-2.99056	-4.88417	7.9478	29.5312	0.269133	0.13655	-3.71564	OKAY
	mmu-miR-28a-3p	B18	3.68111	2.12083	0.0779606	0.229914	0.339086	0.223768	-2.94911	OKAY
	mmu-miR-297c-5p	B24	6.48111	4.8375	0.0111942	0.0349758	0.320054	0.326386	-3.12447	OKAY
	mmu-miR-299a-5p // mmu-miR-299b-5p	C01	5.47611	3.83417	0.022466	0.0701134	0.320424	0.252571	-3.12086	OKAY
	mmu-miR-29a-5p	C02	5.18778	3.82583	0.0274362	0.0705195	0.389058	0.352387	-2.57031	OKAY
	mmu-miR-30a-3p	C06	2.89278	1.3825	0.134644	0.383554	0.351044	0.184711	-2.84865	OKAY
	mmu-miR-30e-3p	C10	1.84444	0.464167	0.278463	0.72489	0.384145	0.17996	-2.60318	OKAY
	mmu-miR-330-3p	C14	5.88278	3.79583	0.0169476	0.0720013	0.235379	0.385543	-4.24847	OKAY
	mmu-miR-339-3p	C15	6.17778	4.2625	0.0138135	0.0521026	0.265121	0.239838	-3.77186	OKAY
	mmu-miR-340-5p	C16	3.36611	1.97917	0.0969839	0.253636	0.382374	0.290183	-2.61524	OKAY
	mmu-miR-365-3p	C17	1.22444	-0.314167	0.427962	1.24329	0.344217	0.206077	-2.90515	OKAY
	mmu-miR-376b-3p	C20	5.58778	4.29917	0.0207927	0.0507951	0.409345	0.433169	-2.44293	OKAY
	mmu-miR-378a-5p	C22	6.75444	5.32917	0.0092621	0.0248749	0.372348	0.243333	-2.68566	OKAY
	mmu-miR-425-3p	D02	6.48111	4.12083	0.0111942	0.0574785	0.194754	0.410891	-5.13469	OKAY
	mmu-miR-450b-5p	D04	5.97278	4.2225	0.0159226	0.0535674	0.297245	0.268524	-3.36423	OKAY
	mmu-miR-455-5p	D05	6.45444	4.78083	0.011403	0.0363769	0.313468	0.238328	-3.19012	OKAY
	mmu-miR-467b-5p	D09	5.51944	3.63417	0.0218013	0.0805391	0.270692	0.276306	-3.69424	OKAY
	mmu-miR-467f	D10	5.66611	4.32417	0.0196938	0.0499225	0.394489	0.619882	-2.53493	OKAY
	mmu-miR-467h	D11	5.38278	3.46917	0.0239675	0.0902977	0.265427	0.451189	-3.76751	OKAY
	mmu-miR-485-3p	D13	6.35611	4.5075	0.0122073	0.043965	0.27766	0.282622	-3.60153	OKAY
	mmu-miR-493-3p	D15	6.42944	4.58583	0.0116023	0.0416415	0.278624	0.682206	-3.58907	OKAY
	mmu-miR-503-3p	D16	2.79444	1.23917	0.144141	0.423617	0.340263	0.328475	-2.9389	OKAY
	mmu-miR-540-3p	D17	6.43944	4.85583	0.0115222	0.0345341	0.333646	0.26962	-2.99719	OKAY
	mmu-miR-669h-3p	E01	3.79278	2.00083	0.072154	0.249856	0.288783	0.574989	-3.46281	OKAY
	mmu-miR-669i	E03	6.07778	4.63417	0.0148049	0.0402696	0.367646	0.664841	-2.72001	OKAY
	mmu-miR-674-3p	E06	3.71944	2.2325	0.0759164	0.21279	0.356767	0.171216	-2.80295	OKAY
	mmu-miR-709	E16	-0.355556	-2.35083	1.27948	5.10119	0.25082	0.439412	-3.98693	OKAY
	mmu-miR-872-3p	E21	5.31944	3.89583	0.0250431	0.0671796	0.372778	0.308832	-2.68256	OKAY
	mmu-miR-877-3p	E22	3.21111	1.5725	0.107984	0.336225	0.321166	0.826589	-3.11366	OKAY
	mmu-miR-93-3p	F02	5.48111	3.87583	0.0223883	0.0681174	0.328672	0.187061	-3.04254	OKAY
	mmu-miR-99b-3p	F03	5.23444	3.75917	0.0265629	0.0738547	0.359664	0.480453	-2.78037	OKAY
	mmu-miR-1946b	F04	5.27444	3.48583	0.0258365	0.0892606	0.289451	0.949562	-3.45482	OKAY
	mmu-miR-297a-5p	F06	4.59278	2.81917	0.0414416	0.141692	0.292476	0.58804	-3.41909	OKAY
	mmu-miR-30d-3p	F07	6.71444	5.25417	0.0095225	0.0262022	0.363423	0.361327	-2.75161	OKAY
	mmu-miR-3084-3p	F08	-0.998889	-2.54583	1.99846	5.83945	0.342234	0.289099	-2.92198	OKAY
	mmu-miR-700-5p	F10	6.55444	4.81417	0.0106394	0.0355461	0.299312	0.24281	-3.34099	OKAY
	mmu-miR-125b-2-3p	F12	5.86444	4.4575	0.0171643	0.0455154	0.37711	0.292844	-2.65175	OKAY
	mmu-miR-322-3p	F14	1.17944	-0.3375	0.441521	1.26357	0.349425	0.236228	-2.86184	OKAY
	mmu-miR-450a-5p	F18	-1.04056	-2.62917	2.05702	6.18669	0.332491	0.288237	-3.0076	OKAY
	mmu-miR-1249-3p	G02	3.77278	2.32583	0.0731612	0.199459	0.366797	0.176667	-2.7263	OKAY
	mmu-miR-511-3p	G05	6.83444	4.5925	0.00876248	0.0414495	0.211401	0.154591	-4.73034	OKAY
	mmu-miR-3102-5p.2-5p	G11	5.83611	3.6375	0.0175047	0.0803532	0.217847	0.571152	-4.59037	OKAY
	mmu-miR-672-3p	G13	4.98611	3.6975	0.0315523	0.07708	0.409345	0.224488	-2.44293	OKAY
	mmu-miR-3069-5p	G23	3.00944	0.795833	0.124184	0.57601	0.215594	0.245998	-4.63835	OKAY
	mmu-miR-344g-5p	H20	5.93778	4.02917	0.0163136	0.0612491	0.266349	0.473685	-3.75447	OKAY
	mmu-miR-713	H23	5.53111	3.73083	0.0216257	0.0753195	0.287119	0.54071	-3.48287	OKAY
	mmu-miR-3069-3p	H24	1.98944	0.105833	0.251836	0.929268	0.271005	0.283854	-3.68998	OKAY
	mmu-miR-369-3p	I04	6.73278	4.7575	0.00940225	0.03697	0.254321	0.210857	-3.93204	OKAY
	mmu-miR-135a-1-3p	I06	5.44778	3.7175	0.0229116	0.0760188	0.301394	0.456322	-3.31792	OKAY
	mmu-miR-1981-5p	I09	4.77278	3.59083	0.0365806	0.0829949	0.440757	0.51545	-2.26882	OKAY
	mmu-miR-1247-5p	I10	3.57278	2.3225	0.0840401	0.199921	0.420367	0.343065	-2.37887	OKAY
	mmu-miR-2183	I14	6.51611	4.38083	0.0109258	0.0479996	0.227624	0.352536	-4.39322	OKAY
	mmu-miR-1981-3p	I22	6.66111	5.19583	0.00988111	0.0272834	0.362166	0.317668	-2.76117	OKAY
	mmu-miR-486-3p	J08	6.88278	4.9675	0.00847378	0.031962	0.265121	0.145775	-3.77186	OKAY
	mmu-miR-136-5p	J11	5.60111	4.47417	0.0206014	0.0449927	0.457884	0.319314	-2.18396	OKAY
	mmu-miR-1b-3p	K04	11.4078	9.4675	0.000368058	0.00141253	0.260566	0.028365	-3.8378	OKAY
	mmu-miR-592-5p	K06	5.62611	4.33917	0.0202475	0.0494061	0.409818	0.387036	-2.44011	OKAY
	mmu-miR-127-3p	K17	2.57111	0.9875	0.168275	0.504351	0.333646	0.283801	-2.99719	OKAY
	mmu-miR-3063-3p	K21	6.12778	3.52917	0.0143006	0.0866194	0.165097	0.794763	-6.05703	OKAY
	mmu-miR-210-5p	K23	5.45944	3.63083	0.0227271	0.0807254	0.281536	0.518021	-3.55195	OKAY
	mmu-miR-3084-5p	L01	0.0594444	-1.6875	0.959634	3.22098	0.297932	0.327379	-3.35647	OKAY
	mmu-miR-29b-1-5p	L04	5.99278	4.3825	0.0157034	0.0479442	0.327535	0.189975	-3.05311	OKAY
	mmu-miR-1188-3p	L11	4.67611	2.8375	0.0391156	0.139903	0.279591	0.568446	-3.57666	OKAY
	mmu-miR-25-5p	L12	6.35111	4.8575	0.0122497	0.0344943	0.355123	0.313873	-2.81593	OKAY
	mmu-miR-214-5p	L16	6.24444	4.42417	0.0131897	0.0465793	0.283166	0.239112	-3.53149	OKAY
	mmu-miR-1943-3p	L18	5.72278	3.91417	0.0189353	0.0663313	0.285466	0.543984	-3.50305	OKAY
	mmu-miR-3471	L20	5.36611	3.4475	0.024246	0.0916641	0.264509	0.847543	-3.78059	OKAY
	mmu-miR-2137	L24	2.74944	0.534167	0.148708	0.690557	0.215345	0.484	-4.64371	OKAY
	mmu-miR-375-5p	M02	4.39111	2.1075	0.0476589	0.232049	0.205383	0.258666	-4.86895	OKAY
	mmu-miR-664-5p	M03	4.31444	2.56917	0.05026	0.168501	0.298276	0.342956	-3.35259	OKAY
	mmu-miR-7a-2-3p	M05	6.60611	4.79417	0.0102651	0.0360423	0.284807	0.394224	-3.51115	OKAY
	mmu-miR-669o-5p	M08	6.00944	4.15083	0.015523	0.0562956	0.275742	0.182207	-3.62658	OKAY
	mmu-miR-1934-5p	M11	6.22611	4.8475	0.0133584	0.0347342	0.384589	0.428313	-2.60018	OKAY
	mmu-miR-154-5p	M14	5.48444	3.74583	0.0223366	0.0745404	0.299658	0.252877	-3.33714	OKAY
	mmu-miR-3075-5p	M16	6.01111	3.8825	0.0155051	0.0678033	0.228678	0.430379	-4.37296	OKAY
	mmu-miR-1971	M19	6.19111	4.12417	0.0136864	0.0573459	0.238664	0.603208	-4.18998	OKAY
	mmu-miR-1931	M24	5.95278	3.89417	0.0161449	0.0672572	0.240047	0.839822	-4.16585	OKAY
	mmu-miR-344f-5p	N01	-0.773889	-2.05583	1.70987	4.15784	0.411241	0.301539	-2.43166	OKAY
	mmu-miR-1306-3p	N02	6.79444	5.0725	0.00900883	0.0297184	0.30314	0.563382	-3.29881	OKAY
	mmu-miR-691	N03	4.46611	2.05417	0.0452446	0.240788	0.187902	0.380192	-5.32191	OKAY
	mmu-miR-1894-3p	N09	6.79111	4.67083	0.00902967	0.039259	0.230003	0.781807	-4.34778	OKAY
	mmu-miR-3102-5p	N12	5.58944	3.8175	0.0207687	0.070928	0.292814	0.765357	-3.41514	OKAY
	mmu-miR-3068-3p	N21	-0.773889	-2.5025	1.70987	5.66667	0.301742	0.302373	-3.31409	OKAY
	mmu-miR-155-3p	N24	11.7078	10.0975	0.000298956	0.000912745	0.327535	0.0410792	-3.05311	OKAY
	mmu-miR-3065-5p	O08	10.9661	7.9925	0.000499887	0.00392661	0.127307	0.045036	-7.855	OKAY
	mmu-miR-328-5p	O17	6.73778	4.9625	0.00936972	0.0320729	0.292138	0.52734	-3.42304	OKAY
	mmu-miR-3104-5p	P07	6.90611	5.66083	0.00833784	0.019766	0.421827	0.344841	-2.37064	OKAY
	mmu-miR-3474	P11	4.44944	0.8725	0.0457703	0.5462	0.0837978	0.325334	-11.9335	OKAY
	mmu-miR-125b-1-3p	P12	4.04444	-0.604167	0.0606039	1.5201	0.0398684	0.341819	-25.0825	OKAY
	mmu-miR-200c-3p	A13	7.78722	6.24111	0.00452702	0.0132202	0.342432	0.225305	-2.92029	OKAY
